# Supplementary material for: Data-driven discovery of innate immunomodulators via machine learning-guided high throughput screening
Source: Chem Sci. 2023 Oct 18;14(44):12747–66. doi: 10.1039/d3sc03613h (PMC10646978; doi:10.1039/d3sc03613h)
Supplement: SC-014-D3SC03613H-s002 [file SC-014-D3SC03613H-s002.zip]

Archive with 10 entries (9 files):
- si_data/
- __MACOSX/._si_data
- si_data/descriptor.csv
- __MACOSX/si_data/._descriptor.csv
- si_data/lib-140K.csv
- __MACOSX/si_data/._lib-140K.csv
- si_data/hts-2880-modulator.csv
- __MACOSX/si_data/._hts-2880-modulator.csv
- si_data/fragments-meaning-retained.csv
- __MACOSX/si_data/._fragments-meaning-retained.csv
