# Supplementary material for: Data-driven discovery of innate immunomodulators via machine learning-guided high throughput screening
Source: Chem Sci. 2023 Oct 18;14(44):12747–66. doi: 10.1039/d3sc03613h (PMC10646978; doi:10.1039/d3sc03613h)
Supplement: SC-014-D3SC03613H-s002 [file SC-014-D3SC03613H-s002.zip › si_data/lib-140K.csv]

	library	ID	SMILES
0	ChemBridge DS550-3	5100018	CCOC(=O)c1c(C)n(-c2ccccc2)c2ccc(NS(=O)(=O)c3ccccc3)cc12
1	ChemBridge DS550-3	5100027	Nc1c(OS(=O)(=O)c2ccccc2)c2ccccc2oc1=O
2	ChemBridge DS550-3	5100049	O=C1C(=CC=CC2=C(O)c3ccccc3S2(=O)=O)S(=O)(=O)c2ccccc21
3	ChemBridge DS550-3	5100075	CCc1ccc(C(=S)Nc2ccccc2)nc1
4	ChemBridge DS550-3	5100082	CC(NC(=S)c1ccncc1)c1ccccc1
5	ChemBridge DS550-3	5100083	CC(NC(=O)c1ccccn1)c1ccccc1
6	ChemBridge DS550-3	5100084	O=C(NCc1ccccc1)c1ccccn1
7	ChemBridge DS550-3	5100091	Cc1ccc(CCNc2ccc3ccccc3c2)cn1
8	ChemBridge DS550-3	5100092	Cc1ccc(CCNc2ccccc2C)cn1
9	ChemBridge DS550-3	5100098	Cc1ccc(CCNc2ccccc2)cn1
10	ChemBridge DS550-3	5100105	Cc1cc(C(=O)O)c2ccccc2n1
11	ChemBridge DS550-3	5100126	ON=Cc1c[nH]c2ccccc12
12	ChemBridge DS550-3	5100129	CC(C)CC(=NO)c1cn(C)c2ccccc12
13	ChemBridge DS550-3	5100132	CCCCC(=NO)c1c(C)[nH]c2ccccc12
14	ChemBridge DS550-3	5100134	CC(=NO)c1c(C)[nH]c2ccccc12
15	ChemBridge DS550-3	5100135	Cc1c(C(CC(C)C)=NO)c2ccccc2n1C
16	ChemBridge DS550-3	5100137	Cn1cc(C(Cc2ccccc2)=NO)c2ccccc21
17	ChemBridge DS550-3	5100146	CC(=O)C=Cc1c[nH]c2ccccc12
18	ChemBridge DS550-3	5100156	Cc1ccc(CCn2c(C)c(C)c3ccccc32)cn1
19	ChemBridge DS550-3	5100161	Cc1[nH]c2ccc(CN)cc2c1C
20	ChemBridge DS550-3	5100168	c1ccc(-c2[nH]c3ccccc3c2-c2ccccc2)cc1
21	ChemBridge DS550-3	5100186	Cc1c(C)n2c3c(cccc13)CCC2
22	ChemBridge DS550-3	5100192	O=C(O)CCn1c2c(c3ccccc31)CCCC2
23	ChemBridge DS550-3	5100201	Cc1cc2c3c(c1)c(-c1ccccc1)c(C)n3CCC2
24	ChemBridge DS550-3	5100204	O=C(c1ccccc1)c1cc2ccccc2o1
25	ChemBridge DS550-3	5100208	COc1ccc(-c2ccc[nH]2)cc1
26	ChemBridge DS550-3	5100212	CC(NC(=O)c1ccccc1)c1ccccc1
27	ChemBridge DS550-3	5100224	O=C1c2ccccc2C(=O)N1Cc1ccccc1
28	ChemBridge DS550-3	5100275	O=C1C=CC(=O)C2=C1C1c3ccccc3C2c2ccccc21
29	ChemBridge DS550-3	5100291	OCC1C2c3ccccc3C(c3ccccc32)C1CO
30	ChemBridge DS550-3	5100305	CCOC(=O)C(NC(C)=O)C(=O)OCC
31	ChemBridge DS550-3	5100318	O=C(Cc1ccccc1)N1CCC(c2ccccc2)C1
32	ChemBridge DS550-3	5100328	CC(=O)N1c2ccccc2C(C)(c2ccccc2)CC1(C)C
33	ChemBridge DS550-3	5100332	NC1=NN(c2ccccc2)CC1
34	ChemBridge DS550-3	5100337	CC1=NN(C(N)=S)C(c2ccccc2)C1
35	ChemBridge DS550-3	5100344	Cc1n[nH]c(Cl)c1[N+](=O)[O-]
36	ChemBridge DS550-3	5100347	S=C(Nc1ccccc1)N1CCCN1c1ccccc1
37	ChemBridge DS550-3	5100362	O=C1CCN(c2cccc(Cl)c2)N1
38	ChemBridge DS550-3	5100374	CCOC(=O)c1c(C)[nH]c2cc(Br)c(O)cc12
39	ChemBridge DS550-3	5100393	CC(=O)NNc1ccc(Br)cc1
40	ChemBridge DS550-3	5100405	COc1ccc(N(C)NC(=O)Cc2ccccc2)cc1
41	ChemBridge DS550-3	5100413	CC(NC=O)c1ccccc1
42	ChemBridge DS550-3	5100425	Cc1cc(C)c(-n2cnnn2)c(C)c1
43	ChemBridge DS550-3	5100451	CC(NC(=O)Cc1ccccc1)c1ccccc1
44	ChemBridge DS550-3	5100466	CCC(C)(c1ccccc1)c1c[nH]c2ccccc12
45	ChemBridge DS550-3	5100473	NC(CC(=O)O)c1ccccc1
46	ChemBridge DS550-3	5100474	O=C(O)CCNCc1ccccc1
47	ChemBridge DS550-3	5100475	O=C(c1c[nH]c2ccccc12)C(F)(F)F
48	ChemBridge DS550-3	5100510	c1ccc(NCn2cncn2)nc1
49	ChemBridge DS550-3	5100576	Brc1ccc(C(Cc2ccccc2)Nc2ccccn2)cc1
50	ChemBridge DS550-3	5100592	Cl.c1ccc(CN(Cc2ccccc2)C2C3CCCCC32)cc1
51	ChemBridge DS550-3	5100610	COC1(c2ccccc2)CC1(Br)Br
52	ChemBridge DS550-3	5100684	O=C(O)C=CC(=O)Nc1cccc(F)c1
53	ChemBridge DS550-3	5100687	O=C1C2C3c4ccccc4C(c4ccccc43)C2C(=O)N1c1ccccc1I
54	ChemBridge DS550-3	5100708	COc1cccc(C=CC2=NN(c3ccc(Cl)c(Cl)c3)C(c3cccc(OC)c3OC)C2)c1OC
55	ChemBridge DS550-3	5100709	O=C1C2C3c4ccccc4C(c4ccccc43)C2C(=O)N1c1ccc(Br)cc1
56	ChemBridge DS550-3	5100712	Cc1ccc(N2C(=O)C3C4c5ccccc5C(c5ccccc54)C3C2=O)cc1
57	ChemBridge DS550-3	5100714	O=C1C2C3c4ccccc4C(c4ccccc43)C2C(=O)N1c1ccc(Cl)c(Cl)c1
58	ChemBridge DS550-3	5100716	COc1ccccc1C=CC1=NN(c2ccc(Cl)cc2)C(c2ccccc2OC)C1
59	ChemBridge DS550-3	5100718	CC12c3ccccc3C(c3ccccc31)C1C(=O)N(c3ccc(Cl)cc3)C(=O)C12
60	ChemBridge DS550-3	5100719	CC12C=CC(O1)C1C(=O)N(c3ccc(Cl)cc3)C(=O)C12
61	ChemBridge DS550-3	5100724	S=c1n(CN2CCCCC2)c2ccccc2n1CN1CCCCC1
62	ChemBridge DS550-3	5100727	O=C1C(=Cc2ccc(Br)cc2)SC(=Nc2ccccc2)N1c1ccccc1
63	ChemBridge DS550-3	5100729	Cc1ccc2c(c1)C(=O)C(=O)N2
64	ChemBridge DS550-3	5100732	CN1C(=O)C2C=CC1C1C(=O)N(Cc3ccccc3)C(=O)C21
65	ChemBridge DS550-3	5100735	CC(O)Cn1c2ccccc2c2cc(Cl)ccc21
66	ChemBridge DS550-3	5100742	O=C1C2C3c4ccccc4C(c4ccccc43)C2C(=O)N1c1ccccc1[N+](=O)[O-]
67	ChemBridge DS550-3	5100744	O=C1C2C3c4ccccc4C(c4ccccc43)C2C(=O)N1Cc1ccccc1
68	ChemBridge DS550-3	5100747	O=[N+]([O-])c1ccc2[nH]c(S)nc2c1
69	ChemBridge DS550-3	5100767	O=C1C2C(C(=O)N1c1ccc(Cl)c(Cl)c1)N1C(c3ccccc3)C3C(=O)N(c4ccc(Cl)c(Cl)c4)C(=O)C3N1C2c1ccccc1
70	ChemBridge DS550-3	5100770	COc1ccc(N2C(=O)C3C4c5ccc(C(C)(C)C)cc5C(c5ccc(C(C)(C)C)cc54)C3C2=O)cc1
71	ChemBridge DS550-3	5100772	O=C1OC(c2ccccc2)=NC1=Cc1ccc(Br)cc1
72	ChemBridge DS550-3	5100814	CC1(O)CC2CCC1C2
73	ChemBridge DS550-3	5100830	CCC12CC3CC1C2C3N.Cl
74	ChemBridge DS550-3	5100862	CC1(C(Cl)Cl)C=CC(=O)C=C1
75	ChemBridge DS550-3	5100865	Cc1ccc(C2(O)C=CC(C)(C(Cl)(Cl)Cl)C=C2)cc1
76	ChemBridge DS550-3	5100868	CC1(C(Cl)(Cl)Cl)C=CC(=Nc2ccccc2)C=C1
77	ChemBridge DS550-3	5100929	CCOC(=O)C(=CNC(C)=O)C(=O)OCC
78	ChemBridge DS550-3	5100955	CCOC(=O)C(P(=O)(OCC)OCC)P(=S)(c1ccccc1)c1ccccc1
79	ChemBridge DS550-3	5100959	CCCCP(=O)(O)CCCC
80	ChemBridge DS550-3	5100972	CC(C)(C)P(=Nc1ccccc1)(O[Si](C)(C)C)C(C)(C)C
81	ChemBridge DS550-3	5100974	C(=CP(c1ccccc1)c1ccccc1)c1ccccc1
82	ChemBridge DS550-3	5101001	CC(C)(C)Nc1nc(Cl)nc(Cl)n1
83	ChemBridge DS550-3	5101007	Nc1nc(OC(C(F)(F)F)C(F)(F)F)nc(OC(C(F)(F)F)C(F)(F)F)n1
84	ChemBridge DS550-3	5101010	CNc1nc(OCC(F)(F)F)nc(OCC(F)(F)F)n1
85	ChemBridge DS550-3	5101013	CCN(CC)c1nc(Nc2ccc(OC)cc2)nc(Nc2ccc(OC)cc2)n1
86	ChemBridge DS550-3	5101017	O=[N+]([O-])c1cccc(C=NNc2nc(OCC(F)(F)F)nc(N(c3ccccc3)c3ccccc3)n2)c1
87	ChemBridge DS550-3	5101019	CN(C)c1nc(N2CCOCC2)nc(N(c2ccccc2)c2ccccc2)n1
88	ChemBridge DS550-3	5101021	O=[N+]([O-])c1ccc(Nc2nc(NN=Cc3cccc([N+](=O)[O-])c3O)nc(OC(C(F)(F)F)C(F)(F)F)n2)cc1
89	ChemBridge DS550-3	5101023	CCNc1nc(OC(C(F)(F)F)C(F)(F)F)nc(N(c2ccccc2)c2ccccc2)n1
90	ChemBridge DS550-3	5101025	FC(F)(F)COc1nc(N2CCOCC2)nc(N(c2ccccc2)c2ccccc2)n1
91	ChemBridge DS550-3	5101026	CC(C)Nc1nc(OC(C(F)(F)F)C(F)(F)F)nc(N(c2ccccc2)c2ccccc2)n1
92	ChemBridge DS550-3	5101027	CC(C)Nc1nc(N2CCOCC2)nc(N(c2ccccc2)c2ccccc2)n1
93	ChemBridge DS550-3	5101028	FC(F)(F)COc1nc(NN=Cc2ccc(Br)cc2)nc(N(c2ccccc2)c2ccccc2)n1
94	ChemBridge DS550-3	5101030	CN(C)c1nc(OCC(F)(F)F)nc(N(c2ccccc2)c2ccccc2)n1
95	ChemBridge DS550-3	5101032	CNc1nc(N2CCOCC2)nc(N(c2ccccc2)c2ccccc2)n1
96	ChemBridge DS550-3	5101033	CN(C)c1nc(Nc2ccc([N+](=O)[O-])cc2)nc(OCC(F)(F)F)n1
97	ChemBridge DS550-3	5101034	c1ccc(N(c2ccccc2)c2nc(N3CCCCC3)nc(N3CCOCC3)n2)cc1
98	ChemBridge DS550-3	5101035	CCCCCCNc1nc(Nc2ccc([N+](=O)[O-])cc2)nc(OCC(F)(F)F)n1
99	ChemBridge DS550-3	5101036	CCCCCNc1nc(OCC(F)(F)F)nc(N(c2ccccc2)c2ccccc2)n1
100	ChemBridge DS550-3	5101039	CNc1nc(Nc2ccc([N+](=O)[O-])cc2)nc(OCC(F)(F)F)n1
101	ChemBridge DS550-3	5101041	CC(C)Nc1nc(OCC(F)(F)F)nc(N(c2ccccc2)c2ccccc2)n1
102	ChemBridge DS550-3	5101043	CCC(C)Nc1nc(Nc2ccc([N+](=O)[O-])cc2)nc(OC(C(F)(F)F)C(F)(F)F)n1
103	ChemBridge DS550-3	5101044	FC(F)(F)COc1nc(N2CCCCC2)nc(N(c2ccccc2)c2ccccc2)n1
104	ChemBridge DS550-3	5101046	O=[N+]([O-])c1cccc(C=NNc2nc(OCC(F)(F)F)nc(N(c3ccccc3)c3ccccc3)n2)c1O
105	ChemBridge DS550-3	5101055	CCCCCNc1nc(N2CCOCC2)nc(N(c2ccccc2)c2ccccc2)n1
106	ChemBridge DS550-3	5101057	CC1CCCCC1=NNc1ccc([N+](=O)[O-])cc1[N+](=O)[O-]
107	ChemBridge DS550-3	5101058	CC1CCCC(=NNc2ccc([N+](=O)[O-])cc2[N+](=O)[O-])C1C
108	ChemBridge DS550-3	5101064	FC(F)(F)COc1nc(NN=Cc2ccc(Cl)cc2Cl)nc(N(c2ccccc2)c2ccccc2)n1
109	ChemBridge DS550-3	5101065	CC(=NNc1ccc([N+](=O)[O-])cc1[N+](=O)[O-])c1ccc2c3c(cccc13)CC2
110	ChemBridge DS550-3	5101067	Oc1ccc(Br)cc1C=NNc1nc(OCC(F)(F)F)nc(N(c2ccccc2)c2ccccc2)n1
111	ChemBridge DS550-3	5101070	CC(Cc1ccccc1)=NNc1ccc([N+](=O)[O-])cc1[N+](=O)[O-]
112	ChemBridge DS550-3	5101071	O=C1c2ccccc2C(=O)N1c1c(F)c(F)nc(F)c1F
113	ChemBridge DS550-3	5101075	CC(=NOCON=C(C)c1ccc(Cl)c(Cl)c1)c1ccc(Cl)c(Cl)c1
114	ChemBridge DS550-3	5101077	CC(=NOCON=C(C)c1ccc([N+](=O)[O-])cc1)c1ccc([N+](=O)[O-])cc1
115	ChemBridge DS550-3	5101080	Nc1ccc(Cc2ccc(N)cc2[N+](=O)[O-])c([N+](=O)[O-])c1
116	ChemBridge DS550-3	5101173	Cn1nc(-c2ccccc2)c2c(C(=O)C(F)(F)F)cc(C(=O)C(F)(F)F)c-2c1-c1ccccc1
117	ChemBridge DS550-3	5101191	S=C(NNc1ccccc1)Nc1ccccc1
118	ChemBridge DS550-3	5101198	O=[N+]([O-])c1ccc(NN=C2CCCc3ccccc32)c([N+](=O)[O-])c1
119	ChemBridge DS550-3	5101200	CC(=NOCON=C(C)c1cccc([N+](=O)[O-])c1)c1cccc([N+](=O)[O-])c1
120	ChemBridge DS550-3	5101202	CC(=NOCCCl)C(C)=NOCCCl
121	ChemBridge DS550-3	5101206	CC(=O)Nc1ccc(C(C)=NNc2ccc([N+](=O)[O-])cc2[N+](=O)[O-])cc1
122	ChemBridge DS550-3	5101217	CC(=NNc1ccc([N+](=O)[O-])cc1[N+](=O)[O-])c1ccc(C)o1
123	ChemBridge DS550-3	5101218	CCCCC(=NNc1ccc([N+](=O)[O-])cc1[N+](=O)[O-])c1ccccc1
124	ChemBridge DS550-3	5101231	S=C(NCc1ccccc1)Nc1ccccc1
125	ChemBridge DS550-3	5101234	S=C(Nc1ccccc1)N1CCOCC1
126	ChemBridge DS550-3	5101236	CCOC(=O)C(C#N)=Cc1ccc(C)cc1C
127	ChemBridge DS550-3	5101246	CCOc1ccc(OCC)c(C=C(C#N)C#N)c1
128	ChemBridge DS550-3	5101247	CCOC(=O)C(C#N)=Cc1c(C)cc(C)cc1C
129	ChemBridge DS550-3	5101248	Cc1cc(C)c(C(CC(=O)c2cccs2)C(C#N)C#N)c(C)c1
130	ChemBridge DS550-3	5101251	CCc1cc(CC)c(C=NNC(N)=O)c(CC)c1
131	ChemBridge DS550-3	5101252	Cc1ccc(C(CC(=O)c2cccs2)C(C#N)C#N)c(C)c1
132	ChemBridge DS550-3	5101254	Cc1cc(C)c(C=NNC(N)=O)c(C)c1C=NNC(N)=O
133	ChemBridge DS550-3	5101255	CCOC(=O)C(C#N)=Cc1cc(OCC)ccc1OCC
134	ChemBridge DS550-3	5101270	CCOc1ccc(OCC)c(C2C3CCC=C3C(C#N)=C(N)C2(C#N)C#N)c1
135	ChemBridge DS550-3	5101271	CCOc1ccc(OCC)c(C2C3CCCC=C3C(C#N)=C(N)C2(C#N)C#N)c1
136	ChemBridge DS550-3	5101273	CCOc1ccc(OCC)c(C2C(C#N)=C(N)SC(N)=C2C#N)c1
137	ChemBridge DS550-3	5101275	CCOc1ccc(OCC)c(C=CC(=O)c2cccs2)c1
138	ChemBridge DS550-3	5101295	CCOC(=O)C1=C(C)OC(N)=C(C#N)C1c1c(C)c(C)cc(C)c1C
139	ChemBridge DS550-3	5101305	NNc1ccc(Cl)nn1
140	ChemBridge DS550-3	5101306	CCOC(=O)C1=C(C)OC(N)=C(C#N)C1c1c(C)cc(C)cc1C
141	ChemBridge DS550-3	5101307	Cc1cc(C)c(C2C(C#N)=C(N)Oc3[nH]nc(C)c32)c(C)c1
142	ChemBridge DS550-3	5101310	Cc1ccc(C2C(C#N)=C(N)Oc3[nH]nc(C)c32)c(C)c1
143	ChemBridge DS550-3	5101314	COc1ccc(C=C(C#N)C#N)cc1
144	ChemBridge DS550-3	5101333	COc1ccc(C2C(C#N)=C(N)OC3=C2C(=O)CC(C)(C)C3)cc1
145	ChemBridge DS550-3	5101336	COc1ccc(C=C(C#N)C(N)=O)cc1
146	ChemBridge DS550-3	5101342	Cc1ccc(C2C(C#N)=C(N)SC(N)=C2C#N)c(C)c1
147	ChemBridge DS550-3	5101344	Cc1cc(C)c(C)c(C(=O)O)c1C
148	ChemBridge DS550-3	5101346	COc1ccc(C2C3CCCC=C3C(C#N)=C(N)C2(C#N)C#N)cc1
149	ChemBridge DS550-3	5101357	CCOC(=O)C1=C(C)OC(N)=C(C#N)C1c1ccc(C)cc1C
150	ChemBridge DS550-3	5101377	Cc1ccc(C2=C(C#N)C(N)=C(C#N)C3=CCCCC32)c(C)c1
151	ChemBridge DS550-3	5101408	Cc1cc(C)c(CCl)c(C)c1C=C(C#N)C#N
152	ChemBridge DS550-3	5101409	CCOC(=O)C(C#N)=Cc1c(C)cc(C)c(Cc2c(C)cc(C)c(C=C(C#N)C(=O)OCC)c2C)c1C
153	ChemBridge DS550-3	5101410	CCOC(=O)C1=C(N)OC2=C(C(=O)CC(C)(C)C2)C1c1ccc(C)cc1C
154	ChemBridge DS550-3	5101411	Cc1cc(C)c(CCl)c(C)c1C=NNc1ccc([N+](=O)[O-])cc1[N+](=O)[O-]
155	ChemBridge DS550-3	5101414	Cc1cc(C)c(C2C(C#N)=C(N)OC3=C2C(=O)CC(C)(C)C3)c(C)c1
156	ChemBridge DS550-3	5101422	CCc1cc(CC)c(C=C(C#N)C(N)=O)c(CC)c1
157	ChemBridge DS550-3	5101436	Cc1c(C=C(C#N)C#N)c(C)c([N+](=O)[O-])c(C)c1[N+](=O)[O-]
158	ChemBridge DS550-3	5101452	Clc1nc(Nc2ccccc2)nc(Nc2ccccc2)n1
159	ChemBridge DS550-3	5101457	c1ccc(CNc2nc(N3CCOCC3)nc(N3CCOCC3)n2)cc1
160	ChemBridge DS550-3	5101465	Cc1ccc(Nc2nc(Cl)nc(NC(C)(C)C)n2)cc1
161	ChemBridge DS550-3	5101469	CC(C)(C)Nc1nc(Cl)nc(Nc2ccccc2)n1
162	ChemBridge DS550-3	5101470	Cc1ccccc1Nc1nc(Cl)nc(N2CCOCC2)n1
163	ChemBridge DS550-3	5101471	Cc1ccccc1Nc1nc(Cl)nc(NC(C)(C)C)n1
164	ChemBridge DS550-3	5101473	C=CCNc1nc(Cl)nc(N(c2ccccc2)c2ccccc2)n1
165	ChemBridge DS550-3	5101474	Clc1nc(N2CCOCC2)nc(N(c2ccccc2)c2ccccc2)n1
166	ChemBridge DS550-3	5101475	Clc1nc(Nc2cccc3ccccc23)nc(N2CCOCC2)n1
167	ChemBridge DS550-3	5101476	Cc1ccc(Nc2nc(Cl)nc(Nc3ccc(C)cc3)n2)cc1
168	ChemBridge DS550-3	5101479	COc1ccc(Nc2nc(Cl)nc(Nc3ccc(C)cc3)n2)cc1
169	ChemBridge DS550-3	5101481	Cc1ccc(Nc2nc(C(C(F)(F)F)(C(F)(F)F)C(F)(F)F)nc(C(C(F)(F)F)(C(F)(F)F)C(F)(F)F)n2)cc1
170	ChemBridge DS550-3	5101614	O=C(COC(=O)c1ccccc1)c1ccc(Br)cc1
171	ChemBridge DS550-3	5101618	O=C(COC(=O)c1ccccc1Cl)c1ccc(Br)cc1
172	ChemBridge DS550-3	5101622	O=C(COC(=O)c1ccccc1I)c1ccc(Br)cc1
173	ChemBridge DS550-3	5101633	O=C(COC(=O)c1ccccc1Br)c1ccc(Br)cc1
174	ChemBridge DS550-3	5101640	ON=C(C=Cc1ccccc1)c1ccccc1
175	ChemBridge DS550-3	5101719	O=C(C=Cc1ccccc1)OCC=Cc1ccccc1
176	ChemBridge DS550-3	5101729	O=C(C=Cc1ccccc1)OCC(=O)c1ccc(Br)cc1
177	ChemBridge DS550-3	5101734	O=[N+]([O-])c1cccc(C(Cl)OC(Cl)c2cccc([N+](=O)[O-])c2)c1
178	ChemBridge DS550-3	5101801	O=C(COC(=O)c1ccccc1[N+](=O)[O-])c1ccccc1
179	ChemBridge DS550-3	5101802	O=C(COC(=O)c1ccccc1[N+](=O)[O-])c1ccc(Br)cc1
180	ChemBridge DS550-3	5101806	O=C(Cc1ccccc1)OCC(=O)c1ccc(Br)cc1
181	ChemBridge DS550-3	5101812	O=C(COC(=O)c1cc([N+](=O)[O-])cc([N+](=O)[O-])c1)c1ccc(Br)cc1
182	ChemBridge DS550-3	5101813	O=C(COC(=O)c1cc([N+](=O)[O-])cc([N+](=O)[O-])c1)c1ccccc1
183	ChemBridge DS550-3	5101818	CC(=CC(=O)NCc1ccccc1)NCc1ccccc1
184	ChemBridge DS550-3	5101819	NNC(=O)c1ccc(Br)cc1
185	ChemBridge DS550-3	5101824	O=C(O)CCC(=O)c1cccc2ccccc12
186	ChemBridge DS550-3	5101826	Cc1ccc(C(=O)OCC(=O)c2ccccc2)cc1
187	ChemBridge DS550-3	5101858	CCCCP(=S)(C(C)C)C(C)C
188	ChemBridge DS550-3	5101915	Cc1ccc(NP(=O)(OCC(C)C)OCC(C)C)nc1
189	ChemBridge DS550-3	5101925	O=[N+]([O-])c1ccc(NCc2ccccc2)c([N+](=O)[O-])c1
190	ChemBridge DS550-3	5102078	COc1ccc(-c2cc3c4cccn4ccn3c2)cc1
191	ChemBridge DS550-3	5102080	CCc1c(-c2ccccc2)cn2c1-c1ccc(C)n1CC2
192	ChemBridge DS550-3	5102081	Cc1c(-c2ccccc2)cn2c1-c1ccc(C)n1CC2
193	ChemBridge DS550-3	5102085	Cc1c(-c2ccccc2)cn2ccn3c(C)ccc3c12
194	ChemBridge DS550-3	5102086	c1ccc(-c2cc3c4cccn4ccn3c2)cc1
195	ChemBridge DS550-3	5102087	Cc1ccc(-c2cc3c4cccn4ccn3c2)cc1
196	ChemBridge DS550-3	5102095	CNc1ccccc1Cc1ccccc1
197	ChemBridge DS550-3	5102096	NC(=O)CCc1c[nH]c2ccccc12
198	ChemBridge DS550-3	5102099	Cc1[nH]c2ccccc2c1CCC(=O)NC(C)C
199	ChemBridge DS550-3	5102100	Cc1[nH]c2ccccc2c1CCC(=O)NC1CCCCC1
200	ChemBridge DS550-3	5102102	Cc1ccc2[nH]c(C)c(CCC(=O)NC3CCCCC3)c2c1
201	ChemBridge DS550-3	5102105	CCOC(=O)c1c(C)n(C)c2ccc(O)cc12
202	ChemBridge DS550-3	5102109	c1ccc(Cc2c[nH]c3ccccc23)cc1
203	ChemBridge DS550-3	5102111	CCOC(=O)c1cc2ccccc2[nH]1
204	ChemBridge DS550-3	5102117	COc1ccc(C=C[N+](=O)[O-])cc1
205	ChemBridge DS550-3	5102118	COc1ccc(C=C[N+](=O)[O-])cc1OC
206	ChemBridge DS550-3	5102122	COc1ccc(OC)c(CN)c1.Cl
207	ChemBridge DS550-3	5102124	CN(C)CCC(=O)c1ccc(Br)cc1.Cl
208	ChemBridge DS550-3	5102126	CC(=O)N1c2ccccc2CCC1C
209	ChemBridge DS550-3	5102129	CC(=O)c1cc2ccccc2o1
210	ChemBridge DS550-3	5102130	O=C(O)c1cc2ccccc2o1
211	ChemBridge DS550-3	5102141	Cc1cc(=O)oc2cc(O)ccc12
212	ChemBridge DS550-3	5102148	CCC(=O)NCCc1ccc(OC)cc1
213	ChemBridge DS550-3	5102184	O=C(NCCc1ccccc1)c1ccco1
214	ChemBridge DS550-3	5102186	O=CNC(Cc1ccccc1)Cc1ccccc1
215	ChemBridge DS550-3	5102187	NC(Cc1ccccc1)Cc1ccccc1
216	ChemBridge DS550-3	5102191	CC(=O)NC(Cc1ccccc1)Cc1ccccc1
217	ChemBridge DS550-3	5102231	O=C1C2CN3CCN(C2)CC1(c1ccccc1)C3
218	ChemBridge DS550-3	5102233	c1ccc(C23CC4CN(CCN(C4)C2)C3)cc1
219	ChemBridge DS550-3	5102234	CC1C(=O)CCNC1c1ccccc1
220	ChemBridge DS550-3	5102241	CC1CN(C)CCC1=NO
221	ChemBridge DS550-3	5102245	CC1CN(C)C(C)CC1=NO
222	ChemBridge DS550-3	5102249	CC1C(O)CCN(C)C1c1ccccc1
223	ChemBridge DS550-3	5102254	CC1C(c2ccccc2)N(C)CCC1(O)c1ccccc1
224	ChemBridge DS550-3	5102263	CCC1(OC(=O)c2ccccc2)CC(C)N(C)CC1C.Cl
225	ChemBridge DS550-3	5102264	CC1CN(C)CCC1OC(=O)c1ccccc1.Cl
226	ChemBridge DS550-3	5102265	COC(=O)C1(O)CC(C)N(C)CC1C
227	ChemBridge DS550-3	5102269	O=C(c1ccccc1)C1CN(Cc2ccccc2)CCC1(O)c1ccccc1
228	ChemBridge DS550-3	5102272	CC1CC(O)(C#N)C(C)CN1C
229	ChemBridge DS550-3	5102296	OC1CCCCC1C1(NC(=S)Nc2ccccc2)CCCCC1
230	ChemBridge DS550-3	5102300	CC(=O)NC(C)(CC(=O)c1ccccc1)c1ccccc1
231	ChemBridge DS550-3	5102309	CC(=O)NC1(NC(C)=O)CCN(C)C(c2ccccc2)C1C
232	ChemBridge DS550-3	5102311	CC1C(c2ccccc2)N(C)CCC12NC(=O)NC2=O
233	ChemBridge DS550-3	5102313	CC1CC2(NC(=O)NC2=O)C(C)CN1C
234	ChemBridge DS550-3	5102323	Cc1cc2n(n1)-c1cc(C)nn1-c1cc(C)nn1-2
235	ChemBridge DS550-3	5102332	Oc1[nH]nc2c1CCC2
236	ChemBridge DS550-3	5102333	Oc1cc(-c2ccccc2)n[nH]1
237	ChemBridge DS550-3	5102344	Cc1nn(Cc2ccccc2)c(C)c1Cc1ccccc1
238	ChemBridge DS550-3	5102348	Cc1n[nH]c(C)c1S(=O)(=O)O
239	ChemBridge DS550-3	5102350	Cc1nn(-c2ccccc2)c(N)c1N=Nc1ccccc1
240	ChemBridge DS550-3	5102351	CCOc1cc(C)nn1-c1ccccc1
241	ChemBridge DS550-3	5102353	Cn1ccc(-c2ccccc2)n1
242	ChemBridge DS550-3	5102358	CCOC(=O)CC(C)=Nc1ccnn1-c1ccccc1
243	ChemBridge DS550-3	5102367	CC(C)(C)c1cc(C(=O)O)[nH]n1
244	ChemBridge DS550-3	5102369	Cc1cc(=S)n(-c2ccccc2)n1C
245	ChemBridge DS550-3	5102371	Cc1cc(C)c2c(O)n(-c3ccccc3)nc2n1
246	ChemBridge DS550-3	5102373	Cc1cc(C)n(C(CC(=O)O)C(=O)O)n1
247	ChemBridge DS550-3	5102375	Cc1cc(O)nc2nn(-c3ccccc3)cc12
248	ChemBridge DS550-3	5102381	Cc1nn(-c2ccc([N+](=O)[O-])cc2)c(Cl)c1[N+](=O)[O-]
249	ChemBridge DS550-3	5102392	CC(=N)C(C#N)=NNc1ccccc1
250	ChemBridge DS550-3	5102394	CN(C)CCC(=O)c1ccccc1
251	ChemBridge DS550-3	5102397	Cc1[nH]c2c(C)cccc2c1CCN
252	ChemBridge DS550-3	5102402	CC(=NN=C(C)c1ccc(Cl)c(Cl)c1)c1ccc(Cl)c(Cl)c1
253	ChemBridge DS550-3	5102414	Cc1cccc2c(CCN)c[nH]c12
254	ChemBridge DS550-3	5102420	CC(=NN=C(C)c1cccs1)c1cccs1
255	ChemBridge DS550-3	5102425	Cc1c(CCN)c2cccc3c2n1CCC3.O=C(O)C(O)C(O)C(=O)O
256	ChemBridge DS550-3	5102428	C(=NN=Cc1ccccc1)c1ccccc1
257	ChemBridge DS550-3	5102437	Cc1cc(C)n(CCCN)n1
258	ChemBridge DS550-3	5102438	NCCc1c(-c2ccccc2)n(-c2ccccc2)c2ccccc12
259	ChemBridge DS550-3	5102441	OCCCc1cn(Cc2ccccc2)c2ccccc12
260	ChemBridge DS550-3	5102449	Cc1c(CCCN)c2ccccc2n1-c1ccccc1
261	ChemBridge DS550-3	5102519	Cc1nn(C(CC(=O)O)C(=O)O)c(C)c1Br
262	ChemBridge DS550-3	5102566	Cc1[nH]c2c(C)cccc2c1CCN.O=C(O)C(O)C(O)C(=O)O
263	ChemBridge DS550-3	5102582	CC1=NN(C(=O)NS(=O)(=O)c2ccccc2Cl)C(C)(C)C1
264	ChemBridge DS550-3	5102603	Cc1cc2n(n1)-c1cc(C)nn1-c1c(C=O)c(C)nn1-2
265	ChemBridge DS550-3	5102607	O=C(O)Cc1ccccc1[N+](=O)[O-]
266	ChemBridge DS550-3	5102608	NC(=O)C1(C(N)=O)CCC1
267	ChemBridge DS550-3	5102609	Cc1ccc(S(=O)(=O)N2CCC2)cc1
268	ChemBridge DS550-3	5102613	Clc1ccc2nnnn2n1
269	ChemBridge DS550-3	5102630	CCCCNc1nc(OC(C(F)(F)F)C(F)(F)F)nc(OC(C(F)(F)F)C(F)(F)F)n1
270	ChemBridge DS550-3	5102639	CC=NNc1ccc([N+](=O)[O-])cc1[N+](=O)[O-]
271	ChemBridge DS550-3	5102648	Nc1cc([N+](=O)[O-])cc([N+](=O)[O-])c1O
272	ChemBridge DS550-3	5102701	CC(=O)Nc1ccc(N(CCC#N)N=O)cc1
273	ChemBridge DS550-3	5102702	Cl.Cl.NC1=NN(c2ccc(N)cc2)CC1
274	ChemBridge DS550-3	5102703	CC(=O)Nc1ccc(N2CCC(N)=N2)cc1
275	ChemBridge DS550-3	5102755	CCOC(=O)C(C#N)C(=O)c1ccc(N)cc1
276	ChemBridge DS550-3	5102767	OCCN(CCO)c1ccc(C(c2ccc(Cl)cc2)c2ccc(N(CCO)CCO)cc2Cl)c(Cl)c1
277	ChemBridge DS550-3	5102771	OCCN(CCO)c1ccc(C(c2ccc(Cl)cc2)c2ccc(N(CCO)CCO)cc2)cc1
278	ChemBridge DS550-3	5102797	O=C(O)C1=NN(c2ccc(S(=O)(=O)O)cc2)C(=O)C1=CC=Cc1c(C(=O)O)nn(-c2ccc(S(=O)(=O)O)cc2)c1O
279	ChemBridge DS550-3	5102807	CC(=O)Nc1ccc(C(=O)CC#N)cc1
280	ChemBridge DS550-3	5102808	CC(=O)Nc1ccc(-c2cc(N)[nH]n2)cc1
281	ChemBridge DS550-3	5102840	Cc1n[nH]c(NN)c1Cl.Cl
282	ChemBridge DS550-3	5102851	CCOC(=O)OCCNC(=O)c1cc2ccccc2oc1=O
283	ChemBridge DS550-3	5102872	O=c1oc2ccccc2cc1-c1nc2ccccc2[nH]1
284	ChemBridge DS550-3	5102882	O=C(Nc1ccccc1Br)c1cc2ccccc2oc1=O
285	ChemBridge DS550-3	5102884	Cc1cccc(NC(=O)c2cc3ccccc3oc2=O)c1
286	ChemBridge DS550-3	5102885	O=C(Nc1ccccc1[N+](=O)[O-])c1cc2ccccc2oc1=O
287	ChemBridge DS550-3	5102886	O=C(c1cc2ccccc2oc1=O)N1CCOCC1
288	ChemBridge DS550-3	5102894	O=C(CC(c1ccccc1)c1c(O)c2ccccc2oc1=O)c1ccc(-c2ccccc2)cc1
289	ChemBridge DS550-3	5102920	CCCCCCCSC(=O)c1cc2ccccc2oc1=O
290	ChemBridge DS550-3	5102924	Nc1cc2ccccc2oc1=O
291	ChemBridge DS550-3	5102929	CCCCC(=O)OCCNC(=O)c1cc2ccccc2oc1=O
292	ChemBridge DS550-3	5102930	CCCCCC(=O)OCCNC(=O)c1cc2ccccc2oc1=O
293	ChemBridge DS550-3	5102932	CC(=O)Oc1ccccc1C(=O)OCCNC(=O)c1cc2ccccc2oc1=O
294	ChemBridge DS550-3	5102937	O=c1oc2ccccc2c(O)c1[N+](=O)[O-]
295	ChemBridge DS550-3	5102939	O=C(OCC1CC2C=CC1C2)c1cc2ccccc2oc1=O
296	ChemBridge DS550-3	5102942	CC(=N)c1c(O)c2ccccc2oc1=O
297	ChemBridge DS550-3	5102944	CC(=O)CC(c1ccccc1)c1c(OC(C)=O)c2ccccc2oc1=O
298	ChemBridge DS550-3	5102953	CCOC(=O)C=C(C)Sc1cc(=O)oc2ccccc12
299	ChemBridge DS550-3	5102955	CCOC(=O)c1c(O)c2ccccc2oc1=O
300	ChemBridge DS550-3	5102958	CCC(=O)CC(c1ccc([N+](=O)[O-])cc1)c1c(O)c2ccccc2sc1=O
301	ChemBridge DS550-3	5102960	O=c1cc(O)c2ccccc2s1
302	ChemBridge DS550-3	5102961	O=C(Sc1ccccc1)c1cc2ccccc2oc1=O
303	ChemBridge DS550-3	5102966	O=C(CC(c1ccccc1)c1c(O)c2ccccc2oc1=O)c1ccc(-c2ccc(Br)cc2)cc1
304	ChemBridge DS550-3	5102972	CC(=O)c1cc2ccccc2oc1=O
305	ChemBridge DS550-3	5102973	O=c1cc(Cl)c2ccccc2o1
306	ChemBridge DS550-3	5102975	O=C(NCCO)c1cc2ccccc2oc1=O
307	ChemBridge DS550-3	5102979	O=c1oc2ccccc2cc1Cl
308	ChemBridge DS550-3	5102990	O=C(OCc1ccc2c(c1)OCO2)c1cc2ccccc2oc1=O
309	ChemBridge DS550-3	5102996	O=C(Nc1ccccc1)c1cc2ccccc2oc1=O
310	ChemBridge DS550-3	5103022	FCCOc1ccc(OCCF)cc1
311	ChemBridge DS550-3	5103031	CC(=O)CC(c1ccccc1)c1c(O)c2ccccc2oc1=O
312	ChemBridge DS550-3	5103037	O=c1oc2ccccc2c(O)c1Cc1c(O)c2ccccc2oc1=O
313	ChemBridge DS550-3	5103038	CC(=NNc1ccccc1)c1ccccc1O
314	ChemBridge DS550-3	5103040	CCCCCOC(=O)c1cc2ccccc2oc1=O
315	ChemBridge DS550-3	5103041	CC(=NNc1ccccc1)c1ccc(-c2ccccc2)cc1
316	ChemBridge DS550-3	5103045	CC(=NNc1ccccc1)c1c(O)c2ccccc2oc1=O
317	ChemBridge DS550-3	5103048	CC(=NNc1ccccc1)c1cc2ccccc2oc1=O
318	ChemBridge DS550-3	5103050	c1ccc(CC(=NNc2ccccc2)c2ccc(-c3ccccc3)cc2)cc1
319	ChemBridge DS550-3	5103059	CCOP(=O)(OCC)C(Nc1ccc(Br)cc1)c1c[nH]c2ccccc12
320	ChemBridge DS550-3	5103096	CCOP(=O)(OCC)C(Nc1ccc(Br)cc1)c1ccc(Cl)cc1
321	ChemBridge DS550-3	5103103	O=[N+]([O-])c1cccc(C=Nn2cnnc2)c1
322	ChemBridge DS550-3	5103146	C=CC(C)(O)C(=O)OCC(C)C
323	ChemBridge DS550-3	5103218	COP(=O)(OC)C1(Nc2ccc(C)cc2)CCCCC1
324	ChemBridge DS550-3	5103280	FC(F)(F)C(c1nc(N2CCOCC2)nc(C(C(F)(F)F)(C(F)(F)F)C(F)(F)F)n1)(C(F)(F)F)C(F)(F)F
325	ChemBridge DS550-3	5103281	CC(C)(C)Nc1nc(Cl)nc(NCc2ccccc2)n1
326	ChemBridge DS550-3	5103306	CCc1ccc(N=Cc2c[nH]c3ccccc23)cc1
327	ChemBridge DS550-3	5103309	FC(F)(F)c1cccc(N=Cc2c[nH]c3ccccc23)c1
328	ChemBridge DS550-3	5103310	C(=Nn1cnnc1)c1ccco1
329	ChemBridge DS550-3	5103311	C(=Nn1cnnc1)c1c[nH]c2ccccc12
330	ChemBridge DS550-3	5103378	O=C(c1ccccc1)C1C(=O)c2ccccc2C1=O
331	ChemBridge DS550-3	5103393	COc1ccc(C=C2C(=O)c3ccccc3C2=O)cc1OC
332	ChemBridge DS550-3	5103397	O=C1c2ccccc2C(=O)C1c1ccccn1
333	ChemBridge DS550-3	5103434	O=C(O)CC1(c2ccccc2)C(=O)c2ccccc2C1=O
334	ChemBridge DS550-3	5103511	COC(=O)N(c1ccccc1)P(=O)(Oc1ccccc1)Oc1ccccc1
335	ChemBridge DS550-3	5103518	CCOP(=S)(NC)OCC
336	ChemBridge DS550-3	5103520	CC(C)(C)c1ccc(OP(=O)(Oc2ccc(C(C)(C)C)cc2)Oc2ccc(C(C)(C)C)cc2)cc1
337	ChemBridge DS550-3	5103522	Cc1cc(C)cc(OP(=O)(Oc2cc(C)cc(C)c2)Oc2cc(C)cc(C)c2)c1
338	ChemBridge DS550-3	5103564	CC(C)COC(=S)Nc1ccccc1
339	ChemBridge DS550-3	5103565	CCOC(=O)N(c1ccccc1)P1(=S)OCC(C)(C)CO1
340	ChemBridge DS550-3	5103569	CCCCCCCCP(=O)(CCCCCCCC)Nc1cccc(NP(=O)(CCCCCCCC)CCCCCCCC)n1
341	ChemBridge DS550-3	5103607	COC(=O)Nn1cnnc1
342	ChemBridge DS550-3	5103632	CC(C)OC(=S)Nc1ccccc1
343	ChemBridge DS550-3	5103633	O=C(Nc1ccccc1)Nn1cnnc1
344	ChemBridge DS550-3	5103646	CC(C)(C)OC(=O)Nc1ccccc1
345	ChemBridge DS550-3	5103647	CCCn1c2ccccc2c2ccccc21
346	ChemBridge DS550-3	5103665	COc1ccc(NC(=O)ON=C(C)C)cc1
347	ChemBridge DS550-3	5103710	CCOC(=O)C(C#N)=NNc1ccccc1O
348	ChemBridge DS550-3	5103795	Cc1cc(C)c(Cc2c(C)cc(C)c(C=O)c2C)c(C)c1C=O
349	ChemBridge DS550-3	5103796	Cc1cc(C)c(Cc2c(C)cc(C)c(C=NO)c2C)c(C)c1C=NO
350	ChemBridge DS550-3	5103814	Cc1cc(C)c(CO)c(C)c1CO
351	ChemBridge DS550-3	5103815	Cc1c(C)c(C=O)c(C)c(C)c1C=O
352	ChemBridge DS550-3	5103822	CC(=O)c1c(C)cc(C)c(C(=O)O)c1C
353	ChemBridge DS550-3	5103831	O=C(c1ccccc1)c1ccsc1
354	ChemBridge DS550-3	5103833	CC(=O)c1cc(CN2C(=O)c3ccccc3C2=O)cs1
355	ChemBridge DS550-3	5103834	CCOC(=O)c1c(N)sc2c1CCCC2
356	ChemBridge DS550-3	5103843	C=CCS(=O)(=O)Nc1ccc(OC)cc1
357	ChemBridge DS550-3	5103845	Sc1sccc1C=Nc1ccc2ccccc2c1
358	ChemBridge DS550-3	5103853	CCc1cc(C=NCCN=Cc2cc(CC)sc2O)c(O)s1
359	ChemBridge DS550-3	5103856	CSc1ccc(C(=O)O)s1
360	ChemBridge DS550-3	5103857	CSc1sc(SC)c(C=NO)c1C=NO
361	ChemBridge DS550-3	5103858	CSc1cc(C=NO)c(SC)s1
362	ChemBridge DS550-3	5103859	Sc1sccc1C=NC1CCCCC1
363	ChemBridge DS550-3	5103863	CCSc1sc(CC)cc1CN1C(=O)c2ccccc2C1=O
364	ChemBridge DS550-3	5103867	CCc1cc2c(s1)SC(c1ccc([N+](=O)[O-])cc1)NC2=O
365	ChemBridge DS550-3	5103870	CN(C)Cc1cc(C=NC2CCCCC2)c(S)s1
366	ChemBridge DS550-3	5103873	CSc1sc(SC)c(C(=O)O)c1C(=O)O
367	ChemBridge DS550-3	5103877	CCc1cc2c[n+](C3CCCCC3)sc2s1.O=[N+]([O-])c1cc([N+](=O)[O-])c([O-])c([N+](=O)[O-])c1
368	ChemBridge DS550-3	5103884	CCSc1sc(CC)cc1C(N)=O
369	ChemBridge DS550-3	5103890	CCc1ccc(SC(CC(=O)c2ccccc2)c2cccc([N+](=O)[O-])c2)s1
370	ChemBridge DS550-3	5103897	CCSc1sc(CC)cc1C=NNc1ccc([N+](=O)[O-])cc1[N+](=O)[O-]
371	ChemBridge DS550-3	5103902	CC(C)(C)S(=O)(=O)c1ccccc1C=O
372	ChemBridge DS550-3	5103903	CC(C)(C)S(=O)(=O)c1ccc(S(=O)(=O)C(C)(C)C)s1
373	ChemBridge DS550-3	5103911	CC(C)(C)S(=O)(=O)c1ccccn1
374	ChemBridge DS550-3	5103914	Cc1ccc(S(=O)(=O)C(C)(C)C)s1
375	ChemBridge DS550-3	5103919	O=Cc1ccc(SCCSc2ccc(C=O)s2)s1
376	ChemBridge DS550-3	5103921	CC(C)(C)c1ccc(S(=O)(=O)C(C)(C)C)cc1
377	ChemBridge DS550-3	5103923	CC(C)(C)S(=O)(=O)c1ccc(-c2ccccc2)cc1
378	ChemBridge DS550-3	5103926	CN1CCCC1c1cccnc1N
379	ChemBridge DS550-3	5103927	CN1CCCC1c1cccnc1N.I
380	ChemBridge DS550-3	5103946	CC(C)CS(=O)(=O)c1cccs1
381	ChemBridge DS550-3	5103947	CC(C)(C)S(=O)(=O)c1cccs1
382	ChemBridge DS550-3	5103949	CC(C)(C)Sc1ccc(SC#N)s1
383	ChemBridge DS550-3	5103969	CC(C)(C)S(=O)(=O)c1ccc(C(=O)O)s1
384	ChemBridge DS550-3	5103971	CC(C)(C)S(=O)(=O)c1c(Br)cccc1Br
385	ChemBridge DS550-3	5103974	CCN(CC)S(=O)(=O)c1c(Br)cc(C)cc1Br
386	ChemBridge DS550-3	5103992	O=C(O)CSCCc1ccncc1
387	ChemBridge DS550-3	5103999	O=[N+]([O-])c1ccc(SCCc2ccncc2)cc1
388	ChemBridge DS550-3	5104000	CCS(=O)(=O)CCOS(=O)(=O)c1ccc(C(C)(C)C)cc1
389	ChemBridge DS550-3	5104001	O=C(O)C(=O)O.c1ccc(SCCc2ccncc2)cc1
390	ChemBridge DS550-3	5104003	CC(C)(C)c1cc(SCCc2ccccn2)cc(C(C)(C)C)c1
391	ChemBridge DS550-3	5104012	COc1ccc(SCCc2ccncc2)cc1
392	ChemBridge DS550-3	5104017	Fc1ccc(SCCc2ccccn2)cc1.O=C(O)C(=O)O
393	ChemBridge DS550-3	5104019	CC(C)(C)c1ccc(S(=O)(=O)CCc2ccccn2)cc1
394	ChemBridge DS550-3	5104023	COc1ccc(SCCc2ccc(C)nc2)cc1
395	ChemBridge DS550-3	5104025	Clc1ccc(Cl)c(SCCc2ccncc2)c1
396	ChemBridge DS550-3	5104029	Cc1ccc(CCSc2ccc(Br)cc2)cn1
397	ChemBridge DS550-3	5104040	Cc1ccnc(NS(=O)(=O)c2ccc(C(C)(C)C)cc2)c1
398	ChemBridge DS550-3	5104041	COc1ccc(SCCc2ccccn2)cc1
399	ChemBridge DS550-3	5104056	CC(SCCc1ccccn1)C(=O)O
400	ChemBridge DS550-3	5104065	OCCSCCc1ccncc1
401	ChemBridge DS550-3	5104066	c1cc(CCSCCSCCc2ccncc2)ccn1
402	ChemBridge DS550-3	5104067	Clc1ccc(CSCCc2ccccn2)cc1
403	ChemBridge DS550-3	5104085	Cc1ccc(S(=O)(=O)O)cc1.N=C(N)SCCS(=O)(=O)c1ccccc1
404	ChemBridge DS550-3	5104118	Cc1ccc(S(=O)(=O)O)cc1.N=C(N)SCCS(=O)(=O)CCO
405	ChemBridge DS550-3	5104119	Br.CCS(=O)CCSC(=N)N
406	ChemBridge DS550-3	5104128	CN(C)CCS(=O)c1ccccc1
407	ChemBridge DS550-3	5104151	CC(C)(O)C#CCN1CCOCC1
408	ChemBridge DS550-3	5104196	C=CCCCC(=O)Nc1ccccc1Br
409	ChemBridge DS550-3	5104230	O=C(CCc1ccccc1)Nc1nc2ccccc2s1
410	ChemBridge DS550-3	5104233	O=C(CCc1ccccc1)Nc1cccc(F)c1
411	ChemBridge DS550-3	5104257	COc1ccccc1NC(=O)CCCc1ccccc1
412	ChemBridge DS550-3	5104261	Cc1ccc(C(=O)NCc2ccccc2)cc1
413	ChemBridge DS550-3	5104283	O=C(CCCC(=O)OCC(Cl)=C(Cl)Cl)Nc1ccccc1F
414	ChemBridge DS550-3	5104301	C=CCOC(=O)CCC(=O)O
415	ChemBridge DS550-3	5104303	COP(=S)(OC)SCN1C(=O)c2ccccc2C1=O
416	ChemBridge DS550-3	5104304	CCC(C)c1cc([N+](=O)[O-])cc([N+](=O)[O-])c1OC(=O)OC(C)C
417	ChemBridge DS550-3	5104309	Cc1cccc(N(O)C(=O)Oc2cccc(NC(=O)OC(C)C)c2)c1
418	ChemBridge DS550-3	5104314	CN(C)C(=O)C(c1ccccc1)c1ccccc1
419	ChemBridge DS550-3	5104330	CC(=O)C(C(C)=O)=C(N)C(F)(F)F
420	ChemBridge DS550-3	5104341	CCOC(=O)c1c(-c2ccccc2)oc2ccc(O)cc12
421	ChemBridge DS550-3	5104344	Cc1cc(=O)n(-c2ccc(S(=O)(=O)O)cc2)[nH]1
422	ChemBridge DS550-3	5104346	O=c1cc2oc3cc(O)c(O)cc3c(-c3ccccc3)c-2cc1O
423	ChemBridge DS550-3	5104349	FC(F)(F)C(Oc1nc(OC(C(F)(F)F)C(F)(F)F)nc(OC(C(F)(F)F)C(F)(F)F)n1)C(F)(F)F
424	ChemBridge DS550-3	5104363	Cl.Cl.c1ccc(N=C(Nc2ccccc2)Nc2ccccc2)cc1
425	ChemBridge DS550-3	5104364	CCOc1ccccc1NC(C)=O
426	ChemBridge DS550-3	5104366	Nc1cc(S(=O)(=O)O)cc(C(=O)O)c1O
427	ChemBridge DS550-3	5104377	Nc1nnc(C(=O)O)[nH]1
428	ChemBridge DS550-3	5104378	O=C(C=Cc1cccc([N+](=O)[O-])c1)c1ccccc1
429	ChemBridge DS550-3	5104388	COc1ccc(C=CC(=O)c2ccc(OC)cc2)cc1
430	ChemBridge DS550-3	5104400	O=C(C=Cc1ccccc1)c1ccccc1
431	ChemBridge DS550-3	5104414	COC(=O)CCC(=O)Nc1ccc(-c2ccc(NC(=O)CCC(=O)OC)c(C)c2)cc1C
432	ChemBridge DS550-3	5104418	COC(=O)CCC(=O)Nc1ccc(-c2ccc(NC(=O)CCC(=O)OC)cc2)cc1
433	ChemBridge DS550-3	5104422	COC(=O)CCC(=O)Nc1cccc2c(NC(=O)CCC(=O)OC)cccc12
434	ChemBridge DS550-3	5104423	NC(CO)C(O)c1ccc([N+](=O)[O-])cc1
435	ChemBridge DS550-3	5104426	COc1cccc(C(C2=C(O)CC(C)(C)CC2=O)C2C(=O)CC(C)(C)CC2=O)c1O
436	ChemBridge DS550-3	5104434	CC1(C)CC(=O)C(CC2=C(O)CC(C)(C)CC2=O)C(=O)C1
437	ChemBridge DS550-3	5104443	O=C1c2ccccc2C(=O)N1c1ccc(Cc2ccc(N3C(=O)c4ccccc4C3=O)cc2)cc1
438	ChemBridge DS550-3	5104444	COc1ccc(N2C(=O)c3ccccc3C2=O)c([N+](=O)[O-])c1
439	ChemBridge DS550-3	5104453	Cc1ccc(C=NNC(=O)c2cccc([N+](=O)[O-])c2)o1
440	ChemBridge DS550-3	5104458	Cc1ccc(C=Nc2ccc(O)cc2)o1
441	ChemBridge DS550-3	5104460	O=c1[nH]n(-c2ccc([N+](=O)[O-])cc2)c(=O)c2ccccc12
442	ChemBridge DS550-3	5104463	Cc1ccc(N2C(=O)c3ccccc3C2=O)cc1C
443	ChemBridge DS550-3	5104469	O=[N+]([O-])c1ccc(C=Nc2ccc(O)cc2)cc1
444	ChemBridge DS550-3	5104470	O=C(NN=Cc1ccc([N+](=O)[O-])cc1)Nc1ccccc1
445	ChemBridge DS550-3	5104471	O=[N+]([O-])c1ccc(C=NN(Cc2ccccc2)c2ccccc2)cc1
446	ChemBridge DS550-3	5104474	O=[N+]([O-])c1ccc(C=Nn2cnnc2)cc1
447	ChemBridge DS550-3	5104476	Cc1ccc(C=NNC(=O)c2ccc([N+](=O)[O-])cc2)o1
448	ChemBridge DS550-3	5104477	Cc1ccc(C(C2=C(O)CC(C)(C)CC2=O)C2C(=O)CC(C)(C)CC2=O)o1
449	ChemBridge DS550-3	5104480	Cc1ccc(C2N(Cc3ccccc3)CCN2Cc2ccccc2)o1
450	ChemBridge DS550-3	5104484	Cc1ccc(C=NNC(=O)c2ccccc2)o1
451	ChemBridge DS550-3	5104490	O=[N+]([O-])c1ccc(C=Nc2ccccc2-c2ccccc2N=Cc2ccc([N+](=O)[O-])cc2)cc1
452	ChemBridge DS550-3	5104493	O=C(NN=Cc1ccc([N+](=O)[O-])cc1)c1ccccc1O
453	ChemBridge DS550-3	5104496	O=[N+]([O-])c1ccc(C=Nc2ccccc2Br)cc1
454	ChemBridge DS550-3	5104499	O=[N+]([O-])c1ccc(C=Nc2nccs2)cc1
455	ChemBridge DS550-3	5104502	O=C(NN=Cc1ccc([N+](=O)[O-])cc1)c1ccc([N+](=O)[O-])cc1
456	ChemBridge DS550-3	5104503	N#Cc1ccccc1N=Cc1ccc([N+](=O)[O-])cc1
457	ChemBridge DS550-3	5104504	O=[N+]([O-])c1ccc(C=Nc2ccc(Cc3ccc(N=Cc4ccc([N+](=O)[O-])cc4)cc3)cc2)cc1
458	ChemBridge DS550-3	5104509	CCOc1ccc(C=NNC(=O)c2cc3ccccc3cc2O)cc1
459	ChemBridge DS550-3	5104510	COc1ccc(C(=O)NN=Cc2ccc([N+](=O)[O-])cc2)cc1OC
460	ChemBridge DS550-3	5104513	O=C(NN=Cc1ccc([N+](=O)[O-])cc1)c1ccccc1
461	ChemBridge DS550-3	5104518	O=[N+]([O-])c1ccc(C2N(Cc3ccccc3)CCN2Cc2ccccc2)cc1
462	ChemBridge DS550-3	5104519	O=[N+]([O-])c1ccccc1Nc1nc(C(C(F)(F)F)(C(F)(F)F)C(F)(F)F)nc(C(C(F)(F)F)(C(F)(F)F)C(F)(F)F)n1
463	ChemBridge DS550-3	5104521	CCOC(=O)c1ccc(N=Cc2ccc([N+](=O)[O-])cc2)cc1
464	ChemBridge DS550-3	5104522	O=C(NN=Cc1c(O)ccc2ccccc12)c1cc2ccccc2cc1O
465	ChemBridge DS550-3	5104524	Oc1ccc(N=Cc2c(O)ccc3ccccc23)cc1
466	ChemBridge DS550-3	5104525	Oc1ccc2ccccc2c1C=Nc1ccc(N=Nc2ccccc2)cc1
467	ChemBridge DS550-3	5104539	O=C(NN=Cc1c(O)ccc2ccccc12)c1cccc([N+](=O)[O-])c1
468	ChemBridge DS550-3	5104545	Oc1ccc2ccccc2c1C=Nc1ccc(Cc2ccc(N=Cc3c(O)ccc4ccccc34)cc2)cc1
469	ChemBridge DS550-3	5104547	O=[N+]([O-])c1ccc(NN=Cc2c(O)ccc3ccccc23)c([N+](=O)[O-])c1
470	ChemBridge DS550-3	5104551	Cc1ccc(N=C2C(=O)Nc3ccccc32)cc1C
471	ChemBridge DS550-3	5104553	O=C1Nc2ccccc2C1=NNC(=O)c1cccc([N+](=O)[O-])c1
472	ChemBridge DS550-3	5104554	Cc1cc(-c2ccc(N=C3C(=O)Nc4ccccc43)c(C)c2)ccc1N=C1C(=O)Nc2ccccc21
473	ChemBridge DS550-3	5104557	O=C1Nc2ccccc2C1=Nc1cccc2ccccc12
474	ChemBridge DS550-3	5104559	COc1ccc(N=Cc2c(O)ccc3ccccc23)c([N+](=O)[O-])c1
475	ChemBridge DS550-3	5104562	CC(=O)c1cccc(N=Cc2c(O)ccc3ccccc23)c1
476	ChemBridge DS550-3	5104563	Oc1ccc2ccccc2c1C=Nc1ccccc1Br
477	ChemBridge DS550-3	5104564	N#Cc1ccccc1N=Cc1c(O)ccc2ccccc12
478	ChemBridge DS550-3	5104568	COc1ccc(N=C2C(=O)Nc3ccccc32)cc1
479	ChemBridge DS550-3	5104569	CC(=O)c1ccc(N=C2C(=O)Nc3ccccc32)cc1
480	ChemBridge DS550-3	5104570	O=C(NN=C1C(=O)Nc2ccccc21)Nc1ccccc1
481	ChemBridge DS550-3	5104577	O=C1Nc2ccccc2C1=NNC(=O)c1cc2ccccc2cc1O
482	ChemBridge DS550-3	5104579	O=C1Nc2ccccc2C1=Nc1ccc(O)cc1
483	ChemBridge DS550-3	5104580	O=C(NN=Cc1cccnc1)c1ccccc1
484	ChemBridge DS550-3	5104585	O=C(NN=Cc1cccnc1)Nc1ccccc1
485	ChemBridge DS550-3	5104587	C(=Nc1nccs1)c1cccnc1
486	ChemBridge DS550-3	5104588	O=[N+]([O-])c1ccc(NN=Cc2cccnc2)cc1
487	ChemBridge DS550-3	5104592	c1ccc(CN2CCN(Cc3ccccc3)C2c2cccnc2)cc1
488	ChemBridge DS550-3	5104594	O=C(NN=Cc1cccnc1)c1ccc([N+](=O)[O-])cc1
489	ChemBridge DS550-3	5104603	CCN(CC)c1ccc(C=NNC(=O)c2ccccc2)cc1
490	ChemBridge DS550-3	5104607	O=C(NN=Cc1cccnc1)c1cccc([N+](=O)[O-])c1
491	ChemBridge DS550-3	5104608	Cc1cc(-c2ccc(N=Cc3cccnc3)c(C)c2)ccc1N=Cc1cccnc1
492	ChemBridge DS550-3	5104611	Oc1ccc(N=Cc2cccnc2)cc1
493	ChemBridge DS550-3	5104622	CCN(CC)c1ccc(C=Nc2ccc(N=Nc3ccccc3)cc2)cc1
494	ChemBridge DS550-3	5104627	COc1ccc(C=NNC(=O)c2cccc([N+](=O)[O-])c2)cc1
495	ChemBridge DS550-3	5104643	C(=Nc1ccc(N=Cc2ccco2)cc1)c1ccco1
496	ChemBridge DS550-3	5104647	O=C(NNC(=O)c1ccccc1C(=O)O)Nc1ccccc1
497	ChemBridge DS550-3	5104648	CC(=NNC(=O)c1ccccc1O)c1ccc2ccccc2c1O
498	ChemBridge DS550-3	5104649	CC(=NNc1ccccc1)c1ccc2ccccc2c1O
499	ChemBridge DS550-3	5104666	CC(=O)Nc1ccc(N=Cc2ccc(OC(C)=O)cc2)cc1
500	ChemBridge DS550-3	5104673	O=C(NN=Cc1ccccc1)c1ccc([N+](=O)[O-])cc1
501	ChemBridge DS550-3	5104677	O=C(NN=Cc1ccccc1)c1cccc([N+](=O)[O-])c1
502	ChemBridge DS550-3	5104681	Cc1cc(-c2ccc(N=Cc3ccccc3)c(C)c2)ccc1N=Cc1ccccc1
503	ChemBridge DS550-3	5104684	O=C(NN=Cc1ccccc1)Nc1ccccc1
504	ChemBridge DS550-3	5104690	O=[N+]([O-])c1ccc(Oc2c(Br)cc(Br)c3cccnc23)c([N+](=O)[O-])c1
505	ChemBridge DS550-3	5104692	Cc1ccc(Nc2ccc([N+](=O)[O-])cc2[N+](=O)[O-])cc1
506	ChemBridge DS550-3	5104693	O=[N+]([O-])c1ccc(Nc2cccc(CO)c2)c([N+](=O)[O-])c1
507	ChemBridge DS550-3	5104694	O=[N+]([O-])c1ccc(Nc2ccc(O)cc2)c([N+](=O)[O-])c1
508	ChemBridge DS550-3	5104698	COc1ccc([N+](=O)[O-])cc1[N+](=O)[O-]
509	ChemBridge DS550-3	5104700	O=C(NNc1ccc([N+](=O)[O-])cc1[N+](=O)[O-])c1cccc([N+](=O)[O-])c1
510	ChemBridge DS550-3	5104702	CC(=O)Nc1ccc(Nc2ccc([N+](=O)[O-])cc2[N+](=O)[O-])cc1
511	ChemBridge DS550-3	5104704	CC(=O)c1cccc(Nc2ccc([N+](=O)[O-])cc2[N+](=O)[O-])c1
512	ChemBridge DS550-3	5104705	COc1ccc(Nc2ccc([N+](=O)[O-])cc2[N+](=O)[O-])cc1
513	ChemBridge DS550-3	5104716	CC(NC(=O)C1CC1(C)C)c1ccccc1
514	ChemBridge DS550-3	5104720	O=C(NN=Cc1cc(Br)ccc1O)Nc1ccccc1
515	ChemBridge DS550-3	5104724	Oc1ccc(Br)cc1C=Nc1cccc2ccccc12
516	ChemBridge DS550-3	5104725	Oc1ccc(Br)cc1C=Nc1ccccc1-c1ccccc1N=Cc1cc(Br)ccc1O
517	ChemBridge DS550-3	5104736	Cc1cc(-c2ccc(N=Cc3cccc([N+](=O)[O-])c3)c(C)c2)ccc1N=Cc1cccc([N+](=O)[O-])c1
518	ChemBridge DS550-3	5104744	O=C(NN=Cc1cccc([N+](=O)[O-])c1)c1cccc([N+](=O)[O-])c1
519	ChemBridge DS550-3	5104745	O=[N+]([O-])c1cccc(C2N(Cc3ccccc3)CCN2Cc2ccccc2)c1
520	ChemBridge DS550-3	5104749	CCOC(=O)c1ccc(N=Cc2cccc([N+](=O)[O-])c2)cc1
521	ChemBridge DS550-3	5104751	O=C(NN=Cc1cccc([N+](=O)[O-])c1)c1ccccc1
522	ChemBridge DS550-3	5104755	CC(=O)c1cccc(N=Cc2cccc([N+](=O)[O-])c2)c1
523	ChemBridge DS550-3	5104756	COc1ccc(C(=O)NN=Cc2cccc([N+](=O)[O-])c2)cc1OC
524	ChemBridge DS550-3	5104757	O=[N+]([O-])c1cccc(C=Nc2ccc(Cc3ccc(N=Cc4cccc([N+](=O)[O-])c4)cc3)cc2)c1
525	ChemBridge DS550-3	5104759	O=C(NN=Cc1cccc([N+](=O)[O-])c1)c1ccccc1O
526	ChemBridge DS550-3	5104765	Cc1cc(C)c(N=Cc2ccc(OC(=O)c3ccccc3)cc2)c(C)c1
527	ChemBridge DS550-3	5104771	O=C(NN=Cc1ccc(OC(=O)c2ccccc2)cc1)c1cccc([N+](=O)[O-])c1
528	ChemBridge DS550-3	5104773	O=C(Oc1ccc(C=Nc2ccc(N=Nc3ccccc3)cc2)cc1)c1ccccc1
529	ChemBridge DS550-3	5104776	O=C(NN=Cc1ccc(OC(=O)c2ccccc2)cc1)Nc1ccccc1
530	ChemBridge DS550-3	5104779	O=C(Oc1ccc(C=NNc2ccc([N+](=O)[O-])cc2[N+](=O)[O-])cc1)c1ccccc1
531	ChemBridge DS550-3	5104781	O=C(Oc1ccc(C2N(Cc3ccccc3)CCN2Cc2ccccc2)cc1)c1ccccc1
532	ChemBridge DS550-3	5104785	Cc1ccc(N=Cc2ccc(OC(=O)c3ccccc3)cc2)cc1
533	ChemBridge DS550-3	5104791	O=C(Oc1ccc(C=Nc2ccc([N+](=O)[O-])cc2)cc1)c1ccccc1
534	ChemBridge DS550-3	5104797	CC(=O)c1cccc(N=Cc2ccc(OC(=O)c3ccccc3)cc2)c1
535	ChemBridge DS550-3	5104806	Cc1cc(-c2ccc(N=Cc3ccccc3[N+](=O)[O-])c(C)c2)ccc1N=Cc1ccccc1[N+](=O)[O-]
536	ChemBridge DS550-3	5104809	O=C(NN=Cc1ccccc1[N+](=O)[O-])c1cc2ccccc2cc1O
537	ChemBridge DS550-3	5104810	O=C(NN=Cc1ccccc1[N+](=O)[O-])c1cccc([N+](=O)[O-])c1
538	ChemBridge DS550-3	5104826	O=C(OCC1c2ccccc2-c2ccccc21)ON1C(=O)CCC1=O
539	ChemBridge DS550-3	5104842	CC(=O)Nc1ccc(NC(=O)c2ccc(-c3ccccc3)cc2)cc1
540	ChemBridge DS550-3	5104850	O=C(NCc1ccccc1)c1ccc(-c2ccccc2)cc1
541	ChemBridge DS550-3	5104851	CC(C)(C)NC(=O)c1ccc(-c2ccccc2)cc1
542	ChemBridge DS550-3	5104854	O=C(Nc1ccccc1[N+](=O)[O-])c1ccc(-c2ccccc2)cc1
543	ChemBridge DS550-3	5104858	O=C(ON1C(=O)CCC1=O)c1ccc(-c2ccccc2)cc1
544	ChemBridge DS550-3	5104862	CC1=NC(=Cc2ccccc2)C(=O)O1
545	ChemBridge DS550-3	5104863	N#Cc1ccccc1NC(=O)c1ccc(-c2ccccc2)cc1
546	ChemBridge DS550-3	5104870	COC(=O)CCC(=O)NCc1ccccc1
547	ChemBridge DS550-3	5104871	COC(=O)CCC(=O)Nc1ccccc1Cl
548	ChemBridge DS550-3	5104873	COC(=O)CCC(=O)Nc1c(C)cc(C)cc1C
549	ChemBridge DS550-3	5104875	Oc1ccc(C=NN=Cc2ccc(O)cc2)cc1
550	ChemBridge DS550-3	5104877	CC(=O)NC(=Cc1ccccc1)C(=O)Nc1ccc(C)cc1
551	ChemBridge DS550-3	5104878	CC(=O)NC(=Cc1ccccc1)C(=O)Nc1ccc(-c2ccc(NC(=O)C(=Cc3ccccc3)NC(C)=O)cc2)cc1
552	ChemBridge DS550-3	5104892	O=C(Oc1ccc2ccccc2c1)c1ccc(-c2ccccc2)cc1
553	ChemBridge DS550-3	5104911	O=C(CCCCC(=O)Oc1ccc(Cl)cc1[N+](=O)[O-])Oc1ccc(Cl)cc1[N+](=O)[O-]
554	ChemBridge DS550-3	5104924	COC(=O)C(Cc1c[nH]c2ccccc12)NC(=O)c1ccc(-c2ccccc2)cc1
555	ChemBridge DS550-3	5104943	COc1ccc(C=C(NC(=O)c2ccccc2)C(=O)Nc2cccc(C)c2)cc1OC
556	ChemBridge DS550-3	5104945	CC(=O)Nc1ccc(NC(=O)COc2ccc(Cl)cc2Cl)cc1
557	ChemBridge DS550-3	5104947	O=C(COc1ccc(Cl)cc1Cl)Nc1nccs1
558	ChemBridge DS550-3	5104948	O=C(COc1ccc(Cl)cc1Cl)Nc1ccccc1[N+](=O)[O-]
559	ChemBridge DS550-3	5104953	O=C(COc1ccc(Cl)cc1Cl)Nc1ccc(-c2ccc(NC(=O)COc3ccc(Cl)cc3Cl)cc2)cc1
560	ChemBridge DS550-3	5104958	N#Cc1ccccc1NC(=O)COc1ccc(Cl)cc1Cl
561	ChemBridge DS550-3	5104964	Cc1ccc(NC(=O)COc2ccc(Cl)cc2Cl)cc1NC(=O)COc1ccc(Cl)cc1Cl
562	ChemBridge DS550-3	5104965	COC(=O)CCC(=O)Oc1cc(C)c(C2(c3cc(C(C)C)c(OC(=O)CCC(=O)OC)cc3C)OC(=O)c3ccccc32)cc1C(C)C
563	ChemBridge DS550-3	5104970	Cc1ccc(NC(=O)C2CCC(C)(C(=O)O)C2(C)C)cc1
564	ChemBridge DS550-3	5104971	COc1ccc(NC(=O)C2CCC(C)(C(=O)O)C2(C)C)cc1
565	ChemBridge DS550-3	5104977	CC(NC(=O)C1CCC(C)(C(=O)O)C1(C)C)c1ccccc1
566	ChemBridge DS550-3	5104999	O=C(NN=Cc1ccco1)c1ccc([N+](=O)[O-])cc1
567	ChemBridge DS550-3	5105004	O=C(NN=Cc1ccco1)c1ccccc1O
568	ChemBridge DS550-3	5105022	c1ccc(CN2CCN(Cc3ccccc3)C2c2c[nH]c3ccccc23)cc1
569	ChemBridge DS550-3	5105023	O=C(NN=Cc1c[nH]c2ccccc12)c1cc2ccccc2cc1O
570	ChemBridge DS550-3	5105026	O=C(NN=Cc1c[nH]c2ccccc12)c1ccc([N+](=O)[O-])cc1
571	ChemBridge DS550-3	5105043	S=C(Nc1ccccc1)Nc1ccccc1NC(=S)Nc1ccccc1
572	ChemBridge DS550-3	5105050	COc1ccc(NC(=S)Nc2ccccc2)cc1
573	ChemBridge DS550-3	5105057	CCCNc1nc(OC(C(F)(F)F)C(F)(F)F)nc(OC(C(F)(F)F)C(F)(F)F)n1
574	ChemBridge DS550-3	5105074	Cc1ccccc1NC(=O)Nc1ccccn1
575	ChemBridge DS550-3	5105085	O=C(Nc1ccc(Cc2ccc(NC(=O)Nc3cccc4ccccc34)cc2)cc1)Nc1cccc2ccccc12
576	ChemBridge DS550-3	5105103	CC(=O)Oc1cn(C)c2ccccc12
577	ChemBridge DS550-3	5105109	Cc1cc(-c2ccc(NC(=O)C=CC(=O)O)c(C)c2)ccc1NC(=O)C=CC(=O)O
578	ChemBridge DS550-3	5105110	O=C(O)C=CC(=O)Nc1cccc2c(NC(=O)C=CC(=O)O)cccc12
579	ChemBridge DS550-3	5105114	O=[N+]([O-])c1ccc(N2N=C(c3ccccc3)CC2c2ccccc2)cc1
580	ChemBridge DS550-3	5105117	COC(=O)CCC(=O)Nc1ccc(C)cc1
581	ChemBridge DS550-3	5105133	O=C(O)CCC(=O)Nc1cccc2c(NC(=O)CCC(=O)O)cccc12
582	ChemBridge DS550-3	5105134	O=C(O)Cn1c(=O)c2cc3c(=O)n(CC(=O)O)c(=O)c3cc2c1=O
583	ChemBridge DS550-3	5105138	CC(C1=C(O)CC(C)(C)CC1=O)C1C(=O)CC(C)(C)CC1=O
584	ChemBridge DS550-3	5105142	O=C(O)c1ccccc1C(=O)Nc1cccc2c(NC(=O)c3ccccc3C(=O)O)cccc12
585	ChemBridge DS550-3	5105145	Nc1cc(S(=O)(=O)c2ccc(O)c(N)c2)ccc1O
586	ChemBridge DS550-3	5105170	Oc1ccccc1C1N(Cc2ccccc2)CCN1Cc1ccccc1
587	ChemBridge DS550-3	5105172	Oc1ccccc1C=NN(Cc1ccccc1)c1ccccc1
588	ChemBridge DS550-3	5105174	O=C(NN=Cc1ccccc1O)c1cccc([N+](=O)[O-])c1
589	ChemBridge DS550-3	5105175	N#Cc1ccccc1N=Cc1ccccc1O
590	ChemBridge DS550-3	5105176	COc1ccc(N=Cc2ccccc2O)cc1
591	ChemBridge DS550-3	5105177	Oc1ccccc1C=Nc1ccc(N=Cc2ccccc2O)cc1
592	ChemBridge DS550-3	5105179	Oc1ccc(N=Cc2ccccc2O)cc1
593	ChemBridge DS550-3	5105182	CC(=O)c1cccc(N=Cc2ccccc2O)c1
594	ChemBridge DS550-3	5105184	Oc1ccccc1C=Nc1ccc(N=Nc2ccccc2)cc1
595	ChemBridge DS550-3	5105189	Cc1cc(-c2ccc(N=Cc3ccccc3O)c(C)c2)ccc1N=Cc1ccccc1O
596	ChemBridge DS550-3	5105190	O=C(NN=Cc1ccccc1O)c1cc2ccccc2cc1O
597	ChemBridge DS550-3	5105193	CC(=O)Nc1ccc(N=Cc2ccccc2O)cc1
598	ChemBridge DS550-3	5105194	O=[N+]([O-])c1ccc(N=Cc2ccccc2O)cc1
599	ChemBridge DS550-3	5105199	COc1ccc(N2C(=O)C=CC2=O)cc1
600	ChemBridge DS550-3	5105209	COc1ccc(C=NNC(=O)c2cc3ccccc3cc2O)cc1
601	ChemBridge DS550-3	5105213	COc1ccc(C=Nc2ccc(O)cc2)cc1
602	ChemBridge DS550-3	5105217	COc1ccc(C=Nc2ccc(-c3ccc(N=Cc4ccc(OC)cc4)c(C)c3)cc2C)cc1
603	ChemBridge DS550-3	5105226	COc1ccc(C=NNC(=O)c2ccccc2)cc1
604	ChemBridge DS550-3	5105231	COc1ccc(C(C2=C(O)CC(C)(C)CC2=O)C2C(=O)CC(C)(C)CC2=O)cc1
605	ChemBridge DS550-3	5105232	Cc1ccccc1N=Cc1ccc(O)cc1
606	ChemBridge DS550-3	5105234	FC(F)(F)C(Oc1nc(Nc2cccc3ccccc23)nc(OC(C(F)(F)F)C(F)(F)F)n1)C(F)(F)F
607	ChemBridge DS550-3	5105236	Cc1cccc(N=Cc2ccc(O)cc2)c1
608	ChemBridge DS550-3	5105241	O=C(NN=Cc1ccc(O)cc1)c1cccc([N+](=O)[O-])c1
609	ChemBridge DS550-3	5105242	Oc1ccc(C=NCc2ccccc2)cc1
610	ChemBridge DS550-3	5105245	CC1(C)CC(=O)C(C(C2=C(O)CC(C)(C)CC2=O)c2ccc(O)cc2)C(=O)C1
611	ChemBridge DS550-3	5105249	Oc1ccc(N=Cc2ccccc2)cc1
612	ChemBridge DS550-3	5105250	O=C(NN=Cc1ccc(O)cc1)c1cc2ccccc2cc1O
613	ChemBridge DS550-3	5105252	CC(=O)c1ccc(N=Cc2ccc(O)cc2)cc1
614	ChemBridge DS550-3	5105255	COc1ccc(C=Nc2ccc(N=Nc3ccccc3)cc2)cc1OC
615	ChemBridge DS550-3	5105258	COc1ccc(C=Nc2ccc(-c3ccc(N=Cc4ccc(OC)c(OC)c4)c(C)c3)cc2C)cc1OC
616	ChemBridge DS550-3	5105260	COc1ccc(C(C2=C(O)CC(C)(C)CC2=O)C2C(=O)CC(C)(C)CC2=O)cc1OC
617	ChemBridge DS550-3	5105262	CCOC(=O)c1ccc(N=Cc2ccc(OC)c(OC)c2)cc1
618	ChemBridge DS550-3	5105263	CC(=O)n1nc(C)cc1-c1ccccc1
619	ChemBridge DS550-3	5105264	COc1ccc(C=Nc2ccc(NC(C)=O)cc2)cc1OC
620	ChemBridge DS550-3	5105265	COc1ccc(C=Nc2ccccc2C)cc1OC
621	ChemBridge DS550-3	5105268	COc1ccc(C=Nc2ccccc2C#N)cc1OC
622	ChemBridge DS550-3	5105273	COc1ccc(C=Nc2cccc3c(N=Cc4ccc(OC)c(OC)c4)cccc23)cc1OC
623	ChemBridge DS550-3	5105274	COc1ccc(C=NNC(=O)c2cccc([N+](=O)[O-])c2)cc1OC
624	ChemBridge DS550-3	5105275	COc1ccc(C=NNC(=O)c2ccc([N+](=O)[O-])cc2)cc1OC
625	ChemBridge DS550-3	5105278	CN(C)c1ccc(C=NNC(=O)c2ccc([N+](=O)[O-])cc2)cc1
626	ChemBridge DS550-3	5105286	O=C(NN=Cc1ccccc1F)c1cc2ccccc2cc1O
627	ChemBridge DS550-3	5105287	Oc1ccc(N=Cc2ccccc2F)cc1
628	ChemBridge DS550-3	5105289	Cc1cc(-c2ccc(N=Cc3ccccc3F)c(C)c2)ccc1N=Cc1ccccc1F
629	ChemBridge DS550-3	5105292	CN(C)c1ccc(C=Nc2ccc(-c3ccc(N=Cc4ccc(N(C)C)cc4)cc3)cc2)cc1
630	ChemBridge DS550-3	5105301	CN(C)c1ccc(C2N(Cc3ccccc3)CCN2Cc2ccccc2)cc1
631	ChemBridge DS550-3	5105303	CN(C)c1ccc(C=NNC(=O)c2ccccc2)cc1
632	ChemBridge DS550-3	5105306	CN(C)c1ccc(C=NNC(=O)c2ccccc2O)cc1
633	ChemBridge DS550-3	5105309	CC(=NNC(=O)c1cc2ccccc2cc1O)c1ccc(N)cc1
634	ChemBridge DS550-3	5105310	CC(=NNc1ccc([N+](=O)[O-])cc1[N+](=O)[O-])c1ccc(N)cc1
635	ChemBridge DS550-3	5105313	CN(C)c1ccc(C=Nc2ccccc2C#N)cc1
636	ChemBridge DS550-3	5105315	CN(C)c1ccc(C=NNC(=O)c2cc3ccccc3cc2O)cc1
637	ChemBridge DS550-3	5105328	CC(=NNc1ccc([N+](=O)[O-])cc1)c1cccc(N)c1
638	ChemBridge DS550-3	5105331	COc1ccc(C(=O)NN=C(C)c2cccc(N)c2)cc1OC
639	ChemBridge DS550-3	5105333	CC(=NNC(=O)c1ccccc1O)c1ccc(C)cc1
640	ChemBridge DS550-3	5105343	CC(=NNC(=O)c1ccccc1O)c1ccc(-c2ccccc2)cc1
641	ChemBridge DS550-3	5105344	CC(=NNc1ccc([N+](=O)[O-])cc1[N+](=O)[O-])c1ccc(-c2ccccc2)cc1
642	ChemBridge DS550-3	5105347	CC(C=Cc1ccccc1)=NNC(=O)c1ccc([N+](=O)[O-])cc1
643	ChemBridge DS550-3	5105349	CC(=NNc1ccc([N+](=O)[O-])cc1)c1ccco1
644	ChemBridge DS550-3	5105352	COc1ccc(C(C)=NNc2ccc([N+](=O)[O-])cc2[N+](=O)[O-])c(OC)c1
645	ChemBridge DS550-3	5105356	CC(=NNC(=O)c1cc2ccccc2cc1O)c1ccccc1
646	ChemBridge DS550-3	5105362	CC(=NNC(=O)c1cccc([N+](=O)[O-])c1)c1cccc(N)c1
647	ChemBridge DS550-3	5105364	O=C(NN=C(C=Cc1ccccc1)c1ccccc1)Nc1ccccc1
648	ChemBridge DS550-3	5105368	CC(C=Cc1ccccc1)=NNC(=O)c1cc2ccccc2cc1O
649	ChemBridge DS550-3	5105374	O=C(NN=C(C=Cc1ccccc1)c1ccccc1)c1ccc([N+](=O)[O-])cc1
650	ChemBridge DS550-3	5105375	CC(=NNC(=O)c1ccc([N+](=O)[O-])cc1)c1ccc(C)cc1
651	ChemBridge DS550-3	5105386	COc1ccc(C(C)=NNc2ccc([N+](=O)[O-])cc2[N+](=O)[O-])cc1
652	ChemBridge DS550-3	5105387	CC(=NNC(=O)Nc1ccccc1)c1ccccc1O
653	ChemBridge DS550-3	5105395	Oc1ccc(C=Nc2ccc(N=Nc3ccccc3)cc2)c(O)c1
654	ChemBridge DS550-3	5105407	Oc1c(Cl)cc(Cl)cc1C=Nc1cccc2c(N=Cc3cc(Cl)cc(Cl)c3O)cccc12
655	ChemBridge DS550-3	5105418	CC(=NNC(=O)c1cc2ccccc2cc1O)c1ccc(C)cc1
656	ChemBridge DS550-3	5105431	CC(=NNC(=O)c1ccccc1O)c1ccccc1
657	ChemBridge DS550-3	5105440	COc1ccc(C(C)=NNC(=O)c2ccc([N+](=O)[O-])cc2)c(OC)c1
658	ChemBridge DS550-3	5105447	CCC(=NNC(=O)Nc1ccccc1)c1ccccc1
659	ChemBridge DS550-3	5105453	COc1cccc(C=NNc2ccc([N+](=O)[O-])cc2[N+](=O)[O-])c1O
660	ChemBridge DS550-3	5105463	CC(=NNC(=O)Nc1ccccc1)c1ccccc1
661	ChemBridge DS550-3	5105471	CC(=NNC(=O)Nc1ccccc1)c1cccc([N+](=O)[O-])c1
662	ChemBridge DS550-3	5105472	O=C(NN=Cc1ccc(O)c(O)c1)c1cc2ccccc2cc1O
663	ChemBridge DS550-3	5105474	CC(=NNC(=O)c1cc2ccccc2cc1O)c1ccc(Cl)cc1
664	ChemBridge DS550-3	5105480	CC(=NNC(=O)c1ccccc1)c1cccc(N)c1
665	ChemBridge DS550-3	5105482	CC(=NNC(=O)c1ccccc1)c1ccc(N)cc1
666	ChemBridge DS550-3	5105483	CC(=NNC(=O)c1cccc([N+](=O)[O-])c1)c1ccco1
667	ChemBridge DS550-3	5105484	CC(C=Cc1ccccc1)=NNC(=O)Nc1ccccc1
668	ChemBridge DS550-3	5105485	Cc1cc(-c2ccc(N=Cc3ccco3)c(C)c2)ccc1N=Cc1ccco1
669	ChemBridge DS550-3	5105486	CC(=NNC(=O)c1ccc([N+](=O)[O-])cc1)c1ccco1
670	ChemBridge DS550-3	5105489	CC(=NNC(=O)c1ccc([N+](=O)[O-])cc1)c1ccccc1
671	ChemBridge DS550-3	5105497	C(=Nc1cccc2c(N=Cc3ccco3)cccc12)c1ccco1
672	ChemBridge DS550-3	5105498	CC(=NNC(=O)Nc1ccccc1)c1ccco1
673	ChemBridge DS550-3	5105499	CCCCCOc1ccc(C=Nc2ccc(Cc3ccc(N=Cc4ccc(OCCCCC)cc4)cc3)cc2)cc1
674	ChemBridge DS550-3	5105500	CC(=NNC(=O)c1ccc([N+](=O)[O-])cc1)c1ccc(-c2ccccc2)cc1
675	ChemBridge DS550-3	5105501	COc1ccc(C(C)=NNC(=O)Nc2ccccc2)c(OC)c1
676	ChemBridge DS550-3	5105504	COc1ccc(C(C)=NNC(=O)c2ccccc2O)c(OC)c1
677	ChemBridge DS550-3	5105506	CC(=NNc1ccc([N+](=O)[O-])cc1[N+](=O)[O-])c1ccco1
678	ChemBridge DS550-3	5105507	CC(=NNC(=O)c1cccc([N+](=O)[O-])c1)c1ccccc1
679	ChemBridge DS550-3	5105511	COc1ccc(Nc2nc(OC(C(F)(F)F)C(F)(F)F)nc(OC(C(F)(F)F)C(F)(F)F)n2)cc1
680	ChemBridge DS550-3	5105519	CC(=NNC(=O)c1ccccc1)c1ccco1
681	ChemBridge DS550-3	5105526	c1ccc(CN2CCN(Cc3ccccc3)C2c2ccco2)cc1
682	ChemBridge DS550-3	5105531	Oc1ccc(N=Cc2ccco2)cc1
683	ChemBridge DS550-3	5105532	COc1ccccc1Nc1nc(OC(C(F)(F)F)C(F)(F)F)nc(OC(C(F)(F)F)C(F)(F)F)n1
684	ChemBridge DS550-3	5105537	CC(=NNC(=O)c1ccccc1)c1ccc2ccccc2c1O
685	ChemBridge DS550-3	5105540	CC(=O)Oc1ccc(-c2ccccc2)cc1
686	ChemBridge DS550-3	5105541	O=C(NNC(=O)c1ccccc1C(=O)O)c1cccc([N+](=O)[O-])c1
687	ChemBridge DS550-3	5105545	Cc1cccc(Nc2nc(OC(C(F)(F)F)C(F)(F)F)nc(OC(C(F)(F)F)C(F)(F)F)n2)n1
688	ChemBridge DS550-3	5105546	CC1(C)CC(=O)C(C(C2=C(O)CC(C)(C)CC2=O)c2ccco2)C(=O)C1
689	ChemBridge DS550-3	5105550	CCCCCC(=NO)c1ccccc1
690	ChemBridge DS550-3	5105551	COc1ccc(C(C)=NNc2ccccc2Br)c(OC)c1
691	ChemBridge DS550-3	5105552	O=C(NN=C(C=Cc1ccccc1)c1ccccc1)c1ccccc1O
692	ChemBridge DS550-3	5105554	CC(=NNC(=O)c1ccc([N+](=O)[O-])cc1)c1ccc2ccccc2c1O
693	ChemBridge DS550-3	5105556	COc1ccc(C(C)=NNC(=O)c2ccccc2O)cc1
694	ChemBridge DS550-3	5105558	CCCCCC(=NNC(=O)Nc1ccccc1)c1ccccc1
695	ChemBridge DS550-3	5105559	CC(=O)Oc1cccc2c1C(=O)c1c(OC(C)=O)cccc1C2=O
696	ChemBridge DS550-3	5105625	O=[N+]([O-])c1ccc2[nH]c3ccccc3c2c1
697	ChemBridge DS550-3	5105626	O=Nn1c2ccccc2c2ccccc21
698	ChemBridge DS550-3	5105628	O=[N+]([O-])c1ccc(-n2c3ccccc3c3ccccc32)cc1
699	ChemBridge DS550-3	5105635	Nc1nc(OC(C(F)(F)F)C(F)(F)F)nc(N2CCCCC2)n1
700	ChemBridge DS550-3	5105671	CC(N=Cc1ccccc1O)c1ccccc1
701	ChemBridge DS550-3	5105690	CCCNc1nc(OC(C(F)(F)F)C(F)(F)F)nc(N2CCNCC2)n1
702	ChemBridge DS550-3	5105746	O=C(O)C(=O)CC(=O)c1ccccc1
703	ChemBridge DS550-3	5105826	O=C(O)C=CC(=O)OCC1CCCO1
704	ChemBridge DS550-3	5105845	O=C(O)CCC(=O)OCc1ccco1
705	ChemBridge DS550-3	5105859	O=C(O)c1ccccc1C(=O)OCc1ccccc1
706	ChemBridge DS550-3	5105860	COC(=O)C(C(=O)OC)C(c1ccccc1)N1CCOCC1
707	ChemBridge DS550-3	5105867	CCC1(C)C(C#N)(C#N)C1(C#N)C#N
708	ChemBridge DS550-3	5105870	CCC1(C)C2(C#N)C(N)=NC(OC)(OC)C12C#N
709	ChemBridge DS550-3	5105879	COC1(OC)N=C(N)C2(C#N)C(C)(C)C12C#N
710	ChemBridge DS550-3	5105880	O=C(O)CCC(=O)Nc1cccc2ccccc12
711	ChemBridge DS550-3	5105888	CC(=O)c1ccc(NC(=O)c2ccccc2C(=O)O)cc1
712	ChemBridge DS550-3	5105893	CCOC(=O)CC1=CC(C)(CC(=O)OCC)C(C#N)(C#N)C(N)=C1C#N
713	ChemBridge DS550-3	5105906	COC(=O)CC1=CC(C)(CC(=O)OC)C(C#N)(C#N)C(N)=C1C#N
714	ChemBridge DS550-3	5105907	NC(=S)NN=Cc1ccc([N+](=O)[O-])cc1
715	ChemBridge DS550-3	5105922	Cc1cc(-c2ccccc2)c(C#N)c(N)n1
716	ChemBridge DS550-3	5105928	N#Cc1c(-c2ccccc2)cc(-c2ccccc2)nc1N
717	ChemBridge DS550-3	5105931	CC=C1CC(C)(CC)C(C#N)(C#N)C(N)=C1C#N
718	ChemBridge DS550-3	5105936	NC(=S)NN=Cc1c2ccccc2cc2ccccc12
719	ChemBridge DS550-3	5105942	CC(C)Cc1cc(-c2ccccc2)c(C#N)c(N)n1
720	ChemBridge DS550-3	5105948	CCOC(=O)C1(C#N)C(=O)C(C#N)=C2CCCCC2C1c1ccccc1
721	ChemBridge DS550-3	5105963	CCCC=C1CC(c2ccccc2)C(C#N)(C#N)C(N)=C1C#N
722	ChemBridge DS550-3	5105985	N#Cc1c(N)nc2c(c1-c1ccco1)CCCC2
723	ChemBridge DS550-3	5105989	C#CC(OC(=O)c1ccccc1C(=O)O)c1ccccc1
724	ChemBridge DS550-3	5106009	CC(C)Cc1cc(-c2cccc(Br)c2)c(C#N)c(N)n1
725	ChemBridge DS550-3	5106025	CC(C)(C)C1CCC(OC(=O)CCC(=O)O)CC1
726	ChemBridge DS550-3	5106047	CC(C)(C)C1CCC(OC(=O)CCC(=O)Nc2ccc(I)cc2)CC1
727	ChemBridge DS550-3	5106054	CC(C)(C)C1CCC(OC(=O)CCC(=O)NCc2ccccc2)CC1
728	ChemBridge DS550-3	5106059	CC(C)(C)C1CCC(OC(=O)CCC(=O)Nc2ccc([N+](=O)[O-])cc2)CC1
729	ChemBridge DS550-3	5106065	O=C(O)c1ccccc1C(=O)Nc1cccc2ccccc12
730	ChemBridge DS550-3	5106115	Cc1ccccc1NC(=O)CCC(=O)OC1CCC(C(C)(C)C)CC1
731	ChemBridge DS550-3	5106141	O=C1c2ccccc2C(=O)N1CCCC(=O)N1CCc2ccccc21
732	ChemBridge DS550-3	5106148	O=C(COc1ccc(Cl)cc1Cl)Nc1ccc(I)cc1
733	ChemBridge DS550-3	5106161	O=C(COc1ccc(Cl)cc1Cl)Nc1cccc(Br)c1
734	ChemBridge DS550-3	5106166	O=C(COc1ccc(Cl)cc1Cl)N(c1ccccc1)c1ccccc1
735	ChemBridge DS550-3	5106189	O=C(c1ccccc1)C1OC1(CBr)c1ccccc1
736	ChemBridge DS550-3	5106213	COc1ccc(OC)c(NC(=O)CCCN2C(=O)c3ccccc3C2=O)c1
737	ChemBridge DS550-3	5106247	CC(=O)O.COc1ccc2[nH]cc(CCN)c2c1
738	ChemBridge DS550-3	5106249	CCN(CCO)c1ccc(N)cc1.O=S(=O)(O)O
739	ChemBridge DS550-3	5106252	COc1ccc(C(C#N)(CCCCl)C(C)C)cc1OC
740	ChemBridge DS550-3	5106254	CC1CCC(C(C)C)C(OC(=O)c2ccco2)C1
741	ChemBridge DS550-3	5106265	O=C(c1ccco1)N1CCN(C(=O)C23CC4CC(CC(C4)C2)C3)CC1
742	ChemBridge DS550-3	5106267	COc1cc(C(=O)N2CCN(C(=O)c3ccco3)CC2)cc(OC)c1OC
743	ChemBridge DS550-3	5106278	CC(C)Cc1ccc(C(C)C(=O)NC(C)C)cc1
744	ChemBridge DS550-3	5106280	Cc1ccccc1N=Nc1ccc(NC(=O)C(C)c2ccc(CC(C)C)cc2)c(C)c1
745	ChemBridge DS550-3	5106283	Oc1ccc2[nH]cc(CCNC(c3ccccc3)(c3ccccc3)c3ccccc3)c2c1
746	ChemBridge DS550-3	5106284	CCOC(=O)C(C(=O)OCC)=C(CCN1C(=O)c2ccccc2C1=O)OC(=O)CCN1C(=O)c2ccccc2C1=O
747	ChemBridge DS550-3	5106290	C=CC1CN2CCC1CC2C(OC(=O)c1ccccc1)c1ccnc2ccccc12.Cl
748	ChemBridge DS550-3	5106295	O=C(OCc1ccccc1)C1=[N+]([O-])OC(C(=O)OCc2ccccc2)C1c1c[nH]c2ccccc12
749	ChemBridge DS550-3	5106299	CC(=O)n1cc(C(SCc2ccccc2)C(NO)C(=O)OCc2ccccc2)c2ccccc21
750	ChemBridge DS550-3	5106303	COc1ccc2[nH]cc(CCN(Cc3ccccc3)Cc3ccccc3)c2c1.Cl
751	ChemBridge DS550-3	5106316	O=C(NCCNC(=O)C12CC3CC(CC(C3)C1)C2)C12CC3CC(CC(C3)C1)C2
752	ChemBridge DS550-3	5106323	Cc1ccc(S(=O)(=O)N2CCN(C(c3ccccc3)c3ccccc3)CC2)cc1
753	ChemBridge DS550-3	5106331	COC(=O)c1cc(OC)c(OC)cc1NC(=O)C(C)c1ccc(CC(C)C)cc1
754	ChemBridge DS550-3	5106340	O=C(Oc1ccc2[nH]cc(CCN3C(=O)c4ccccc4C3=O)c2c1)c1ccco1
755	ChemBridge DS550-3	5106343	CCOC(=O)c1[nH]c2c(OC)cc(OC)cc2c1CCN1C(=O)c2ccccc2C1=O
756	ChemBridge DS550-3	5106352	O=C(Oc1ccc2[nH]cc(CCN3C(=O)c4ccccc4C3=O)c2c1)C1CC1
757	ChemBridge DS550-3	5106353	O=C(NCCc1c[nH]c2ccc(OCc3ccccc3)cc12)c1ccco1
758	ChemBridge DS550-3	5106354	CC1=CC(=O)N(CCc2c[nH]c3ccc(OCc4ccccc4)cc23)C1=O
759	ChemBridge DS550-3	5106355	COc1ccc(C(=O)Nc2ccc(N=Nc3ccccc3C)cc2C)cc1
760	ChemBridge DS550-3	5106367	Cc1cc(OCC(O)CN(Cc2ccccc2)C(C)(C)C)ccc1[N+](=O)[O-]
761	ChemBridge DS550-3	5106371	Cc1ccccc1N=Nc1ccc(NC(=O)c2ccc([N+](=O)[O-])cc2)c(C)c1
762	ChemBridge DS550-3	5106372	COc1ccc(C(=O)Nc2ccc(OCc3ccccc3)cc2)cc1
763	ChemBridge DS550-3	5106373	Cc1ccccc1N=Nc1ccc(NC(=O)c2ccccc2)c(C)c1
764	ChemBridge DS550-3	5106378	O=C1CCC(=O)N1CCc1c[nH]c2ccc(OCc3ccccc3)cc12
765	ChemBridge DS550-3	5106381	CCCOc1ccc(NC(=O)C23CC4CC(CC(C4)C2)C3)cc1
766	ChemBridge DS550-3	5106390	C#CC(C)(O)CC1(C)OCCO1
767	ChemBridge DS550-3	5106394	C#CCC(CC#C)(C(=O)OCC)C(=O)OCC
768	ChemBridge DS550-3	5106395	C#CC(CO)NCc1ccccc1
769	ChemBridge DS550-3	5106398	O=C(O)C#CCN1C(=O)c2ccccc2C1=O
770	ChemBridge DS550-3	5106405	CC(C)(O)C(=O)C=Cc1ccccc1
771	ChemBridge DS550-3	5106406	CC(=O)OC(C)(C)C(=O)C=Cc1ccccc1
772	ChemBridge DS550-3	5106407	CC(=O)OC(C)(C)C(=O)CCc1ccccc1
773	ChemBridge DS550-3	5106410	O=C(O)C=C(Oc1ccccc1)C1(O)CCCCC1
774	ChemBridge DS550-3	5106421	CC1CC2(C)CC(C(=O)O2)C1C(=O)O
775	ChemBridge DS550-3	5106453	c1ccc(CN2CCN(Cc3ccccc3)C2c2ccccc2)cc1
776	ChemBridge DS550-3	5106486	OC1(C#CCN2CCCCC2)CCCCC1
777	ChemBridge DS550-3	5106487	OC1(C#CCN(C2CCCCC2)C2CCCCC2)CCCCC1
778	ChemBridge DS550-3	5106491	C#CC(CO)N(CCN(Cc1ccccc1)C(C#C)CO)Cc1ccccc1
779	ChemBridge DS550-3	5106492	CCN(CC)CC#CC1(O)CCCCC1
780	ChemBridge DS550-3	5106523	OC1C2COC(O2)C(O)C1O
781	ChemBridge DS550-3	5106535	Cc1cc(OC(=O)c2ccc(Cl)cc2)cc(OC(=O)c2ccc(Cl)cc2)c1
782	ChemBridge DS550-3	5106541	Cc1ccccc1N=Nc1ccc(NC(=O)c2ccc(Cl)cc2)c(C)c1
783	ChemBridge DS550-3	5106557	COc1ccc2[nH]cc(CCN3C(=O)c4ccccc4C3=O)c2c1
784	ChemBridge DS550-3	5106558	Cc1ccccc1N=Nc1ccc(NC(=O)c2ccco2)c(C)c1
785	ChemBridge DS550-3	5106560	COc1ccc(C(=O)Nc2ccc(S(=O)(=O)Nc3nccnc3OC)cc2)cc1
786	ChemBridge DS550-3	5106562	COc1ccc(C(=O)NC(C)Cc2c[nH]c3ccccc23)cc1
787	ChemBridge DS550-3	5106566	O=C(c1ccccc1)c1ccc(OC(=O)c2ccco2)cc1
788	ChemBridge DS550-3	5106570	CCOC(=O)C(=Cc1ccccc1)NC(=O)c1ccccc1
789	ChemBridge DS550-3	5106572	COc1ccc2[nH]cc(CCNC(=O)c3ccccc3)c2c1
790	ChemBridge DS550-3	5106575	O=C1NCCc2c1[nH]c1ccc(C#Cc3ccccc3)cc21
791	ChemBridge DS550-3	5106577	COc1ccc2c(c1)c(CCNC(C)=O)cn2CC1CO1
792	ChemBridge DS550-3	5106578	Cc1cc(OC(=O)c2ccco2)cc(OC(=O)c2ccco2)c1
793	ChemBridge DS550-3	5106579	O=C(Nc1ccc(-c2ccccc2)cc1)c1ccco1
794	ChemBridge DS550-3	5106591	CC(Cc1c[nH]c2ccccc12)NC(=O)c1ccco1
795	ChemBridge DS550-3	5106594	CC(C)(C)N(Cc1ccccc1)C(=O)c1ccco1
796	ChemBridge DS550-3	5106595	O=C(NCCCCCCNC(=O)c1ccco1)c1ccco1
797	ChemBridge DS550-3	5106599	O=C(Oc1cccc(OC(=O)c2ccco2)c1)c1ccco1
798	ChemBridge DS550-3	5106600	O=C(Nc1cccc(NC(=O)c2ccco2)c1)c1ccco1
799	ChemBridge DS550-3	5106601	COc1ccc(C(=O)c2c[nH]c3ccccc23)cc1
800	ChemBridge DS550-3	5106603	COc1ccc2[nH]cc(CCNC(=O)c3ccco3)c2c1
801	ChemBridge DS550-3	5106609	O=C(c1ccccc1Cl)N1CCc2ccccc21
802	ChemBridge DS550-3	5106611	c1ccc(Cn2ccc3ccccc32)cc1
803	ChemBridge DS550-3	5106612	O=C(NCCc1c[nH]c2ccccc12)c1ccco1
804	ChemBridge DS550-3	5106614	COc1ccc(Cc2ccc(OC)cc2)cc1
805	ChemBridge DS550-3	5106617	CC(C)Oc1ccc(NC(=O)c2ccco2)cc1
806	ChemBridge DS550-3	5106626	O=C(Oc1cccc2cccnc12)c1ccco1
807	ChemBridge DS550-3	5106629	CCOC(=O)c1ccc(NC(=O)c2ccco2)cc1
808	ChemBridge DS550-3	5106634	O=C(NCCNC(=O)c1ccncc1)c1ccncc1
809	ChemBridge DS550-3	5106636	CC(=CC(=O)N1CCc2ccccc21)C(=O)O
810	ChemBridge DS550-3	5106649	O=C(c1ccco1)N(Cc1ccccc1)Cc1ccccc1
811	ChemBridge DS550-3	5106652	O=C(c1ccco1)N1CCc2ccccc21
812	ChemBridge DS550-3	5106654	O=C(NCc1ccccc1)c1ccco1
813	ChemBridge DS550-3	5106659	O=C(NCCNC(=O)c1ccco1)c1ccco1
814	ChemBridge DS550-3	5106668	O=C(CCl)n1cc(C=C[N+](=O)[O-])c2ccccc21
815	ChemBridge DS550-3	5106672	COc1ccc(NC(=O)c2ccco2)c([N+](=O)[O-])c1
816	ChemBridge DS550-3	5106673	O=C(c1ccco1)n1nnc2ccccc21
817	ChemBridge DS550-3	5106675	CCC(=O)c1c[nH]c2ccccc12
818	ChemBridge DS550-3	5106681	CC(C#N)C(C)(O)c1ccccc1
819	ChemBridge DS550-3	5106683	COC(=O)c1cc(OC)c(OC)cc1N.Cl
820	ChemBridge DS550-3	5106684	CC(C)C(NC(=O)c1ccco1)C(=O)O
821	ChemBridge DS550-3	5106688	CC(=CC(=O)N1CCN(C)CC1)C(=O)O
822	ChemBridge DS550-3	5106694	NC(=O)Cc1c[nH]c2cccc(O)c12
823	ChemBridge DS550-3	5106700	COc1ccccc1N(CCC#N)N=O
824	ChemBridge DS550-3	5106703	CCn1cnc(C(=O)NC)c1C(=O)NC
825	ChemBridge DS550-3	5106706	O=[N+]([O-])C=Cc1c[nH]c2ccccc12
826	ChemBridge DS550-3	5106709	O=C(CO)c1c[nH]c2ccccc12
827	ChemBridge DS550-3	5106715	NC(=O)c1c[nH]c2ccccc12
828	ChemBridge DS550-3	5106718	NC(=O)CC(NC(=O)c1ccco1)C(=O)O
829	ChemBridge DS550-3	5106721	CN(C)Cc1c(N)cccc1O.Cl.Cl
830	ChemBridge DS550-3	5106726	O=C1CCCc2[nH]ccc21
831	ChemBridge DS550-3	5106727	CC(=O)Nc1cc(O)cc(O)c1
832	ChemBridge DS550-3	5106728	O=C(O)CCNC(=O)c1ccco1
833	ChemBridge DS550-3	5106729	CC(NC(=O)c1ccco1)C(=O)O
834	ChemBridge DS550-3	5106731	N#CCC(=O)c1ccc(Cl)cc1
835	ChemBridge DS550-3	5106732	Cc1ccc(NC(=O)CCCN2C(=O)c3ccccc3C2=O)cc1
836	ChemBridge DS550-3	5106734	CC(=O)n1cc(C(C[N+](=O)[O-])SCc2ccccc2)c2ccccc21
837	ChemBridge DS550-3	5106746	CC(Cc1c[nH]c2ccccc12)N1C(=O)c2ccccc2C1=O
838	ChemBridge DS550-3	5106749	Cc1ccc(NC(=O)C23CC4CC(CC(C4)C2)C3)cc1
839	ChemBridge DS550-3	5106759	O=C(O)c1ccccc1OC(=O)C12CC3CC(CC(C3)C1)C2
840	ChemBridge DS550-3	5106762	O=C(CCCN1C(=O)c2ccccc2C1=O)NC1CCCCC1
841	ChemBridge DS550-3	5106764	COc1ccc(C(=O)NCCc2c[nH]c3ccccc23)cc1
842	ChemBridge DS550-3	5106775	CC(Cc1c[nH]c2ccccc12)NC(=O)c1ccc([N+](=O)[O-])cc1
843	ChemBridge DS550-3	5106777	COc1ccc2[nH]cc(CCNC(=O)c3ccc([N+](=O)[O-])cc3)c2c1
844	ChemBridge DS550-3	5106787	CC(Cc1c[nH]c2ccccc12)NC(=O)c1ccc(Cl)cc1
845	ChemBridge DS550-3	5106789	COc1ccc2[nH]cc(CCNC(=O)c3ccc(Cl)cc3)c2c1
846	ChemBridge DS550-3	5106790	CC(=O)Nc1ccc(NC2=CC(=O)c3ccccc3C2=O)cc1
847	ChemBridge DS550-3	5106791	O=C1c2ccccc2C(=O)N1CCc1c[nH]c2ccc(O)cc12
848	ChemBridge DS550-3	5106796	O=C1c2ccccc2C(=O)N1CCCC=NNc1ccc([N+](=O)[O-])cc1[N+](=O)[O-]
849	ChemBridge DS550-3	5106805	O=C1c2ccccc2C(=O)N1CCc1c[nH]c2ccccc12
850	ChemBridge DS550-3	5106806	COc1ccc(C(=O)N2CCN(C(=O)c3ccco3)CC2)cc1
851	ChemBridge DS550-3	5106825	C=CCNc1nc(OC(C(F)(F)F)C(F)(F)F)nc(N2CCOCC2)n1
852	ChemBridge DS550-3	5106826	C=CCNc1nc(OC(C(F)(F)F)C(F)(F)F)nc(N2CCCCC2)n1
853	ChemBridge DS550-3	5106831	CNc1nc(Nc2ccc(C(C)=O)cc2)nc(OC(C(F)(F)F)C(F)(F)F)n1
854	ChemBridge DS550-3	5106834	C=CCNc1nc(OC(C(F)(F)F)C(F)(F)F)nc(N(c2ccccc2)c2ccccc2)n1
855	ChemBridge DS550-3	5106836	C=CCNc1nc(Nc2cccc([N+](=O)[O-])c2)nc(OC(C(F)(F)F)C(F)(F)F)n1
856	ChemBridge DS550-3	5106839	COc1ccc(Nc2nc(OC(C(F)(F)F)C(F)(F)F)nc(N3CCOCC3)n2)cc1
857	ChemBridge DS550-3	5106841	Cc1ccc(Nc2nc(OC(C(F)(F)F)C(F)(F)F)nc(N3CCOCC3)n2)cc1
858	ChemBridge DS550-3	5106886	OC1(c2ccccc2)c2ccccc2-c2ccccc21
859	ChemBridge DS550-3	5106893	O=[N+]([O-])c1ccc(NN=C(c2ccccc2)c2cccc(C(F)(F)F)c2)c([N+](=O)[O-])c1
860	ChemBridge DS550-3	5106950	Cc1ccc(N=Nc2ccccc2)cc1
861	ChemBridge DS550-3	5106974	CC(=O)Nc1ccc(N=Nc2ccccc2)cc1
862	ChemBridge DS550-3	5106975	O=C(Nc1ccc(N=Nc2ccccc2)cc1)c1ccccc1
863	ChemBridge DS550-3	5106976	Cc1ccc(C(=O)Nc2ccc(N=Nc3ccccc3)cc2)cc1
864	ChemBridge DS550-3	5106981	Cc1ccc(N=[N+]([O-])c2ccc(C)cc2)cc1
865	ChemBridge DS550-3	5106991	Clc1nc(Cl)nc(NCc2ccccc2)n1
866	ChemBridge DS550-3	5107091	CC(C)N(Cc1ccccc1)C(=O)c1ccc([N+](=O)[O-])cc1
867	ChemBridge DS550-3	5107096	O=C(NCCc1c[nH]c2ccccc12)c1ccc(Cl)cc1
868	ChemBridge DS550-3	5107118	CN1CCN(C(=O)C23CC4CC(CC(C4)C2)C3)CC1
869	ChemBridge DS550-3	5107120	Cc1c(Cn2ccnc2)c2ccccc2n1CCC(=O)O
870	ChemBridge DS550-3	5107123	Cc1ccc(S(=O)(=O)Nc2ccc(OC(C)C)cc2)cc1
871	ChemBridge DS550-3	5107130	O=C(Cc1ccccc1)C1CCOC1=O
872	ChemBridge DS550-3	5107135	COc1ccc(C(=O)Nc2ccc(OC)cc2OC)cc1
873	ChemBridge DS550-3	5107138	CC(NC(=O)c1ccc(Cl)cc1)c1ccccc1
874	ChemBridge DS550-3	5107142	O=C(c1ccccc1)N1CCN(C(=O)c2ccco2)CC1
875	ChemBridge DS550-3	5107143	CC(NC(=O)c1ccc([N+](=O)[O-])cc1)c1ccccc1
876	ChemBridge DS550-3	5107145	CCCOc1ccc(NC(=O)c2ccc([N+](=O)[O-])cc2)cc1
877	ChemBridge DS550-3	5107148	Cc1ccc(S(=O)(=O)n2cc(C=O)c3ccccc32)cc1
878	ChemBridge DS550-3	5107150	CCOC(=O)c1ccc(NC(=O)c2ccc([N+](=O)[O-])cc2)cc1
879	ChemBridge DS550-3	5107151	O=C(c1ccc(Cl)cc1)N1CCN(C(=O)c2ccco2)CC1
880	ChemBridge DS550-3	5107153	COc1ccc(C(=O)N2CCc3ccccc32)cc1
881	ChemBridge DS550-3	5107165	O=C1C=C(Nc2ccc(O)cc2)C(=O)c2ccccc21
882	ChemBridge DS550-3	5107183	COc1cc(NC(=O)c2ccc([N+](=O)[O-])cc2)cc(OC)c1
883	ChemBridge DS550-3	5107187	CC(Cc1c[nH]c2ccccc12)N1C(=O)CCC1=O
884	ChemBridge DS550-3	5107189	COc1ccc2[nH]cc(CCN3C(=O)CCC3=O)c2c1
885	ChemBridge DS550-3	5107193	O=C(c1ccccc1)n1ccc2ccccc21
886	ChemBridge DS550-3	5107199	O=C(OCCOc1ccccc1)c1ccc([N+](=O)[O-])cc1
887	ChemBridge DS550-3	5107202	CC1=CC(=O)N(CCc2c[nH]c3ccccc23)C1=O
888	ChemBridge DS550-3	5107214	CC(Cc1c[nH]c2ccccc12)NC(=O)OCCCl
889	ChemBridge DS550-3	5107229	COc1ccc2[nH]cc(CCN3CCOC3=O)c2c1
890	ChemBridge DS550-3	5107241	COc1ccc(OC)c(NN=C2CCCNC2=O)c1
891	ChemBridge DS550-3	5107243	COc1ccc(NN=C2CCCNC2=O)c(OC)c1
892	ChemBridge DS550-3	5107251	O=C(O)CCC(=O)N1CCN(C(=O)c2ccco2)CC1
893	ChemBridge DS550-3	5107262	CCOC(=O)c1c(C)[nH]c2ccc(OC)cc12
894	ChemBridge DS550-3	5107264	O=[N+]([O-])c1ccc(S(=O)(=O)OCC2CCCO2)cc1
895	ChemBridge DS550-3	5107271	CC(=O)n1cc(C=C(C)[N+](=O)[O-])c2ccccc21
896	ChemBridge DS550-3	5107272	CCOC(=O)CC(=O)c1c[nH]c2ccccc12
897	ChemBridge DS550-3	5107281	NC(=S)CCCc1c[nH]c2ccccc12
898	ChemBridge DS550-3	5107284	CN1CCN(C(=O)c2ccc(Cl)cc2)CC1
899	ChemBridge DS550-3	5107285	CCOC(=O)c1ccc(NC(=O)CC)cc1
900	ChemBridge DS550-3	5107287	CC(Cc1c[nH]c2ccccc12)NC(N)=O
901	ChemBridge DS550-3	5107288	COc1ccc2[nH]cc(CCNC(N)=O)c2c1
902	ChemBridge DS550-3	5107296	Cl.Cl.OC(COc1ccccc1)Cn1ccnc1
903	ChemBridge DS550-3	5107297	NC(=O)CCCc1c[nH]c2ccccc12
904	ChemBridge DS550-3	5107302	O=C(O)CCCN1C(=O)c2ccccc2C1=O
905	ChemBridge DS550-3	5107303	CC(=O)SC(C[N+](=O)[O-])c1c[nH]c2ccccc12
906	ChemBridge DS550-3	5107312	OCC(O)CN1CCc2ccccc21
907	ChemBridge DS550-3	5107317	CC(C)(C)NCc1ccc([N+](=O)[O-])cc1.Cl
908	ChemBridge DS550-3	5107319	NCCc1c(C(=O)O)[nH]c2ccc(S(N)(=O)=O)cc12
909	ChemBridge DS550-3	5107330	CC(C)(C#N)C(O)c1ccccc1
910	ChemBridge DS550-3	5107337	COc1ccc(C=CC#N)cc1OC
911	ChemBridge DS550-3	5107341	O=CNCCc1c[nH]c2ccccc12
912	ChemBridge DS550-3	5107343	NC(=O)N1CCN(C(=O)c2ccco2)CC1
913	ChemBridge DS550-3	5107345	CC(C)(C)NC(=O)c1ccncc1
914	ChemBridge DS550-3	5107365	NC(=S)Cc1c[nH]c2ccccc12
915	ChemBridge DS550-3	5107371	NC(=O)N1CCc2ccccc21
916	ChemBridge DS550-3	5107397	CC(N)=Nc1sc2c(c1C#N)CCCC2.Cl
917	ChemBridge DS550-3	5107398	Cl.N#Cc1c(N=C(N)CCl)sc2c1CCCC2
918	ChemBridge DS550-3	5107402	Cc1nc(N)c2c3c(sc2n1)CCCC3
919	ChemBridge DS550-3	5107403	Nc1nc(CCl)nc2sc3c(c12)CCCC3
920	ChemBridge DS550-3	5107411	N#CC1CC(c2ccccc2)=NN1c1ccccc1
921	ChemBridge DS550-3	5107418	CC(=O)Nc1sc2c(c1C#N)CCCC2
922	ChemBridge DS550-3	5107420	N#Cc1c(NC(=O)c2ccccc2)sc2c1CCCC2
923	ChemBridge DS550-3	5107423	CC(=O)Nc1sc2c(c1C#N)CCC2
924	ChemBridge DS550-3	5107443	COc1ccc(-c2cccc(=O)o2)cc1
925	ChemBridge DS550-3	5107483	c1ccc(N2CCN(c3ccccc3)C2=C2N(c3ccccc3)CCN2c2ccccc2)cc1
926	ChemBridge DS550-3	5107493	O=C(C=Cc1ccccc1)c1ccc(C(=O)C=Cc2ccccc2)cc1
927	ChemBridge DS550-3	5107530	COc1ccc(N(Cc2ccccc2)N=O)cc1
928	ChemBridge DS550-3	5107542	COc1ccc(-n2ccc3ccccc32)cc1
929	ChemBridge DS550-3	5107548	c1ccc(-n2c3c(c4ccccc42)CCCC3)cc1
930	ChemBridge DS550-3	5107550	c1ccc(-c2c(-c3ccccc3)n(-c3ccccc3)c3ccccc23)cc1
931	ChemBridge DS550-3	5107559	OCCCc1cn(-c2ccccc2)c2ccccc12
932	ChemBridge DS550-3	5107562	COc1ccc2c(c1)c(CCN)c(C)n2Cc1ccccc1.Cl
933	ChemBridge DS550-3	5107565	CC(=O)c1ccc(-c2ccc(C(C)=O)cc2)cc1
934	ChemBridge DS550-3	5107567	CC(=O)c1ccc2c(c1)C(=O)c1cc(C(C)=O)ccc1-2
935	ChemBridge DS550-3	5107575	O=C(c1ccccc1)N(N=Cc1ccccc1)c1ccccc1
936	ChemBridge DS550-3	5107578	COc1ccc(N(N)Cc2ccccc2)cc1.Cl
937	ChemBridge DS550-3	5107626	Cc1cc[n+](CCCS(=O)(=O)[O-])c2ccccc12
938	ChemBridge DS550-3	5107630	CCn1c(=S)ccc2cc(OC)ccc21
939	ChemBridge DS550-3	5107632	CCOC(=O)C(C#N)=C1C=Cc2ccccc2N1CC
940	ChemBridge DS550-3	5107639	Cc1ccc2ccccc2[n+]1CCCS(=O)(=O)[O-]
941	ChemBridge DS550-3	5107644	C=CCN1C(=O)C(=C2C=Cc3cc(C)ccc3N2CC)SC1=S
942	ChemBridge DS550-3	5107647	CCN1C(=C2SC(=S)N(C)C2=O)C=Cc2cc(C)ccc21
943	ChemBridge DS550-3	5107650	CCN1C(=C2SC(=S)N(c3ccccc3)C2=O)C=Cc2cc(OC)ccc21
944	ChemBridge DS550-3	5107651	CCN1C(=C2SC(=S)N(c3ccccc3)C2=O)C=Cc2cc(C)ccc21
945	ChemBridge DS550-3	5107657	c1ccc(Oc2ccc3ccccc3n2)cc1
946	ChemBridge DS550-3	5107664	O=[N+]([O-])c1cc([N+](=O)[O-])c(O)c([N+](=O)[O-])c1.c1ccc(Oc2ccc3ccccc3n2)cc1
947	ChemBridge DS550-3	5107666	CC(=O)c1c(O)ccc2c(C)cc(=O)oc12
948	ChemBridge DS550-3	5107751	Cc1cc(=O)oc2cc3c(cc12)OCCO3
949	ChemBridge DS550-3	5107769	CCOS(=O)(=O)[O-].CC[n+]1c(C=CN(C)c2ccccc2)oc2ccc(-c3ccccc3)cc21
950	ChemBridge DS550-3	5107771	CCN1C(=CC=Nc2ccccc2)Oc2ccc(-c3ccccc3)cc21
951	ChemBridge DS550-3	5107780	CCN1C(=CC=Nc2ccccc2)Oc2ccccc21
952	ChemBridge DS550-3	5107790	Cc1nc2c(ccc3ccccc32)o1
953	ChemBridge DS550-3	5107804	CC1=Nc2ccc3ccccc3c2C1(C)C
954	ChemBridge DS550-3	5107823	CC(=O)Oc1cn(C(C)=O)c2ccc(I)cc12
955	ChemBridge DS550-3	5107825	Cc1nc2cc(Cl)ccc2s1
956	ChemBridge DS550-3	5107833	Cc1cc2nc(N)sc2cc1C
957	ChemBridge DS550-3	5107835	CC(=O)Nc1ccc2sc(C)nc2c1
958	ChemBridge DS550-3	5107839	Cc1nc2c(ccc3ccccc32)s1
959	ChemBridge DS550-3	5107840	Cc1nc2ccc3c(c2s1)CCCC3
960	ChemBridge DS550-3	5107842	Cc1nc2cc(N)ccc2s1
961	ChemBridge DS550-3	5107843	CC[n+]1c(C)sc2cc(C)ccc21.Cc1ccc(S(=O)(=O)[O-])cc1
962	ChemBridge DS550-3	5107848	CC[n+]1c(C)sc2c3c(ccc21)CCCC3.Cc1ccc(S(=O)(=O)[O-])cc1
963	ChemBridge DS550-3	5107849	CSc1sc2ccccc2[n+]1CCCS(=O)(=O)[O-]
964	ChemBridge DS550-3	5107854	COc1cc2c(cc1SC)sc(C)[n+]2CCCS(=O)(=O)[O-]
965	ChemBridge DS550-3	5107859	Cc1sc2ccc3ccccc3c2[n+]1CCCS(=O)(=O)[O-]
966	ChemBridge DS550-3	5107860	COc1ccc2sc(C)[n+](CCCS(=O)(=O)[O-])c2c1
967	ChemBridge DS550-3	5107861	Cc1sc2ccc(Cl)cc2[n+]1CCCS(=O)(=O)[O-]
968	ChemBridge DS550-3	5107866	O=S(=O)([O-])CCC[n+]1c(SCCCS(=O)(=O)O)sc2ccccc21
969	ChemBridge DS550-3	5107867	COc1ccc2sc(SCCCS(=O)(=O)O)[n+](CCCS(=O)(=O)[O-])c2c1
970	ChemBridge DS550-3	5107871	CC[n+]1c(C)sc2ccc3ccccc3c21.Cc1ccc(S(=O)(=O)[O-])cc1
971	ChemBridge DS550-3	5107872	COc1ccc2sc(C)[n+](CC(O)CS(=O)(=O)[O-])c2c1
972	ChemBridge DS550-3	5107897	CCN1C(=CC(C)=O)Sc2ccccc21
973	ChemBridge DS550-3	5107898	CCC(=O)C=C1Sc2ccccc2N1CC
974	ChemBridge DS550-3	5107901	CCC(=O)C=C1Sc2ccc(OC)cc2N1CCO
975	ChemBridge DS550-3	5107902	CCN1C(=CC=C(C)C=O)Sc2ccccc21
976	ChemBridge DS550-3	5107909	CCOC(C)=Cc1sc2ccc(OC)cc2[n+]1CCCS(=O)(=O)[O-]
977	ChemBridge DS550-3	5107911	CCOC(=Cc1sc2ccc(OC)cc2[n+]1CCCS(=O)(=O)[O-])CC
978	ChemBridge DS550-3	5107913	CC[n+]1c(C=C(C)SC)sc2ccccc21.COS(=O)(=O)[O-]
979	ChemBridge DS550-3	5107915	CCC(=Cc1sc2ccc3ccccc3c2[n+]1CCCS(=O)(=O)[O-])SC
980	ChemBridge DS550-3	5107950	O=[N+]([O-])c1ccc2[nH]c(-c3ccccc3)cc2c1
981	ChemBridge DS550-3	5107954	Cl.c1ccc(C2=NN(c3ccccc3)N(c3ccccc3)N2)cc1
982	ChemBridge DS550-3	5107960	COc1ccc(C2=NN(c3ccccc3)CC2)cc1
983	ChemBridge DS550-3	5107967	Cc1ccc(N(C)NC=O)cc1
984	ChemBridge DS550-3	5108001	c1cnn(-c2ccc(N=Nc3ccc(-n4cccn4)cc3)cc2)c1
985	ChemBridge DS550-3	5108002	c1ccc(-c2cc(-c3ccccc3)n(-c3ccccc3)n2)cc1
986	ChemBridge DS550-3	5108009	S=C(c1ccccc1)N(c1ccccc1)N(C(=S)c1ccccc1)c1ccccc1
987	ChemBridge DS550-3	5108010	CC(C)(C)C(=O)C=Cc1ccccc1
988	ChemBridge DS550-3	5108020	O.O.c1cc(-c2ccncc2)ccn1
989	ChemBridge DS550-3	5108025	O=C(Cc1ccccc1)NNC(=O)Cc1ccccc1
990	ChemBridge DS550-3	5108039	Cc1c(-c2ccccc2)n(Cc2ccccc2)c2ccccc12
991	ChemBridge DS550-3	5108043	COc1ccc2c(c1)c1c(n2Cc2ccccc2)CCCC1
992	ChemBridge DS550-3	5108046	CN(C)C(=CC(=O)c1ccccc1)c1ccccc1
993	ChemBridge DS550-3	5108050	N#CCC(=O)c1ccc(N)cc1
994	ChemBridge DS550-3	5108056	CC(C)(O)C1C(N2CCOCC2)C(C)(C)S1(=O)=O
995	ChemBridge DS550-3	5108059	C=CC1C(N2CCOCC2)C(C)(C)S1(=O)=O
996	ChemBridge DS550-3	5108082	Cc1cc(N)n(-c2ccccc2)n1
997	ChemBridge DS550-3	5108088	Cc1nn(-c2ccccc2)c(Cl)c1CO
998	ChemBridge DS550-3	5108091	Cl.Nc1ccc(-c2cc(N)n(-c3ccccc3)n2)cc1
999	ChemBridge DS550-3	5108098	CCOC(=O)C1=NNCC1C(=O)OCC
1000	ChemBridge DS550-3	5108100	COc1ccc(C2=NN(CCc3ccccn3)C(=O)C2)cc1
1001	ChemBridge DS550-3	5108102	Cc1cc(-c2ccco2)[nH]n1
1002	ChemBridge DS550-3	5108103	NNc1nc2ccccc2s1
1003	ChemBridge DS550-3	5108106	O=c1ccn(-c2ccccc2)[nH]1
1004	ChemBridge DS550-3	5108110	CCOc1cc(C)n[nH]1
1005	ChemBridge DS550-3	5108111	Cc1cc(-c2ccco2)n(-c2ccccc2)n1
1006	ChemBridge DS550-3	5108151	CCC(=O)C(C)=Cc1ccco1
1007	ChemBridge DS550-3	5108191	[O-][n+]1onc2cc(Cl)ccc21
1008	ChemBridge DS550-3	5108192	O=c1[nH]c2ccc([N+](=O)[O-])cc2o1
1009	ChemBridge DS550-3	5108200	O=[N+]([O-])c1cc([N+](=O)[O-])c(N2CCCC(O)C2)c([N+](=O)[O-])c1
1010	ChemBridge DS550-3	5108214	O=[N+]([O-])c1c(Cl)ccc2c1no[n+]2[O-]
1011	ChemBridge DS550-3	5108230	COc1ccc(C=C2c3cc([N+](=O)[O-])cc([N+](=O)[O-])c3-c3c2cc([N+](=O)[O-])cc3[N+](=O)[O-])cc1
1012	ChemBridge DS550-3	5108261	O=[N+]([O-])c1cc([N+](=O)[O-])c2cccnc2c1NCCO
1013	ChemBridge DS550-3	5108290	COc1c([N+](=O)[O-])c(=O)oc2ccccc12
1014	ChemBridge DS550-3	5108302	CC(C)=CC(=O)CCN1CCCCC1.Cl
1015	ChemBridge DS550-3	5108305	CC1=NN(c2nc3ccccc3s2)C(=O)C1
1016	ChemBridge DS550-3	5108314	O=C(CCC#CBr)OCCOc1ccccc1
1017	ChemBridge DS550-3	5108316	OC1(C=CC2(O)CCCCC2)CCCCC1
1018	ChemBridge DS550-3	5108317	CCC1(O)CC(C)S(=O)(=O)C2CCCCC21
1019	ChemBridge DS550-3	5108320	COc1ccc(C=NNC(N)=O)c(OC)c1
1020	ChemBridge DS550-3	5108347	COc1ccc(C=C2C(=O)N(c3ccc(Cl)cc3)N=C2C)cc1OC
1021	ChemBridge DS550-3	5108350	Fc1ccc(C2=NN(c3cccc(Br)c3)C(c3ccccc3)C2)cc1
1022	ChemBridge DS550-3	5108352	Fc1ccccc1C1CC(c2ccc(Cl)cc2)=NN1c1cccc(Br)c1
1023	ChemBridge DS550-3	5108378	CC(NC(=O)c1ccc(Cl)c([N+](=O)[O-])c1)c1ccccc1
1024	ChemBridge DS550-3	5108385	Brc1ccc(N2N=C(c3ccccc3)CC2c2ccccc2)cc1
1025	ChemBridge DS550-3	5108391	O=C1NC(=Nc2ccccc2)SC1=Cc1ccccc1F
1026	ChemBridge DS550-3	5108392	COc1ccc(C=C2SC(=Nc3ccccc3)NC2=O)cc1
1027	ChemBridge DS550-3	5108397	O=C1NC(=Nc2ccccc2)SC1=Cc1ccc(Br)cc1
1028	ChemBridge DS550-3	5108399	COc1ccc(C=C2SC(=Nc3ccccc3)NC2=O)cc1OC
1029	ChemBridge DS550-3	5108400	O=C1NC(=Nc2ccccc2)SC1=Cc1ccc(Cl)cc1
1030	ChemBridge DS550-3	5108401	O=C1NC(=Nc2ccccc2)SC1=Cc1ccc(Cl)cc1Cl
1031	ChemBridge DS550-3	5108408	COc1ccc(C2CC(c3ccc(Cl)cc3)=NN2c2ccccc2F)cc1
1032	ChemBridge DS550-3	5108409	COc1ccc(C2CC(c3ccc(Cl)cc3)=NN2c2ccccc2F)c(OC)c1
1033	ChemBridge DS550-3	5108432	COc1ccc(C2CC(c3ccc(Cl)cc3)=NN2c2ccccc2)c(OC)c1
1034	ChemBridge DS550-3	5108437	COc1ccc(N=Cc2c(O)ccc3ccccc23)c2ncccc12
1035	ChemBridge DS550-3	5108438	O=C(O)CNc1ccccc1C(=O)O
1036	ChemBridge DS550-3	5108440	C(=Cc1ccccn1)c1ccccn1
1037	ChemBridge DS550-3	5108472	CC(NC(=O)c1cccc2ccccc12)C(=O)O
1038	ChemBridge DS550-3	5108505	O=C(c1ccccc1)N1CCNCC1
1039	ChemBridge DS550-3	5108519	CC(NC(=O)c1cccc(F)c1)c1ccccc1
1040	ChemBridge DS550-3	5108668	CCOC(=O)C(Cc1ccccc1)C(C)=NNc1nc2ccccc2[nH]c1=S
1041	ChemBridge DS550-3	5108669	Clc1ccc(C2N(Cc3ccccc3)CCN2Cc2ccccc2)c(Cl)c1
1042	ChemBridge DS550-3	5108670	CC(=O)Nc1ccc(N=Cc2ccc(Cl)cc2Cl)cc1
1043	ChemBridge DS550-3	5108672	OCc1cccc(N=Cc2ccc(Cl)cc2Cl)c1
1044	ChemBridge DS550-3	5108674	N#Cc1ccccc1N=Cc1ccc(Cl)cc1Cl
1045	ChemBridge DS550-3	5108685	CC1(C)CC(=O)C(C(C2=C(O)CC(C)(C)CC2=O)c2ccc(Br)cc2)C(=O)C1
1046	ChemBridge DS550-3	5108688	O=C1Nc2ccccc2C1=NNC(=O)c1ccccc1O
1047	ChemBridge DS550-3	5108689	O=C(NN=Cc1ccc(Cl)cc1Cl)c1ccccc1O
1048	ChemBridge DS550-3	5108692	O=C(Cc1cccc2ccccc12)Nc1ccc(Cc2ccc(NC(=O)Cc3cccc4ccccc34)cc2)cc1
1049	ChemBridge DS550-3	5108697	O=C(Cc1cccc2ccccc12)N(CCN(Cc1ccccc1)C(=O)Cc1cccc2ccccc12)Cc1ccccc1
1050	ChemBridge DS550-3	5108699	Cc1cc(-c2ccc(N=Cc3ccc(Br)cc3)c(C)c2)ccc1N=Cc1ccc(Br)cc1
1051	ChemBridge DS550-3	5108709	Brc1ccc(C=Nc2ccc(Cc3ccc(N=Cc4ccc(Br)cc4)cc3)cc2)cc1
1052	ChemBridge DS550-3	5108713	Brc1ccc(C2N(Cc3ccccc3)CCN2Cc2ccccc2)cc1
1053	ChemBridge DS550-3	5108715	O=C(NN=Cc1ccc(Cl)cc1Cl)c1ccc([N+](=O)[O-])cc1
1054	ChemBridge DS550-3	5108721	CC1(C)CC(=O)C(C(C2=C(O)CC(C)(C)CC2=O)c2cccc([N+](=O)[O-])c2)C(=O)C1
1055	ChemBridge DS550-3	5108722	CC1(C)CC(=O)C(C(C2=C(O)CC(C)(C)CC2=O)c2ccc([N+](=O)[O-])cc2)C(=O)C1
1056	ChemBridge DS550-3	5108730	N#Cc1ccccc1N=C1C(=O)Nc2ccccc21
1057	ChemBridge DS550-3	5108731	Oc1ccccc1C=Nc1nccs1
1058	ChemBridge DS550-3	5108749	CC1=NN(c2ccccc2)C(=O)C1=Cc1cccc([N+](=O)[O-])c1
1059	ChemBridge DS550-3	5108750	CCN(CC)c1ccc(C2N(Cc3ccccc3)CCN2Cc2ccccc2)cc1
1060	ChemBridge DS550-3	5108799	Nc1nc2ccccc2s1
1061	ChemBridge DS550-3	5108807	Cc1ccc(-n2nnc3ccccc3c2=O)cc1C
1062	ChemBridge DS550-3	5108871	CN(C)CCCNC(=O)C(F)(F)C(F)(F)C(F)(F)C(F)(F)C(F)(F)Cl
1063	ChemBridge DS550-3	5108920	OCC(O)CSc1nc2ccccc2[nH]1
1064	ChemBridge DS550-3	5108936	OCCSc1nc2ccccc2s1
1065	ChemBridge DS550-3	5108971	O=C(O)c1cncc(O)c1
1066	ChemBridge DS550-3	5108987	O=C1c2no[n+]([O-])c2C(=O)c2no[n+]([O-])c21
1067	ChemBridge DS550-3	5109000	COc1ccc(C2CC(c3ccc(Cl)cc3)=NN2c2cccc(Br)c2)c(OC)c1
1068	ChemBridge DS550-3	5109003	COc1ccc(C2CC(c3ccc(Cl)cc3)=NN2c2ccccc2Cl)c(OC)c1
1069	ChemBridge DS550-3	5109006	Fc1ccc(C2=NN(c3ccc(Cl)cc3)C(c3ccc(Cl)cc3)C2)cc1
1070	ChemBridge DS550-3	5109014	Fc1ccc(C2CC(c3ccc(Cl)cc3)=NN2c2ccccc2F)cc1
1071	ChemBridge DS550-3	5109015	COc1ccc(C2CC(c3ccc(Cl)cc3)=NN2c2ccc(Cl)cc2)c(OC)c1
1072	ChemBridge DS550-3	5109018	COc1ccc(C2CC(c3ccc(Cl)cc3)=NN2c2cc(Cl)ccc2Cl)c(OC)c1
1073	ChemBridge DS550-3	5109028	Brc1ccc(C2=NN(c3cccc(Br)c3)C(c3ccccc3)C2)cc1
1074	ChemBridge DS550-3	5109036	Clc1ccc(Cl)c(N2N=C(c3ccccc3)CC2c2ccc(Br)cc2)c1
1075	ChemBridge DS550-3	5109057	O=C(CSC1CC(=O)N(c2ccc(Br)cc2)C1=O)Nc1ccc2ccccc2c1
1076	ChemBridge DS550-3	5109077	CCOc1ccc(N2C(=O)CC(SCC(=O)Nc3ccc4ccccc4c3)C2=O)cc1
1077	ChemBridge DS550-3	5109078	COc1ccc(N2C(=O)CC(SCC(=O)Nc3ccc4ccccc4c3)C2=O)cc1
1078	ChemBridge DS550-3	5109095	Cc1cccc(N2C(=O)CC(SCC(=O)Nc3ccc(Cl)cc3)C2=O)c1
1079	ChemBridge DS550-3	5109099	O=C(CSC1CC(=O)N(c2cccc(Cl)c2)C1=O)Nc1ccc(Cl)cc1
1080	ChemBridge DS550-3	5109101	O=C(CSC1CC(=O)N(c2cccc3ccccc23)C1=O)Nc1ccc(Cl)cc1
1081	ChemBridge DS550-3	5109104	O=C1CC(N2CCN(S(=O)(=O)c3ccccc3)CC2)C(=O)N1c1ccc(Br)cc1
1082	ChemBridge DS550-3	5109105	COc1ccc(N2C(=O)CC(N3CCCC3)C2=O)cc1
1083	ChemBridge DS550-3	5109107	COc1ccc(N2C(=O)CC(N3CCOCC3)C2=O)cc1
1084	ChemBridge DS550-3	5109108	Cc1cccc(N2C(=O)CC(N3CCOCC3)C2=O)c1
1085	ChemBridge DS550-3	5109112	Cc1cccc(N2C(=O)CC(N3CCCCC3)C2=O)c1
1086	ChemBridge DS550-3	5109118	O=C1CC(N2CCOCC2)C(=O)N1c1cccc(Cl)c1
1087	ChemBridge DS550-3	5109119	O=C(O)CSC1CC(=O)N(c2ccc(Cl)cc2)C1=O
1088	ChemBridge DS550-3	5109122	COc1ccc(N2C(=O)CC(N3CCCCC3)C2=O)cc1
1089	ChemBridge DS550-3	5109124	CCOc1ccc(N2C(=O)CC(N3CCCC3)C2=O)cc1
1090	ChemBridge DS550-3	5109125	COc1ccc(N2C(=O)CC(SCC(=O)O)C2=O)cc1
1091	ChemBridge DS550-3	5109131	COc1ccccc1N1C(=O)CC(N2CCOCC2)C1=O
1092	ChemBridge DS550-3	5109133	CCOc1ccc(N2C(=O)CC(SCC(=O)O)C2=O)cc1
1093	ChemBridge DS550-3	5109140	O=C1CC(N2CCN(C3CC(=O)N(c4ccc(Cl)cc4)C3=O)CC2)C(=O)N1c1ccc(Cl)cc1
1094	ChemBridge DS550-3	5109144	COc1ccc(C2NC(C(=O)O)CS2)cc1
1095	ChemBridge DS550-3	5109145	O=C(O)C1CSC(c2ccc(Cl)cc2Cl)N1
1096	ChemBridge DS550-3	5109146	O=C(O)C1CSC(c2ccc(Cl)cc2)N1
1097	ChemBridge DS550-3	5109147	COc1ccc(C2NC(C(=O)O)CS2)c(OC)c1
1098	ChemBridge DS550-3	5109148	COc1ccc(C2NC(C(=O)O)CS2)cc1OC
1099	ChemBridge DS550-3	5109149	O=C(O)C1CSC(c2ccc(F)cc2)N1
1100	ChemBridge DS550-3	5109150	O=C(O)C1CSC(c2cccc([N+](=O)[O-])c2)N1
1101	ChemBridge DS550-3	5109187	O=C1CC(N2CCN(c3ccc([N+](=O)[O-])cc3)CC2)C(=O)N1c1ccccc1
1102	ChemBridge DS550-3	5109189	CC(=O)Oc1ccc(N2C(=O)CC(N3CCOCC3)C2=O)cc1
1103	ChemBridge DS550-3	5109190	O=C(O)C1CSC(c2ccc(Br)cc2)N1
1104	ChemBridge DS550-3	5109191	CC(=O)N1C(C(=O)O)CSC1c1ccc(Br)cc1
1105	ChemBridge DS550-3	5109192	CC(=O)N1C(C(=O)O)CSC1c1ccc([N+](=O)[O-])cc1
1106	ChemBridge DS550-3	5109193	O=C(O)C1CSC(c2ccc([N+](=O)[O-])cc2)N1
1107	ChemBridge DS550-3	5109196	O=C(O)C1CSC(c2cccnc2)N1
1108	ChemBridge DS550-3	5109197	O=C(O)C1CSC(c2ccco2)N1
1109	ChemBridge DS550-3	5109198	CC(=O)N1C(C(=O)N2CCOCC2)CSC1c1ccc(Br)cc1
1110	ChemBridge DS550-3	5109204	Brc1ccc(N2N=C(C=Cc3ccccc3)CC2c2ccccc2)cc1
1111	ChemBridge DS550-3	5109220	O=C1C(=Cc2ccc([N+](=O)[O-])cc2)SC(=Nc2ccccc2)N1c1ccccc1
1112	ChemBridge DS550-3	5109233	CCCCN(CCCC)c1ccc(C(C#N)=C(C#N)C#N)cc1
1113	ChemBridge DS550-3	5109236	O=C(O)C=C1NC(=O)c2ccccc21
1114	ChemBridge DS550-3	5109254	CC(C)(C)c1ccc2c(c1)C1c3ccc(C(C)(C)C)cc3C2C2C(=O)N(c3ccc(Oc4ccc(Br)cc4)cc3)C(=O)C12
1115	ChemBridge DS550-3	5109284	C(=Nc1cccc2c(N=Cc3cccnc3)cccc12)c1cccnc1
1116	ChemBridge DS550-3	5109300	Oc1ccccc1C=Nc1cccc2c(N=Cc3ccccc3O)cccc12
1117	ChemBridge DS550-3	5109324	O=C(O)CC(c1ccccc1)N1C(=O)c2ccccc2C1=O
1118	ChemBridge DS550-3	5109344	O=C(NNC(=O)C1CC1c1ccccc1)C1CC1c1ccccc1
1119	ChemBridge DS550-3	5109345	CC(=NOC(=O)C1CC1c1ccccc1)c1ccccc1
1120	ChemBridge DS550-3	5109349	O=C(Nc1cccc2c(NC(=O)C3CC3c3ccccc3)cccc12)C1CC1c1ccccc1
1121	ChemBridge DS550-3	5109350	O=C(Oc1ccc(-c2ccccc2)cc1)C1CC1c1ccccc1
1122	ChemBridge DS550-3	5109364	O=C(Nc1ccccc1-c1ccccc1NC(=O)C1C2CCCCC21)C1C2CCCCC21
1123	ChemBridge DS550-3	5109392	Cc1ccc(S(=O)(=O)Nc2ccccn2)cc1
1124	ChemBridge DS550-3	5109412	Nc1nc(-c2ccccc2)cc(-c2ccccc2)n1
1125	ChemBridge DS550-3	5109414	CC(C)(C)c1cc(C(F)(F)F)nc(N)n1
1126	ChemBridge DS550-3	5109426	Nc1nc(N)nc(-c2ccccc2)n1
1127	ChemBridge DS550-3	5109427	Nc1nc(-c2cccnc2)nc(-c2cccnc2)n1
1128	ChemBridge DS550-3	5109430	CN(C)c1nc(N)nc(-c2cccnc2)n1
1129	ChemBridge DS550-3	5109431	Nc1nc(-c2ccco2)nc(-c2ccco2)n1
1130	ChemBridge DS550-3	5109432	COc1ccccc1-c1nc(N)nc(N)n1
1131	ChemBridge DS550-3	5109434	Clc1nc(Cl)nc(NCc2ccco2)n1
1132	ChemBridge DS550-3	5109462	O=C(NC(=O)C(Cl)(Cl)Cl)NC1CCCC1
1133	ChemBridge DS550-3	5109571	O=C(Nc1ccc2ccccc2c1)Nc1ccccc1SC(F)(F)F
1134	ChemBridge DS550-3	5109586	COc1ccccc1NC(=O)Nc1ccc2ccccc2c1
1135	ChemBridge DS550-3	5109642	Clc1ccc(C=Nn2cnnc2)cc1
1136	ChemBridge DS550-3	5109654	Cc1ccc(S(=O)(=O)N(Cc2ccccc2)c2ccccc2)cc1
1137	ChemBridge DS550-3	5109732	Cc1ccc(NS(=O)(=O)c2ccc(Br)cc2)nc1
1138	ChemBridge DS550-3	5109735	O=S(=O)(NC1CCCCC1)c1ccc(Br)cc1
1139	ChemBridge DS550-3	5109763	O=S(=O)(NC1CC1)c1ccc(Br)cc1
1140	ChemBridge DS550-3	5109768	O=[N+]([O-])c1ccccc1S(=O)(=O)Nc1ccc(Br)cc1
1141	ChemBridge DS550-3	5109792	FC(F)(F)CCSc1ccccc1Nc1nc(Cl)nc(Cl)n1
1142	ChemBridge DS550-3	5109872	C(=NNc1ccccn1)c1ccco1
1143	ChemBridge DS550-3	5109882	Oc1ccccc1C=NNc1ccccn1
1144	ChemBridge DS550-3	5109903	COC(=O)c1ccccc1S(=O)(=O)NC(=O)Nc1nc(C)nc(OC)n1
1145	ChemBridge DS550-3	5109981	O=C(NN=Cc1cccc([N+](=O)[O-])c1)c1ccco1
1146	ChemBridge DS550-3	5109991	O=C(NN=Cc1c[nH]c2ccccc12)c1ccco1
1147	ChemBridge DS550-3	5110013	CCc1nc(C)cc(N)c1O
1148	ChemBridge DS550-3	5110075	COC(=O)C1C(c2ccccc2)=NN(c2ccccc2)C1C(=O)OC
1149	ChemBridge DS550-3	5110084	O=C(O)c1cn(-c2ccccc2)nc1-c1ccccc1
1150	ChemBridge DS550-3	5110097	Cl.Oc1cccnc1CCc1ccccc1
1151	ChemBridge DS550-3	5110098	Cc1ccc(O)c(CCc2ccccc2)n1.Cl
1152	ChemBridge DS550-3	5110099	COc1ccc(CCc2nc(C)ccc2O)cc1.Cl
1153	ChemBridge DS550-3	5110103	COc1ccc(CCc2nc(C)cc(CN(C)C)c2O)cc1OC.Cl.Cl.O.O
1154	ChemBridge DS550-3	5110105	Cc1ccc(O)c(CCc2ccc(O)cc2)n1.Cl
1155	ChemBridge DS550-3	5110116	Cl.Cl.N=C(N)SCc1ncccc1O.O.O
1156	ChemBridge DS550-3	5110120	Cc1ccc(Cc2cnc(CN(C)C)c(O)c2)cc1.Cl.Cl
1157	ChemBridge DS550-3	5110124	CCOc1c(C)cc(-c2ncccc2O)cc1C.Cl
1158	ChemBridge DS550-3	5110134	Cl.Cl.Oc1cc(Cc2ccccc2)cnc1CN1CCOCC1
1159	ChemBridge DS550-3	5110137	CC(C)(C)c1nc(CN2CCOCC2)ccc1O.Cl.Cl
1160	ChemBridge DS550-3	5110138	CC(C)(C)c1nc(CN2CCOCC2)cc(CN2CCOCC2)c1O.Cl.Cl.Cl
1161	ChemBridge DS550-3	5110148	CCc1nc(C)ccc1O.O=C(O)CCC(=O)O
1162	ChemBridge DS550-3	5110149	O=[N+]([O-])c1ccc(-c2ncccc2O)cc1
1163	ChemBridge DS550-3	5110154	CCc1ccc(-c2ncccc2O)cc1N
1164	ChemBridge DS550-3	5110160	CCc1nc(C)ccc1O.O=C(O)c1ccccc1O
1165	ChemBridge DS550-3	5110166	COc1ccc(CCc2nc(C)ccc2OC(=O)C23CC4CC(CC(C4)C2)C3)cc1.Cl
1166	ChemBridge DS550-3	5110173	CCc1nc(C)ccc1OC(=O)C12CC3CC(CC(C3)C1)C2.Cl
1167	ChemBridge DS550-3	5110178	Cc1ccc(-c2ncccc2OC(=O)C23CC4CC(CC(C4)C2)C3)cc1.Cl
1168	ChemBridge DS550-3	5110188	Br.Oc1cccnc1CBr
1169	ChemBridge DS550-3	5110193	Cc1ccc(-c2nc(I)ccc2O)cc1
1170	ChemBridge DS550-3	5110200	Oc1cccnc1I
1171	ChemBridge DS550-3	5110201	Cc1ccc(-c2nc(CN(C)C)cc(CN(C)C)c2O)cc1.Cl.Cl.Cl
1172	ChemBridge DS550-3	5110202	Cc1ccc(-c2nc(CN3CCCCC3)cc(CN3CCCCC3)c2O)cc1.Cl.Cl.Cl
1173	ChemBridge DS550-3	5110203	CN(C)Cc1cc(CN(C)C)c(O)c(C(C)(C)C)n1.Cl.Cl.Cl
1174	ChemBridge DS550-3	5110204	CC(C)(C)c1nc(CN2CCCCC2)cc(CN2CCCCC2)c1O.Cl.Cl.Cl
1175	ChemBridge DS550-3	5110216	Cc1cc(-c2ncccc2O)cc(C)c1O
1176	ChemBridge DS550-3	5110231	Cc1cc(=O)n2ccc([N+](=O)[O-])c(O)c2n1
1177	ChemBridge DS550-3	5110233	Cc1cc(=O)n2ccc(CN(C)C)c(O)c2n1
1178	ChemBridge DS550-3	5110334	Cc1cc(C)c(NC(=O)C(C)N2CCCCCC2)c(C)c1
1179	ChemBridge DS550-3	5110335	Cc1cc(C)c(NC(=O)C2CCCN2C2CCCCC2)c(C)c1.Cl
1180	ChemBridge DS550-3	5110336	CCN(CC)CCN(CC(=O)Nc1c(C)cc(C)cc1C)C(=O)c1ccccc1.O=C(O)C=CC(=O)O
1181	ChemBridge DS550-3	5110341	Cc1cc(C)c(NC(=O)C2CCCCN2C2CCCCC2)c(C)c1.Cl
1182	ChemBridge DS550-3	5110343	O=C(CN1CCOCC1)N(C1CCCCC1)C1CCCCC1
1183	ChemBridge DS550-3	5110345	Cc1ccccc1NC(=O)CN1CCOCC1.Cl
1184	ChemBridge DS550-3	5110356	COc1ccc(C2=NCCn3cccc32)cc1.O=C(O)C=CC(=O)O
1185	ChemBridge DS550-3	5110357	Clc1ccc(C2=NCCn3cccc32)cc1Cl.O=C(O)C=CC(=O)O
1186	ChemBridge DS550-3	5110368	COc1ccc(CCC2=NCCn3cccc32)cc1.O=C(O)C=CC(=O)O
1187	ChemBridge DS550-3	5110370	O=C(O)C=CC(=O)O.c1coc(CCC2=NCCn3cccc32)c1
1188	ChemBridge DS550-3	5110371	O=C(O)C=CC(=O)O.c1ccc(CCC2NCCn3cccc32)cc1
1189	ChemBridge DS550-3	5110373	COc1ccc(CCC2NCCn3cccc32)cc1OC.O=C(O)C=CC(=O)O
1190	ChemBridge DS550-3	5110388	Cc1cc(C)c(-n2cccc2C=NC2CCCCC2)c(C)c1
1191	ChemBridge DS550-3	5110414	NCCC(O)(P(=O)(O)O)P(=O)(O)O
1192	ChemBridge DS550-3	5110558	CN(C)c1ccc(P(=O)(c2ccc(N(C)C)cc2)c2ccc(N(C)C)cc2)cc1
1193	ChemBridge DS550-3	5110651	CCCCOCP(=O)(OCCCC)OCCCC
1194	ChemBridge DS550-3	5110727	CCCCOP(=O)(CN1CCOCC1)OCCCC
1195	ChemBridge DS550-3	5110736	CCCN(CCC)CP(=O)(OCC(C)C)OCC(C)C
1196	ChemBridge DS550-3	5110758	CC(C)OP1(=O)CCCP(=O)(OC(C)C)C1
1197	ChemBridge DS550-3	5110870	CP(=O)(O)CN1CCCC1C(=O)O
1198	ChemBridge DS550-3	5110871	O=C(O)C1CCCN1CP(=O)(O)O
1199	ChemBridge DS550-3	5110905	CCCCN(CP(=O)(O)O)CP(=O)(O)O
1200	ChemBridge DS550-3	5110906	CN(CP(C)(=O)O)CP(C)(=O)O
1201	ChemBridge DS550-3	5110919	CNS(=O)(=O)c1ccc(C)cc1
1202	ChemBridge DS550-3	5111060	CCN(CC)c1ccc(C=NNC(=O)c2cccnc2)cc1
1203	ChemBridge DS550-3	5111063	CCN(CC)c1ccc(C=NNC(=O)c2ccncc2)cc1
1204	ChemBridge DS550-3	5111067	O=C(NN=Cc1cccnc1)c1ccco1
1205	ChemBridge DS550-3	5111071	Oc1ccc(C=Nn2cnnc2)c(O)c1
1206	ChemBridge DS550-3	5111123	Cc1ccccc1NC(=O)C1C2CCCCC21
1207	ChemBridge DS550-3	5111124	O=C1c2cccc(OC(=O)C3C4CCCCC43)c2C(=O)c2c(OC(=O)C3C4CCCCC43)cccc21
1208	ChemBridge DS550-3	5111125	COc1ccc(NC(=O)C2C3CCCCC32)cc1
1209	ChemBridge DS550-3	5111132	Cc1cc(-c2ccc(NC(=O)C3C4CCCCC43)c(C)c2)ccc1NC(=O)C1C2CCCCC21
1210	ChemBridge DS550-3	5111142	O=C(Oc1cccc2ccccc12)C1C2CCCCC21
1211	ChemBridge DS550-3	5111143	O=C(Nc1ccccc1)C1C2CCCCC21
1212	ChemBridge DS550-3	5111144	O=C(Oc1ccc2ccccc2c1)C1C2CCCCC21
1213	ChemBridge DS550-3	5111150	O=C(Nc1cccc([N+](=O)[O-])c1)C1CC1c1ccccc1
1214	ChemBridge DS550-3	5111158	O=C(Nc1ccccc1-c1ccccc1NC(=O)C1CC1c1ccccc1)C1CC1c1ccccc1
1215	ChemBridge DS550-3	5111183	CCCCCCCOc1ccc(C(=O)CCC)c(O)c1
1216	ChemBridge DS550-3	5111185	CC(C=Cc1ccccc1)=NNc1ccc([N+](=O)[O-])cc1
1217	ChemBridge DS550-3	5111189	O=C(COc1ccc(Cl)cc1Cl)Nc1ccc(N=Nc2ccccc2)cc1
1218	ChemBridge DS550-3	5111205	Cc1cc(O)n2ncnc2n1
1219	ChemBridge DS550-3	5111463	Fc1c(F)c(C(F)(F)F)c(F)c(F)c1-n1nnc2ccccc21
1220	ChemBridge DS550-3	5111464	Fc1nc(F)c(F)c(-n2nnc3ccccc32)c1F
1221	ChemBridge DS550-3	5111466	O=[N+]([O-])c1ccc(-n2nnc3ccccc32)c(C(F)(F)F)c1
1222	ChemBridge DS550-3	5111467	O=C1CCC(=O)N1Oc1c(F)c(F)nc(F)c1F
1223	ChemBridge DS550-3	5111475	Cc1cc(C)nc(NC#N)n1
1224	ChemBridge DS550-3	5111534	CCCCCCCCCCNC(=O)C(Br)(C(F)(F)F)C(F)(F)F
1225	ChemBridge DS550-3	5111583	O=C(Nc1ccc(Cl)cc1[N+](=O)[O-])C(F)(OC(F)(F)C(F)(F)C(F)(F)F)C(F)(F)F
1226	ChemBridge DS550-3	5111592	O=C(Nc1ccc2ncccc2c1)C(F)(OC(F)(F)C(F)(F)C(F)(F)F)C(F)(F)F
1227	ChemBridge DS550-3	5111594	CCCCCCCCCCNC(=O)C(C)(C(F)(F)F)C(F)(F)F
1228	ChemBridge DS550-3	5111720	CCC(C(=O)Nc1ccc(OC)cc1)(C(F)(F)F)C(F)(F)F
1229	ChemBridge DS550-3	5111731	CCC(C(=O)Nc1cccc([N+](=O)[O-])c1)(C(F)(F)F)C(F)(F)F
1230	ChemBridge DS550-3	5111781	COc1ccccc1NC(=O)C(F)(OC(F)(F)C(F)(F)C(F)(F)F)C(F)(F)F
1231	ChemBridge DS550-3	5111787	O=C(Nc1ccc([N+](=O)[O-])cc1)C(F)(OC(F)(F)C(F)(F)C(F)(F)F)C(F)(F)F
1232	ChemBridge DS550-3	5111793	O=C(Nc1cccc2ccccc12)C(F)(OC(F)(F)C(F)(F)C(F)(F)F)C(F)(F)F
1233	ChemBridge DS550-3	5111794	O=C(Nc1cccc2ccccc12)C(F)(OC(F)(F)C(F)(OC(F)(F)C(F)(F)C(F)(F)F)C(F)(F)F)C(F)(F)F
1234	ChemBridge DS550-3	5111796	O=C(N1CCCCC1)C(F)(OC(F)(F)C(F)(OC(F)(F)C(F)(F)C(F)(F)F)C(F)(F)F)C(F)(F)F
1235	ChemBridge DS550-3	5111798	O=C(NC1CCCCC1)C(F)(OC(F)(F)C(F)(F)C(F)(F)F)C(F)(F)F
1236	ChemBridge DS550-3	5111803	CC(C)(C)NC(=O)C(F)(OC(F)(F)C(F)(OC(F)(F)C(F)(F)C(F)(F)F)C(F)(F)F)C(F)(F)F
1237	ChemBridge DS550-3	5111811	CC(C(=O)N1CCCCC1)(C(F)(F)F)C(F)(F)F
1238	ChemBridge DS550-3	5111814	CC(C(=O)Nc1ccccc1)(C(F)(F)F)C(F)(F)F
1239	ChemBridge DS550-3	5111818	CC(C(=O)NC1CCCCC1)(C(F)(F)F)C(F)(F)F
1240	ChemBridge DS550-3	5111859	Cc1ccc(-c2nc(CN(C)C)cc(CN(C)C)c2O)cc1
1241	ChemBridge DS550-3	5111923	Oc1cncc(Cc2ccccc2)c1
1242	ChemBridge DS550-3	5111962	COc1ccc(C=NNc2nc(OCC(F)(F)F)nc(N(c3ccccc3)c3ccccc3)n2)cc1
1243	ChemBridge DS550-3	5111977	Cc1ccc(OC(=O)C23CC4CC(CC(C4)C2)C3)c(C)n1
1244	ChemBridge DS550-3	5111982	Cc1ccc(-c2ncccc2OC(=O)C23CC4CC(CC(C4)C2)C3)cc1
1245	ChemBridge DS550-3	5112000	C#CCOc1nc(OCC#C)nc(OCC#C)n1
1246	ChemBridge DS550-3	5112002	COc1ccccc1Nc1nc(Cl)nc(Sc2nc(C)cc(C)n2)n1
1247	ChemBridge DS550-3	5112036	O=C(NCCCCNC(=O)C(F)(F)F)C(F)(F)F
1248	ChemBridge DS550-3	5112081	S=C(NC12CC3CC(CC(C3)C1)C2)N1CCOCC1
1249	ChemBridge DS550-3	5112138	S=C(NC(c1ccccc1)(c1ccccc1)c1ccccc1)N1CCOCC1
1250	ChemBridge DS550-3	5112235	CCN(CC)C(=O)c1cc([N+](=O)[O-])c(C)c([N+](=O)[O-])c1
1251	ChemBridge DS550-3	5112250	O=C(Nc1cccc2c(-c3ccccc3)ccnc12)C(F)(F)C(F)(F)F
1252	ChemBridge DS550-3	5112300	Cc1[nH]c2ccccc2c1CCN
1253	ChemBridge DS550-3	5112411	Cc1ccc(NC(=O)CCC(=O)O)c(C)c1
1254	ChemBridge DS550-3	5112425	Cc1ccc(NC(=O)c2ccc(Cl)cc2Cl)c(C)c1
1255	ChemBridge DS550-3	5112616	O=S(=O)(c1ccccc1)N1CCOCC1
1256	ChemBridge DS550-3	5112635	O=[N+]([O-])c1cc([N+](=O)[O-])c(NCc2ccccc2)c([N+](=O)[O-])c1
1257	ChemBridge DS550-3	5112641	Br.N=C(N)SCc1ccc([N+](=O)[O-])o1
1258	ChemBridge DS550-3	5112715	COC(=O)c1ccccc1NCNc1ccccc1C(=O)OC
1259	ChemBridge DS550-3	5112731	OCc1ccc(C#Cc2ccccc2)o1
1260	ChemBridge DS550-3	5112742	COCc1cc(C)[nH]c(=O)c1C#N
1261	ChemBridge DS550-3	5112744	COCc1c(C#N)c(Cl)nc(C)c1[N+](=O)[O-]
1262	ChemBridge DS550-3	5112745	COCc1cc(C)nc(Cl)c1C#N
1263	ChemBridge DS550-3	5112746	COCc1cc(C)[nH]c(=S)c1C#N
1264	ChemBridge DS550-3	5112748	Cc1cc2c(c(=O)[nH]1)C(=O)OC2
1265	ChemBridge DS550-3	5112751	CCCSc1nc(C)cc(COC)c1C#N
1266	ChemBridge DS550-3	5112753	CCSc1nc(C)cc(COC)c1C#N
1267	ChemBridge DS550-3	5112757	Cc1cc2c(c(=O)[nH]1)C(=O)OC2=Cc1ccc(C)o1
1268	ChemBridge DS550-3	5112790	Clc1ccc(N=NNc2ccc(Br)cc2)cc1
1269	ChemBridge DS550-3	5112799	COc1ccc(N=NNc2ccc(OC)cc2)cc1
1270	ChemBridge DS550-3	5112800	Cc1ccc(N=NNc2ccccc2)cc1
1271	ChemBridge DS550-3	5112801	O=C(O)c1nccnc1C(=O)Nc1ccccc1
1272	ChemBridge DS550-3	5112888	CC(=NNC(=O)c1cccc2ccccc12)c1ccc(F)cc1
1273	ChemBridge DS550-3	5112889	O=C(NN=Cc1cc(Br)cc(Br)c1O)c1ccc(O)cc1
1274	ChemBridge DS550-3	5112913	CN(C)c1ccc(C(=NNC(=O)c2ccc(O)cc2)c2ccccc2)cc1
1275	ChemBridge DS550-3	5112917	Cc1cccc(C)c1NC(=O)c1nccnc1C(=O)O
1276	ChemBridge DS550-3	5112922	CCN(CC)c1ccc(C=NNC(=O)c2ccc(O)cc2)cc1
1277	ChemBridge DS550-3	5112959	COc1ccc(C=NNC(=O)c2ccncc2)cc1OC
1278	ChemBridge DS550-3	5112960	COc1ccc(C=NNC(=O)c2ccc([N+](=O)[O-])cc2)cc1
1279	ChemBridge DS550-3	5112961	O=C(NN=Cc1ccccc1O)c1ccc([N+](=O)[O-])cc1
1280	ChemBridge DS550-3	5112964	O=C(NN=Cc1ccccc1O)c1cc([N+](=O)[O-])cc([N+](=O)[O-])c1
1281	ChemBridge DS550-3	5113005	COc1ccc(C=NNC(=O)c2ccc([N+](=O)[O-])cc2)c(OC)c1
1282	ChemBridge DS550-3	5113007	C=CCc1cccc(C=NNC(=O)c2ccccc2)c1O
1283	ChemBridge DS550-3	5113014	O=C(O)c1nccnc1C(=O)Nc1cccc2ccccc12
1284	ChemBridge DS550-3	5113017	C=CCc1cccc(C=NNC(=O)c2ccc([N+](=O)[O-])cc2)c1O
1285	ChemBridge DS550-3	5113023	O=C(NN=Cc1cc(Br)cc(Br)c1O)c1ccc([N+](=O)[O-])cc1
1286	ChemBridge DS550-3	5113025	CCN(CC)c1ccc(C=NNC(=O)c2ccncc2)c(O)c1
1287	ChemBridge DS550-3	5113043	O=C(NN=Cc1cccc([N+](=O)[O-])c1)c1ccc(O)cc1
1288	ChemBridge DS550-3	5113067	O=C(NN=Cc1c(O)ccc2ccccc12)c1ccccc1
1289	ChemBridge DS550-3	5113071	CC(=NNC(=O)c1ccncc1)c1ccc(O)cc1
1290	ChemBridge DS550-3	5113073	CC(=O)Nc1ccc(C(C)=NNC(=O)c2ccncc2)cc1
1291	ChemBridge DS550-3	5113074	O=C(O)c1ccc(NC(=O)c2nccnc2C(=O)O)cc1
1292	ChemBridge DS550-3	5113076	O=C(Cc1ccccc1)NN=Cc1cccc([N+](=O)[O-])c1
1293	ChemBridge DS550-3	5113078	CC(=NNC(=O)Cc1ccccc1)c1ccc([N+](=O)[O-])cc1
1294	ChemBridge DS550-3	5113080	O=C(Cc1ccccc1)NN=Cc1cccc(I)c1
1295	ChemBridge DS550-3	5113082	COc1ccc(C=NNC(=O)Cc2ccccc2)cc1
1296	ChemBridge DS550-3	5113088	O=C(Cc1ccccc1)NN=Cc1ccccc1O
1297	ChemBridge DS550-3	5113092	O=C(Cc1ccccc1)NN=Cc1c(O)ccc2ccccc12
1298	ChemBridge DS550-3	5113113	CCN(CC)c1ccc(C=NNC(=O)c2ccc([N+](=O)[O-])cc2)c(O)c1
1299	ChemBridge DS550-3	5113135	CC(=NNC(=O)c1ccnn1C)c1cccc([N+](=O)[O-])c1
1300	ChemBridge DS550-3	5113136	CC(=NNC(=O)c1ccnn1C)c1ccc([N+](=O)[O-])cc1
1301	ChemBridge DS550-3	5113137	COc1ccc(C=NNC(=O)c2ccnn2C)cc1
1302	ChemBridge DS550-3	5113140	Cc1cc(C(=O)NN=Cc2ccc([N+](=O)[O-])cc2)[nH]n1
1303	ChemBridge DS550-3	5113141	COc1ccc(C=NNC(=O)c2ccn[nH]2)c(OC)c1
1304	ChemBridge DS550-3	5113142	COc1c(Cl)cc(Cl)cc1C=NNC(=O)c1ccn[nH]1
1305	ChemBridge DS550-3	5113143	CC(=NNC(=O)c1ccn[nH]1)c1ccc([N+](=O)[O-])cc1
1306	ChemBridge DS550-3	5113148	COc1ccc(C=NNC(=O)c2cc(C)n[nH]2)cc1
1307	ChemBridge DS550-3	5113152	CC(=NNC(=O)c1ccn[nH]1)c1cc(O)ccc1O
1308	ChemBridge DS550-3	5113153	CC(=NNC(=O)c1cc(C)n[nH]1)c1ccc([N+](=O)[O-])cc1
1309	ChemBridge DS550-3	5113156	Cc1cc(C(=O)NN=Cc2ccccc2)[nH]n1
1310	ChemBridge DS550-3	5113157	COc1ccc(C=NNC(=O)c2cc(C)n[nH]2)c(OC)c1
1311	ChemBridge DS550-3	5113159	COc1ccc(C=NNC(=O)c2ccn[nH]2)cc1OC
1312	ChemBridge DS550-3	5113166	O=C(NN=Cc1ccc([N+](=O)[O-])cc1)c1[nH]ncc1I
1313	ChemBridge DS550-3	5113172	O=C(NN=Cc1c(O)ccc2ccccc12)c1[nH]ncc1I
1314	ChemBridge DS550-3	5113175	COc1ccc(C=NNC(=O)c2[nH]ncc2I)cc1
1315	ChemBridge DS550-3	5113188	COc1cc2ccccc2cc1C(=O)NN=Cc1ccc([N+](=O)[O-])cc1
1316	ChemBridge DS550-3	5113189	COc1ccc(C=NNC(=O)c2cc3ccccc3cc2OC)cc1OC
1317	ChemBridge DS550-3	5113190	COc1cc2ccccc2cc1C(=O)NN=Cc1cc(Cl)cc(Cl)c1OC
1318	ChemBridge DS550-3	5113230	O=C(NN=Cc1ccc(O)cc1)c1ccccc1Br
1319	ChemBridge DS550-3	5113231	O=C(NN=Cc1c(O)ccc2ccccc12)c1ccccc1Br
1320	ChemBridge DS550-3	5113232	O=C(NN=Cc1cccc([N+](=O)[O-])c1)c1ccccc1Br
1321	ChemBridge DS550-3	5113242	Cc1ccccc1C(=O)NN=Cc1ccc([N+](=O)[O-])cc1
1322	ChemBridge DS550-3	5113244	Cc1ccccc1C(=O)NN=Cc1ccc(O)cc1
1323	ChemBridge DS550-3	5113252	O=C(NN=CC=Cc1ccccc1)c1ccccc1Br
1324	ChemBridge DS550-3	5113259	C=CCN1C(=O)c2cccc3c(N4CCOCC4)ccc(c23)C1=O
1325	ChemBridge DS550-3	5113278	c1ccc(Nc2ncnc3sc4c(c23)CCCC4)cc1
1326	ChemBridge DS550-3	5113321	COc1cc(C=NNC(=O)c2ccncc2)ccc1O
1327	ChemBridge DS550-3	5113329	COc1cc(C=NNC(=O)c2cccc(Br)c2)ccc1O
1328	ChemBridge DS550-3	5113332	O=C(NN=Cc1ccc(-c2ccccc2)cc1)c1cccc2ccccc12
1329	ChemBridge DS550-3	5113353	Cn1cc([N+](=O)[O-])c(C(=O)n2cccn2)n1
1330	ChemBridge DS550-3	5113366	Cc1sc2ncnc(NCc3ccccc3)c2c1C
1331	ChemBridge DS550-3	5113412	NNc1ncnc2sc3c(c12)CCCC3
1332	ChemBridge DS550-3	5113420	Cc1ccc(C=NC(=NNC(=O)c2ccccc2)c2ccccc2)o1
1333	ChemBridge DS550-3	5113426	Oc1ccc2ccccc2c1C=NNc1ncnc2sc3c(c12)CCCC3
1334	ChemBridge DS550-3	5113430	O=[N+]([O-])c1cccc(C=NNc2ncnc3sc4c(c23)CCCC4)c1
1335	ChemBridge DS550-3	5113446	CC(=O)C=C(C)Nc1ccc(-c2cnc(-c3ccccc3)o2)cc1
1336	ChemBridge DS550-3	5113453	O=C(Cn1nc(-c2ccccc2)nc1-c1ccccc1)Nc1ccc(Br)cc1
1337	ChemBridge DS550-3	5113455	Cc1ccc(Cn2nc(-c3ccccc3)nc2-c2ccccc2)cc1
1338	ChemBridge DS550-3	5113464	COc1ccc(C=NNc2ncnc3sc4c(c23)CCCC4)cc1OC
1339	ChemBridge DS550-3	5113467	C=CCc1cccc(C=NNc2ncnc3sc4c(c23)CCCC4)c1O
1340	ChemBridge DS550-3	5113473	CC(=NNC(=O)c1cccc(Br)c1)c1cc(O)ccc1O
1341	ChemBridge DS550-3	5113576	O=C(Nc1ccc(Cl)c(Cl)c1)NC(CC(=O)c1ccc([N+](=O)[O-])cc1)C(Cl)(Cl)Cl
1342	ChemBridge DS550-3	5113583	O=C(Nc1cccc2ccccc12)NC(CC(=O)c1ccc(Cl)cc1Cl)C(Cl)(Cl)Cl
1343	ChemBridge DS550-3	5113592	O=[N+]([O-])c1ccc(C(O)CC(O)C(Cl)(Cl)Cl)cc1
1344	ChemBridge DS550-3	5113593	O=[N+]([O-])c1ccc(C(CC(O)C(Cl)(Cl)Cl)=NO)cc1
1345	ChemBridge DS550-3	5113597	O=[N+]([O-])c1ccc(C(O)C(Br)C(O)C(Cl)(Cl)Cl)cc1
1346	ChemBridge DS550-3	5113610	CC(=O)OC(C(Br)C(=O)c1ccc([N+](=O)[O-])cc1)C(Cl)(Cl)Cl
1347	ChemBridge DS550-3	5113646	O=C(O)c1ccccc1-c1ncc(-c2ccccc2)o1
1348	ChemBridge DS550-3	5113649	Cc1nc2sc3c(c2c(=O)n1N=Cc1ccccc1O)CCCC3
1349	ChemBridge DS550-3	5113652	Clc1ccc(Nc2ncnc3sc4c(c23)CCCC4)cc1
1350	ChemBridge DS550-3	5113653	CCOC(=O)c1c(NC(=O)CN2CCOCC2)sc2c1CCCC2
1351	ChemBridge DS550-3	5113654	CCOC(=O)c1c(NC(=O)Cn2cnc3ccccc32)sc2c1CCCC2
1352	ChemBridge DS550-3	5113658	Cc1cc(C(=O)NN=Cc2ccc(Br)cc2)[nH]n1
1353	ChemBridge DS550-3	5113659	Cc1cc(C(=O)NN=Cc2ccc(Cl)cc2)[nH]n1
1354	ChemBridge DS550-3	5113667	O=C(NN=Cc1ccc2c(c1)OCO2)c1ccn[nH]1
1355	ChemBridge DS550-3	5113675	C=CCc1cccc(C=NNC(=O)c2cc3ccccc3cc2OC)c1O
1356	ChemBridge DS550-3	5113712	O=C(Cc1cccc2ccccc12)NN=Cc1ccc([N+](=O)[O-])cc1
1357	ChemBridge DS550-3	5113714	O=C(Cc1cccc2ccccc12)NN=Cc1ccccc1O
1358	ChemBridge DS550-3	5113720	COc1c(Cl)cc(Cl)cc1C=NNC(=O)Cc1cccc2ccccc12
1359	ChemBridge DS550-3	5113721	O=C(Cc1cccc2ccccc12)NN=Cc1c(O)ccc2ccccc12
1360	ChemBridge DS550-3	5113722	O=C(Cc1cccc2ccccc12)NN=Cc1ccc(Cl)cc1
1361	ChemBridge DS550-3	5113723	O=C(Cc1cccc2ccccc12)NN=Cc1ccc(Br)cc1
1362	ChemBridge DS550-3	5113729	Cc1ccc(O)c(C=NNC(=O)Cc2cccc3ccccc23)c1
1363	ChemBridge DS550-3	5113731	O=C(Cc1cccc2ccccc12)NN=Cc1ccc2c(c1)OCO2
1364	ChemBridge DS550-3	5113761	O=C(NN=Cc1ccc(Br)cc1)c1cccc(O)c1
1365	ChemBridge DS550-3	5113762	O=C(NN=Cc1ccccc1[N+](=O)[O-])c1cccc(O)c1
1366	ChemBridge DS550-3	5113763	O=C(NN=Cc1cccc([N+](=O)[O-])c1)c1cccc(O)c1
1367	ChemBridge DS550-3	5113769	CC(=O)c1cc2ccc(O)cc2oc1=O
1368	ChemBridge DS550-3	5113893	CCCCNc1ncnc2sc3c(c12)CCCC3
1369	ChemBridge DS550-3	5113897	CCOC(=O)c1c(NC(=O)CN2CCCCC2)sc2c1CCCC2
1370	ChemBridge DS550-3	5113898	CCOC(=O)c1c(NC(=O)CNC2CCCCC2)sc2c1CCCC2
1371	ChemBridge DS550-3	5113899	CCOC(=O)c1c(NC(=O)c2ccccc2C(=O)O)sc2c1CCCC2
1372	ChemBridge DS550-3	5113913	O=C(NN=Cc1cc2c(cc1Br)OCO2)c1ccncc1
1373	ChemBridge DS550-3	5113921	Cc1ccc(Nc2[nH]nc(C)c2[N+](=O)[O-])c(C)c1
1374	ChemBridge DS550-3	5113928	Cc1n[nH]c(Nc2cccc(C(=O)O)c2)c1[N+](=O)[O-]
1375	ChemBridge DS550-3	5113935	COc1ccccc1C=NNC(=O)COc1c(C)cc(C)cc1C
1376	ChemBridge DS550-3	5113945	COc1ccccc1Nc1[nH]nc(C)c1[N+](=O)[O-]
1377	ChemBridge DS550-3	5113948	Cc1ccc(N2C(=O)c3cccc4c(C(=O)c5ccccc5)ccc(c34)C2=O)cc1C
1378	ChemBridge DS550-3	5113954	O=C(COc1ccc(Br)cc1)NN=Cc1ccc([N+](=O)[O-])cc1
1379	ChemBridge DS550-3	5113955	O=C(COc1ccc(Br)cc1)NN=Cc1c(O)ccc2ccccc12
1380	ChemBridge DS550-3	5113956	COc1c(Cl)cc(Cl)cc1C=NNC(=O)COc1ccc(Br)cc1
1381	ChemBridge DS550-3	5113958	O=C(COc1ccc(Br)cc1)NN=Cc1cccc([N+](=O)[O-])c1
1382	ChemBridge DS550-3	5113960	Cc1ccc(O)c(C=NNC(=O)COc2ccc(Br)cc2)c1
1383	ChemBridge DS550-3	5113961	O=C(COc1ccc(Br)cc1)NN=Cc1ccccc1O
1384	ChemBridge DS550-3	5113962	O=C(COc1ccc(Br)cc1)NN=Cc1ccc(Cl)cc1
1385	ChemBridge DS550-3	5113963	O=C(COc1ccc(Br)cc1)NN=Cc1ccc(O)cc1
1386	ChemBridge DS550-3	5113966	COc1ccc(C=NNC(=O)COc2ccc(Br)cc2)cc1OC
1387	ChemBridge DS550-3	5113972	COc1ccccc1C=NNC(=O)COc1ccc(Br)cc1
1388	ChemBridge DS550-3	5113973	C=CCc1cccc(C=NNC(=O)COc2ccc(Br)cc2)c1O
1389	ChemBridge DS550-3	5113976	O=C(COc1ccc(Br)cc1)NN=Cc1ccccc1[N+](=O)[O-]
1390	ChemBridge DS550-3	5113977	COc1ccc(C=NNC(=O)COc2ccc(Br)cc2)cc1
1391	ChemBridge DS550-3	5113978	CCOC(=O)c1c(NC(=O)c2ccnn2C)sc(C)c1C
1392	ChemBridge DS550-3	5113980	O=C(COc1ccc(Br)cc1)NN=Cc1ccc2c(c1)OCO2
1393	ChemBridge DS550-3	5113984	O=C(COc1ccc(Br)cc1)NN=C1CCCC1
1394	ChemBridge DS550-3	5113985	O=C(COc1ccc(Br)cc1)NN=Cc1ccccc1Cl
1395	ChemBridge DS550-3	5113986	Cc1nc2scc(-c3ccccc3)c2c(=O)n1N=Cc1ccc(Br)cc1
1396	ChemBridge DS550-3	5114077	O=[N+]([O-])c1cccc(Nc2nc(OC(C(F)(F)F)C(F)(F)F)nc(N3CCOCC3)n2)c1
1397	ChemBridge DS550-3	5114085	FC(F)(F)C(Oc1nc(Nc2ccc(Cl)cc2)nc(N2CCOCC2)n1)C(F)(F)F
1398	ChemBridge DS550-3	5114087	O=[N+]([O-])c1cccc(C=NNc2nc(Nc3ccc(Cl)cc3)nc(N3CCOCC3)n2)c1
1399	ChemBridge DS550-3	5114089	Clc1ccc(Nc2nc(NN=Cc3cccc(I)c3)nc(N3CCOCC3)n2)cc1
1400	ChemBridge DS550-3	5114094	Fc1ccc(C=NNc2nc(OCC(F)(F)F)nc(N(c3ccccc3)c3ccccc3)n2)cc1
1401	ChemBridge DS550-3	5114095	Clc1ccc(C=NNc2nc(Nc3ccc(Cl)cc3)nc(N3CCOCC3)n2)cc1
1402	ChemBridge DS550-3	5114099	CN(C)c1ccc(C=NNc2nc(Nc3ccc(Cl)cc3)nc(N3CCOCC3)n2)cc1
1403	ChemBridge DS550-3	5114108	O=[N+]([O-])c1ccc(C=NNc2ccc(Cl)nn2)cc1
1404	ChemBridge DS550-3	5114110	O=[N+]([O-])c1cccc(C=NNc2ccc(Cl)nn2)c1
1405	ChemBridge DS550-3	5114112	Clc1ccc(NN=Cc2cccc(I)c2)nn1
1406	ChemBridge DS550-3	5114373	O=C(NCc1c(OC(=O)c2ccc(Cl)cc2)ccc2ccccc12)c1ccccc1
1407	ChemBridge DS550-3	5114438	O=C(NCc1c(O)ccc2ccccc12)c1ccccc1
1408	ChemBridge DS550-3	5114439	O=C(NCc1cc(Br)cc(C(=O)O)c1O)c1ccccc1
1409	ChemBridge DS550-3	5114482	CCCC(CCC(=O)O)C(C)=O
1410	ChemBridge DS550-3	5114483	O=c1cccc(-c2ccccc2)[nH]1
1411	ChemBridge DS550-3	5114485	O=C(O)CCC1CCCCC1=O
1412	ChemBridge DS550-3	5114495	Cl.Nc1nc(C23CC4CC(CC(C4)C2)C3)cs1
1413	ChemBridge DS550-3	5114496	O=C1CSC(c2ccccc2)N1CC(O)c1ccc([N+](=O)[O-])cc1
1414	ChemBridge DS550-3	5114497	Cc1nc(C23CC4CC(CC(C4)C2)C3)cs1
1415	ChemBridge DS550-3	5114502	O=C1CSC(c2ccccc2)N1CC(O)c1ccccc1
1416	ChemBridge DS550-3	5114506	C1CSC2(N1)C1CC3CC(C1)CC2C3.Cl
1417	ChemBridge DS550-3	5114509	CC1SC2(NC1=O)C1CC3CC(C1)CC2C3
1418	ChemBridge DS550-3	5114511	Cl.NCCSC12CC3CC(CC(C3)C1)C2
1419	ChemBridge DS550-3	5114515	Cl.NC1C2CC3CC1CC(S)(C3)C2
1420	ChemBridge DS550-3	5114517	Cl.NCC12CC3CC(CC(S)(C3)C1)C2
1421	ChemBridge DS550-3	5114519	O=C(O)CSC12CC3CC(C1)CC(C(=O)O)(C3)C2
1422	ChemBridge DS550-3	5114520	C1CSC2(N1)C1CC3CC2CC(C1)C31NCCS1.Cl
1423	ChemBridge DS550-3	5114527	O=C(O)CC12CC3CC(CC(S)(C3)C1)C2
1424	ChemBridge DS550-3	5114538	CC1SC2(CN3CCC2CC3)NC1=O
1425	ChemBridge DS550-3	5114540	CNC12CC3CC(CC(S)(C3)C1)C2.Cl
1426	ChemBridge DS550-3	5114546	Cl.NCC12CC3CC(C1)CC(c1ccc(Cl)cc1)(C3)C2
1427	ChemBridge DS550-3	5114547	Cc1ccc(C23CC4CC(CC(CN)(C4)C2)C3)cc1C.Cl
1428	ChemBridge DS550-3	5114549	CC(SC12CC3CC(CC(C3)C1)C2)C(=O)O
1429	ChemBridge DS550-3	5114550	O=C(O)CSCNC(=O)C12CC3CC(CC(C3)C1)C2
1430	ChemBridge DS550-3	5114552	O=C1CSC2(O1)C1CC3CC(C1)CC2C3
1431	ChemBridge DS550-3	5114560	O=C1CSC(c2ccco2)N1
1432	ChemBridge DS550-3	5114561	O=C1CSC(c2ccc(Cl)c(Cl)c2)N1CC12CC3CC(CC(C3)C1)C2
1433	ChemBridge DS550-3	5114564	Cl.NC12CC3CC(C1)CC(O)(C3)C2
1434	ChemBridge DS550-3	5114565	Cc1ccc(C23CC4CC(CC(CN)(C4)C2)C3)cc1.Cl
1435	ChemBridge DS550-3	5114567	CCC(N)C12CC3CC(CC(O)(C3)C1)C2.Cl
1436	ChemBridge DS550-3	5114576	CCSc1nc(=O)n(-c2ccccc2)c(C)c1C(C)=O
1437	ChemBridge DS550-3	5114577	Cc1nc(N)nc2[nH]c(=O)n(-c3ccccc3)c(=O)c12
1438	ChemBridge DS550-3	5114578	Cc1cc(C)nc(-n2c(Nc3ccccc3)cc(=O)c3c(C)n(-c4ccccc4)c(=O)nc32)n1
1439	ChemBridge DS550-3	5114585	Cc1cc(C)nc(-n2c(Nc3ccc4ccccc4c3)cc(=O)c3c(C)n(-c4ccc5ccccc5c4)c(=O)nc32)n1
1440	ChemBridge DS550-3	5114702	O=C(Oc1ccc(-c2ccccc2)cc1)c1ccc(-c2ccccc2)cc1
1441	ChemBridge DS550-3	5114704	O=C(NNC(=O)c1ccc(-c2ccccc2)cc1)c1ccccc1
1442	ChemBridge DS550-3	5114708	Cc1ccc(NC(=O)OCC2c3ccccc3-c3ccccc32)cc1
1443	ChemBridge DS550-3	5114710	O=C(CCCCC(=O)Oc1ccc(-c2ccccc2)cc1)Oc1ccc(-c2ccccc2)cc1
1444	ChemBridge DS550-3	5114716	O=C(c1ccc(-c2ccccc2)cc1)N1CCc2ccccc21
1445	ChemBridge DS550-3	5114724	CC1(C(=O)O)CCC(C(=O)N2CCc3ccccc32)C1(C)C
1446	ChemBridge DS550-3	5114727	CCC(=O)NNC(=O)C1CC1c1ccccc1
1447	ChemBridge DS550-3	5114728	COc1ccc(C=C(NC(=O)c2ccccc2)C(=O)Nc2ccc(Cl)cc2)cc1OC
1448	ChemBridge DS550-3	5114730	O=C(NNC(=O)C1CC1c1ccccc1)c1ccccc1Br
1449	ChemBridge DS550-3	5114740	CC(=O)NC(=Cc1ccccc1)C(=O)Nc1ccc(C)c(C)c1
1450	ChemBridge DS550-3	5114751	CC(=NNC(=O)c1ccccc1)C1CC1
1451	ChemBridge DS550-3	5114756	O=C(NNC(=O)C1CC1c1ccccc1)c1ccc(-c2ccccc2)cc1
1452	ChemBridge DS550-3	5114761	O=C(C1C2CCCCC21)N1CCc2ccccc21
1453	ChemBridge DS550-3	5114767	O=C(NN=Cc1ccccc1)C1CC1c1ccccc1
1454	ChemBridge DS550-3	5114768	CC(C)(C)c1ccc(OC(=O)C2C3CCCCC32)cc1
1455	ChemBridge DS550-3	5114773	COc1ccc(C(C)=NNC(=O)C2CC2c2ccccc2)cc1
1456	ChemBridge DS550-3	5114788	CC(=O)NC(=Cc1ccccc1)C(=O)Nc1ccc(Cl)cc1
1457	ChemBridge DS550-3	5114789	O=C(CCl)NNC(=O)C1CC1c1ccccc1
1458	ChemBridge DS550-3	5114792	O=C(Nc1cccc(OC(=O)C2C3CCCCC32)c1)C1C2CCCCC21
1459	ChemBridge DS550-3	5114795	CC1CCCC(=NNC(=O)C2CC2c2ccccc2)C1
1460	ChemBridge DS550-3	5114797	COc1ccc(C=NNC(=O)C2CC2c2ccccc2)cc1
1461	ChemBridge DS550-3	5114800	CCN(CC)c1ccc(NC(=O)C2C3CCCCC32)cc1
1462	ChemBridge DS550-3	5114801	CC(=NNC(=O)Nc1ccccc1)C1CC1
1463	ChemBridge DS550-3	5114802	CC(=NNC(=O)C1CC1c1ccccc1)c1ccc(-c2ccccc2)cc1
1464	ChemBridge DS550-3	5114805	O=C1Nc2ccccc2C1=NNC(=O)C1CC1c1ccccc1
1465	ChemBridge DS550-3	5114814	O=C(Oc1ccc(OC(=O)C2C3CCCCC32)cc1)C1C2CCCCC21
1466	ChemBridge DS550-3	5114817	CC(C)(C)NC(=O)C1C2CCCCC21
1467	ChemBridge DS550-3	5114831	O=C(NNC(=O)C1C2CCCCC21)c1ccc([N+](=O)[O-])cc1
1468	ChemBridge DS550-3	5114835	COc1ccccc1NC(=O)C(=Cc1ccc(OC)c(OC)c1)NC(=O)c1ccccc1
1469	ChemBridge DS550-3	5114836	O=C(NN=Cc1cccnc1)C1CC1c1ccccc1
1470	ChemBridge DS550-3	5114871	Oc1ccccc1C(N1CCOCC1)N1CCOCC1
1471	ChemBridge DS550-3	5114916	Cc1ccc(C=NNC(=O)c2ccco2)o1
1472	ChemBridge DS550-3	5114919	Cc1c(N=CC=Nc2c(C)n(C)n(-c3ccccc3)c2=O)c(=O)n(-c2ccccc2)n1C
1473	ChemBridge DS550-3	5114920	O=C(NN=CCCCC=NNC(=O)c1ccco1)c1ccco1
1474	ChemBridge DS550-3	5114956	CCCOC(=O)C(C)=NNC(=O)c1ccco1
1475	ChemBridge DS550-3	5114987	O=C(NN=Cc1ccc([N+](=O)[O-])o1)c1ccco1
1476	ChemBridge DS550-3	5114990	Cc1ccc(CCC(N)=O)o1
1477	ChemBridge DS550-3	5114993	Cc1c(N=Cc2ccc([N+](=O)[O-])o2)c(=O)n(-c2ccccc2)n1C
1478	ChemBridge DS550-3	5114995	Cc1ccc(C=NNC(=O)c2cccnc2)o1
1479	ChemBridge DS550-3	5114996	COc1ccc(C=NNC(=O)c2cccnc2)cc1
1480	ChemBridge DS550-3	5115005	COc1ccc(C=NNC(=O)c2ccco2)cc1OC
1481	ChemBridge DS550-3	5115013	Oc1ccc(C=Nc2cccc(C(F)(F)F)c2)c(O)c1
1482	ChemBridge DS550-3	5115030	O=C(CCCO)NN=Cc1cccc([N+](=O)[O-])c1
1483	ChemBridge DS550-3	5115057	CC(O)CCC(=O)NCCNC(=O)CCC(C)O
1484	ChemBridge DS550-3	5115086	O=C(O)C=NNC(=O)c1ccco1
1485	ChemBridge DS550-3	5115097	O=C(CCCO)NN=Cc1ccc([N+](=O)[O-])o1
1486	ChemBridge DS550-3	5115133	Cc1c(N=Cc2ccc3c(c2)OCO3)c(=O)n(-c2ccccc2)n1C
1487	ChemBridge DS550-3	5115142	CNC.Cc1ccc(C(O)(C(F)(F)F)C(F)(F)F)o1
1488	ChemBridge DS550-3	5115155	O=C(NN=Cc1ccc(Cl)cc1Cl)c1cccnc1
1489	ChemBridge DS550-3	5115156	Cc1c(N=Cc2cc([N+](=O)[O-])ccc2O)c(=O)n(-c2ccccc2)n1C
1490	ChemBridge DS550-3	5115263	CCCCCNCCCCC.CCCCCNCCCCC.Oc1c(C(O)(C(F)(F)F)C(F)(F)F)cc(C(O)(C(F)(F)F)C(F)(F)F)c2cccnc12
1491	ChemBridge DS550-3	5115285	C(=NCCCCCCN=Cc1ccco1)c1ccco1
1492	ChemBridge DS550-3	5115289	Cc1ccc(CCC(=O)Nc2ccccc2)o1
1493	ChemBridge DS550-3	5115294	O=C(NN=CC=NNC(=O)c1cccnc1)c1cccnc1
1494	ChemBridge DS550-3	5115300	O=C(NNC(=O)c1ccco1)c1cccnc1
1495	ChemBridge DS550-3	5115318	Cc1ccc(CCC(=O)NNc2ccccc2)o1
1496	ChemBridge DS550-3	5115324	OCCCc1ccc(C(O)(C(F)(F)F)C(F)(F)F)o1
1497	ChemBridge DS550-3	5115325	C(=NC(N=Cc1ccco1)c1ccco1)c1ccco1
1498	ChemBridge DS550-3	5115339	C(=NC(N=Cc1ccccc1)c1ccccc1)c1ccccc1
1499	ChemBridge DS550-3	5115346	Cc1ccc(C=NCCCCCCN=Cc2ccc(C)o2)o1
1500	ChemBridge DS550-3	5115351	Cc1ccc(NC2CS(=O)(=O)CC2O)cc1
1501	ChemBridge DS550-3	5115356	COc1ccc(C=NC(N=Cc2ccc(OC)cc2)c2ccc(OC)cc2)cc1
1502	ChemBridge DS550-3	5115419	CNC.OC(c1ccc[nH]1)(C(F)(F)F)C(F)(F)F
1503	ChemBridge DS550-3	5115427	NC(=S)NN=C1C(=O)Nc2ccccc21
1504	ChemBridge DS550-3	5115428	NC(=S)NN=C1C(=O)Nc2ccc([N+](=O)[O-])cc21
1505	ChemBridge DS550-3	5115429	NC(=S)NN=C1C(=O)Nc2ccc(Br)cc21
1506	ChemBridge DS550-3	5115430	NC(=S)NN=C1C(=O)N(CN2CCOCC2)c2ccccc21
1507	ChemBridge DS550-3	5115436	O=C1C(=O)N(CN2CCOCC2)c2ccccc21
1508	ChemBridge DS550-3	5115441	O=C1C(=O)N(CN2CCOCC2)c2ccc([N+](=O)[O-])cc21
1509	ChemBridge DS550-3	5115453	O=C1NC(=NN=C2C(=O)Nc3ccccc32)SC1=Cc1ccc([N+](=O)[O-])cc1
1510	ChemBridge DS550-3	5115472	O=C(NC1CCCCC1)N1CC=CCC1
1511	ChemBridge DS550-3	5115473	O=C(NCc1ccco1)Nc1ccc(Cl)c(Cl)c1
1512	ChemBridge DS550-3	5115499	O=C1C(=O)N(CN2CCN(Cc3ccccc3)CC2)c2ccccc21
1513	ChemBridge DS550-3	5115502	O=C(NCc1ccco1)Nc1cccc2ccccc12
1514	ChemBridge DS550-3	5115512	O=C(NCc1ccccn1)Nc1cccc2ccccc12
1515	ChemBridge DS550-3	5115521	O=[N+]([O-])CC(Nc1ccccc1)c1ccccc1
1516	ChemBridge DS550-3	5115546	CCCN1CC(=Cc2ccccc2)C(=O)C(=Cc2ccccc2)C1
1517	ChemBridge DS550-3	5115554	S=C1NC(c2ccc(Br)cc2)=CC(c2ccc(Br)cc2)N1
1518	ChemBridge DS550-3	5115556	CCCN1CC(=Cc2ccc(F)cc2)C(=O)C(=Cc2ccc(F)cc2)C1
1519	ChemBridge DS550-3	5115565	CCCN1CC(=Cc2cccc3ccccc23)C(=O)C(=Cc2cccc3ccccc23)C1
1520	ChemBridge DS550-3	5115567	CCCN1CC(=Cc2cccc([N+](=O)[O-])c2)C(=O)C(=Cc2cccc([N+](=O)[O-])c2)C1
1521	ChemBridge DS550-3	5115605	CC1(C)CCCC2=C1CC(C)(C)C(Nc1ccccc1)C2
1522	ChemBridge DS550-3	5115607	Cc1cccc(NC2CC3=C(CC2(C)C)C(C)(C)CCC3)c1
1523	ChemBridge DS550-3	5115631	COc1ccccc1NCC(C)(C)CC=C(C)C
1524	ChemBridge DS550-3	5115649	Cc1cc(C2CC3CCC2C3)c(O)c(C2CC3CCC2C3)c1
1525	ChemBridge DS550-3	5115651	Oc1c(C2CC3CCC2C3)cccc1C1CC2CCC1C2
1526	ChemBridge DS550-3	5115654	COc1cc(C2CC3CC2C(C)C3(C)C)ccc1O
1527	ChemBridge DS550-3	5115663	Oc1ccc(O)c(C2CC3CCC2C3)c1
1528	ChemBridge DS550-3	5115666	C#CC1(O)CC(C)(C)NC(C)(C)C1
1529	ChemBridge DS550-3	5115690	O=C1C(=Cc2ccc3c(c2)OCO3)CCC1=Cc1ccc2c(c1)OCO2
1530	ChemBridge DS550-3	5115703	CCCN1CC(=Cc2ccc3c(c2)OCO3)C(=O)C(=Cc2ccc3c(c2)OCO3)C1
1531	ChemBridge DS550-3	5115715	COc1ccc(C2NC(C(=O)O)Cc3c2[nH]c2ccccc32)cc1OC
1532	ChemBridge DS550-3	5115716	COc1ccc(C2NC(C(=O)O)Cc3c2[nH]c2ccccc32)cc1
1533	ChemBridge DS550-3	5115729	COc1cc(C2NC(C(=O)O)Cc3c2[nH]c2ccccc32)cc(OC)c1OC
1534	ChemBridge DS550-3	5115746	Cc1cc(O)c(C2=Nc3ccccc3SC(c3ccc(C(C)C)cc3)C2)c(=O)o1
1535	ChemBridge DS550-3	5115783	CCOC(=O)c1c(-c2cccnc2)csc1N
1536	ChemBridge DS550-3	5115799	O=C(O)C1Cc2c([nH]c3ccccc23)CN1
1537	ChemBridge DS550-3	5115801	CC(=O)C1=C(C)OC2(O)c3ccccc3C(=O)C12O
1538	ChemBridge DS550-3	5115806	O=C(O)C1=C(CO)OC2(O)c3ccccc3C(=O)C12O
1539	ChemBridge DS550-3	5115908	COC(=O)NC(C(=O)OC)C(C)C
1540	ChemBridge DS550-3	5115909	O=C(O)CNS(=O)(=O)c1ccccc1
1541	ChemBridge DS550-3	5115952	COc1ccc(-n2nc([N+](=O)[O-])cc(C#N)c2=N)cc1
1542	ChemBridge DS550-3	5115976	CCOP(=O)(OCC)SCC(=O)NCCC(=O)O
1543	ChemBridge DS550-3	5115980	CCOP(C)(=S)SCN(CC(=O)O)C(=O)OCc1ccccc1
1544	ChemBridge DS550-3	5116016	CCCP(=O)(CCC)CCP(=O)(c1ccccc1)c1ccccc1
1545	ChemBridge DS550-3	5116041	CCCCP(=O)(CCCC)Cc1ccccc1O
1546	ChemBridge DS550-3	5116044	CCCCP(=O)(CCCC)c1ccccc1C(=O)O
1547	ChemBridge DS550-3	5116080	CC(C)P(=O)(c1cccc(C(=O)O)c1)C(C)C
1548	ChemBridge DS550-3	5116081	CC(C)(C)P(=O)(c1ccc(C(=O)O)cc1)C(C)(C)C
1549	ChemBridge DS550-3	5116214	CCOP(=O)(Cc1cccc(C(=O)O)c1)OCC
1550	ChemBridge DS550-3	5116216	O=C(O)c1ccc(CP(=O)(c2ccccc2)c2ccccc2)cc1
1551	ChemBridge DS550-3	5116229	CCOC(=O)CC(C(=O)OCC)P(=O)(c1ccccc1)c1ccccc1
1552	ChemBridge DS550-3	5116233	O=C(O)C1(P(=O)(c2ccccc2)c2ccccc2)CC1
1553	ChemBridge DS550-3	5116246	CCOP(=O)(OCC)C1(C#N)CC1
1554	ChemBridge DS550-3	5116261	N#CC(=C(O)Cc1ccccc1)P(=O)(c1ccccc1)c1ccccc1
1555	ChemBridge DS550-3	5116269	CC(C)COP(C)(=S)C(C#N)=C(OC(=O)c1ccccc1)c1ccccc1
1556	ChemBridge DS550-3	5116319	CCN(CC)S(=O)(=O)c1ccc([N+](=O)[O-])cc1
1557	ChemBridge DS550-3	5116325	O=[N+]([O-])c1ccccc1S(=O)(=O)N1CCOCC1
1558	ChemBridge DS550-3	5116341	Cc1ccc(S(=O)(=O)N2CCCCC2)cc1
1559	ChemBridge DS550-3	5116349	O=[N+]([O-])c1ccccc1S(=O)(=O)N(Cc1ccccc1)Cc1ccccc1
1560	ChemBridge DS550-3	5116350	O=C(c1ccc(C(=O)N2CCOCC2)cc1)N1CCOCC1
1561	ChemBridge DS550-3	5116354	CC(C)(C)NC(=O)c1ccc(C(=O)NC(C)(C)C)cc1
1562	ChemBridge DS550-3	5116367	CC(=C(C#N)C#N)c1ccccc1
1563	ChemBridge DS550-3	5116373	Cc1ccc(S(=O)(=O)NCc2ccccc2)cc1
1564	ChemBridge DS550-3	5116375	CCN(CC)S(=O)(=O)c1ccc(C)cc1
1565	ChemBridge DS550-3	5116441	O=C(O)CCC(=O)OCc1ccccc1
1566	ChemBridge DS550-3	5116444	O=C(CCC1CCCCC1)Nc1ccc(I)cc1
1567	ChemBridge DS550-3	5116447	O=C(CCC1CCCCC1)Nc1nc2ccccc2s1
1568	ChemBridge DS550-3	5116450	C#CCOC(=O)CCCC(=O)NCc1ccccc1
1569	ChemBridge DS550-3	5116453	C#CCOC(=O)CCCC(=O)Nc1c(Cl)cc(Cl)cc1Cl
1570	ChemBridge DS550-3	5116455	C#CCOC(=O)CCCC(=O)Nc1nc2ccccc2s1
1571	ChemBridge DS550-3	5116456	C#CCOC(=O)CCC(=O)Nc1ccc(I)cc1
1572	ChemBridge DS550-3	5116460	C#CCOC(=O)CCC(=O)NCc1ccccc1
1573	ChemBridge DS550-3	5116470	C#CCOC(=O)c1ccccc1C(=O)Nc1ccccc1OC
1574	ChemBridge DS550-3	5116481	C=CCOC(=O)CCC(=O)Nc1cccc2ccccc12
1575	ChemBridge DS550-3	5116485	O=C(O)C=C1OC(=O)c2ccccc21
1576	ChemBridge DS550-3	5116491	C=CCCCCCCCCC(=O)Nc1ccc(C(=O)OC)cc1
1577	ChemBridge DS550-3	5116518	O=C(COc1ccccc1)Nc1ccc(Cc2ccc(NC(=O)COc3ccccc3)cc2)cc1
1578	ChemBridge DS550-3	5116519	Cc1cc(-c2ccc(NC(=O)COc3ccccc3)c(C)c2)ccc1NC(=O)COc1ccccc1
1579	ChemBridge DS550-3	5116520	O=C(COc1ccccc1)Nc1cccc2c(NC(=O)COc3ccccc3)cccc12
1580	ChemBridge DS550-3	5116523	COc1ccc(NC(=O)COc2ccccc2)c([N+](=O)[O-])c1
1581	ChemBridge DS550-3	5116524	COc1ccc(C(=O)Nc2ccc(-c3ccc(NC(=O)c4ccc(OC)c(OC)c4)c(C)c3)cc2C)cc1OC
1582	ChemBridge DS550-3	5116526	COc1ccc(C(=O)Nc2c(C)cc(C)cc2C)cc1OC
1583	ChemBridge DS550-3	5116535	O=C(Nc1ccc2ccccc2c1)c1cc([N+](=O)[O-])cc([N+](=O)[O-])c1
1584	ChemBridge DS550-3	5116537	N#Cc1ccccc1NC(=O)c1cc([N+](=O)[O-])cc([N+](=O)[O-])c1
1585	ChemBridge DS550-3	5116552	COC(C(=O)Nc1nccs1)c1ccccc1
1586	ChemBridge DS550-3	5116554	COC(C(=O)Nc1ccc(C(C)=O)cc1)c1ccccc1
1587	ChemBridge DS550-3	5116558	COC(C(=O)Nc1ccc(-c2ccc(NC(=O)C(OC)c3ccccc3)cc2)cc1)c1ccccc1
1588	ChemBridge DS550-3	5116565	CC(=O)c1ccc(NC(=O)c2ccc(Br)cc2)cc1
1589	ChemBridge DS550-3	5116567	O=C(Nc1ccc([N+](=O)[O-])cc1)c1ccc(Br)cc1
1590	ChemBridge DS550-3	5116569	O=C(Nc1ccc(Cc2ccc(NC(=O)c3ccc(Br)cc3)cc2)cc1)c1ccc(Br)cc1
1591	ChemBridge DS550-3	5116570	O=C(Nc1nccs1)c1ccc(Br)cc1
1592	ChemBridge DS550-3	5116571	Cc1ccc(NC(=O)c2ccc(Br)cc2)cc1[N+](=O)[O-]
1593	ChemBridge DS550-3	5116574	Cc1cc(-c2ccc(NC(=O)c3ccc(Br)cc3)c(C)c2)ccc1NC(=O)c1ccc(Br)cc1
1594	ChemBridge DS550-3	5116576	O=C(Nc1cccc2c(NC(=O)c3ccc(Br)cc3)cccc12)c1ccc(Br)cc1
1595	ChemBridge DS550-3	5116582	Cc1cc(C)c(NC(=O)c2ccc(Br)cc2)c(C)c1
1596	ChemBridge DS550-3	5116589	O=C(Nc1ccc(-c2ccc(NC(=O)c3ccccc3I)cc2)cc1)c1ccccc1I
1597	ChemBridge DS550-3	5116590	COc1ccc(NC(=O)c2ccccc2I)cc1
1598	ChemBridge DS550-3	5116597	Cc1ccc(NC(=O)c2ccccc2I)cc1[N+](=O)[O-]
1599	ChemBridge DS550-3	5116600	COc1ccc(NC(=O)c2ccccc2I)c([N+](=O)[O-])c1
1600	ChemBridge DS550-3	5116601	CC(=O)c1ccc(NC(=O)c2ccccc2I)cc1
1601	ChemBridge DS550-3	5116606	O=C(Nc1cccc([N+](=O)[O-])c1)c1ccccc1I
1602	ChemBridge DS550-3	5116632	Cc1cccc(C(=O)Nc2ccc(C)c([N+](=O)[O-])c2)c1
1603	ChemBridge DS550-3	5116635	Cc1cccc(C(=O)Nc2ccc(Cc3ccc(NC(=O)c4cccc(C)c4)cc3)cc2)c1
1604	ChemBridge DS550-3	5116637	Cc1cccc(C(=O)Nc2cccc3ccccc23)c1
1605	ChemBridge DS550-3	5116652	O=C(Nc1ccccc1Cl)c1ccccc1Br
1606	ChemBridge DS550-3	5116654	COc1ccc(NC(=O)c2ccccc2Br)cc1
1607	ChemBridge DS550-3	5116663	O=C(Nc1ccc(NC(=O)c2ccccc2Br)cc1)c1ccccc1Br
1608	ChemBridge DS550-3	5116670	O=C(Nc1ccc(I)cc1)c1ccc(Cl)cc1Cl
1609	ChemBridge DS550-3	5116691	CC(=O)Nc1ccc(NC(=O)c2ccccc2C)cc1
1610	ChemBridge DS550-3	5116694	Cc1ccccc1C(=O)Nc1ccc([N+](=O)[O-])cc1Br
1611	ChemBridge DS550-3	5116698	Cc1ccccc1C(=O)Nc1ccc([N+](=O)[O-])cc1
1612	ChemBridge DS550-3	5116699	Cc1cc(-c2ccc(NC(=O)c3ccccc3C)c(C)c2)ccc1NC(=O)c1ccccc1C
1613	ChemBridge DS550-3	5116704	Cc1ccccc1C(=O)Nc1cccc([N+](=O)[O-])c1
1614	ChemBridge DS550-3	5116705	Cc1ccccc1C(=O)Nc1ccc(Cc2ccc(NC(=O)c3ccccc3C)cc2)cc1
1615	ChemBridge DS550-3	5116706	COc1ccc(NC(=O)c2ccccc2C)c([N+](=O)[O-])c1
1616	ChemBridge DS550-3	5116793	CC(=NNC(=O)C1CC12CCC2)c1ccco1
1617	ChemBridge DS550-3	5116891	CC(=O)N1C=Cc2ccccc2C1c1c[nH]c2ccccc12
1618	ChemBridge DS550-3	5116895	CC(=O)N1C=CN(C(C)=O)C(c2cn(C)c3ccccc23)C1c1cn(C)c2ccccc12
1619	ChemBridge DS550-3	5116923	O=C(O)c1ccc2ccccc2n1
1620	ChemBridge DS550-3	5116970	O=C(NC(=S)Nc1ccc(N=Nc2ccccc2)cc1)c1ccccc1
1621	ChemBridge DS550-3	5116972	COc1ccc(C=NNC(=O)Nc2ccccc2)cc1OC
1622	ChemBridge DS550-3	5116977	NC(=S)NN=Cc1c(O)ccc2ccccc12
1623	ChemBridge DS550-3	5116978	NC(=S)NN=Cc1c[nH]c2ccccc12
1624	ChemBridge DS550-3	5116985	CC(C)(C)c1cc(Br)cc(C=NN2C(=O)c3ccccc3C2=O)c1O
1625	ChemBridge DS550-3	5116993	O=C(O)CNC(=O)c1ccccc1
1626	ChemBridge DS550-3	5116995	O=C(NC(Cc1ccccc1)C(=O)Nc1ccc2ccccc2c1)c1ccccc1
1627	ChemBridge DS550-3	5117009	CC1(C)CC(=O)C(C(C2=C(O)CC(C)(C)CC2=O)c2cc(Br)cc(C(C)(C)C)c2O)C(=O)C1
1628	ChemBridge DS550-3	5117029	Cc1ccc(N=Cc2cc(Br)cc(C(C)(C)C)c2O)cc1N=Cc1cc(Br)cc(C(C)(C)C)c1O
1629	ChemBridge DS550-3	5117034	CC(C)(C)c1cc(Br)cc(C=Nc2cccc(CO)c2)c1O
1630	ChemBridge DS550-3	5117038	CC(C)(C)c1cc(Br)cc(C=Nc2cccc3ccccc23)c1O
1631	ChemBridge DS550-3	5117050	CC(C)(C)c1cc(Br)cc(C=Nc2ccccc2C#N)c1O
1632	ChemBridge DS550-3	5117051	CC(=O)Nc1ccc(N=Cc2cc(Br)cc(C(C)(C)C)c2O)cc1
1633	ChemBridge DS550-3	5117057	CC(C)(C)c1cc(Br)cc(C=NNc2ccc([N+](=O)[O-])cc2[N+](=O)[O-])c1O
1634	ChemBridge DS550-3	5117066	O=C(NNC(=O)c1ccccc1C(=O)O)c1ccccc1I
1635	ChemBridge DS550-3	5117069	O=C(NN=Cc1ccc(O)cc1)c1ccccc1I
1636	ChemBridge DS550-3	5117070	CC(=NNC(=O)c1ccccc1I)c1cccc([N+](=O)[O-])c1
1637	ChemBridge DS550-3	5117071	CCCCC(=NNC(=O)c1ccccc1I)c1ccccc1
1638	ChemBridge DS550-3	5117074	C=C(C)C1CC=C(C)C(=NNC(=O)c2ccccc2I)C1
1639	ChemBridge DS550-3	5117080	O=C(NN=Cc1c(O)ccc2ccccc12)c1ccccc1I
1640	ChemBridge DS550-3	5117082	O=C(NN=Cc1ccccc1)c1ccccc1I
1641	ChemBridge DS550-3	5117085	O=C1Nc2ccccc2C1=NNC(=O)c1ccccc1I
1642	ChemBridge DS550-3	5117086	COc1ccc(C(C)=NNC(=O)c2ccccc2I)c(OC)c1
1643	ChemBridge DS550-3	5117087	CCCCCC(=NNC(=O)c1ccccc1I)c1ccccc1
1644	ChemBridge DS550-3	5117091	COc1ccc(C=NNC(=O)c2ccccc2I)cc1
1645	ChemBridge DS550-3	5117094	CC(=NNC(=O)c1ccccc1I)c1ccc(C)cc1
1646	ChemBridge DS550-3	5117098	CC(=NNC(=O)c1ccccc1I)c1ccc(N)cc1
1647	ChemBridge DS550-3	5117099	CC(=NNC(=O)c1ccccc1I)c1cccc(N)c1
1648	ChemBridge DS550-3	5117102	COc1ccc(C(C)=NNC(=O)c2ccccc2I)cc1
1649	ChemBridge DS550-3	5117103	CCN(CC)c1ccc(C=NNC(=O)c2ccccc2I)cc1
1650	ChemBridge DS550-3	5117105	COc1ccc(C=NNC(=O)c2ccccc2I)cc1OC
1651	ChemBridge DS550-3	5117107	Cc1cccc(C(=O)NN=Cc2ccc(O)cc2)c1
1652	ChemBridge DS550-3	5117108	CC(=NNC(=O)c1cccc(C)c1)c1cccc([N+](=O)[O-])c1
1653	ChemBridge DS550-3	5117109	CCCCC(=NNC(=O)c1cccc(C)c1)c1ccccc1
1654	ChemBridge DS550-3	5117112	C=C(C)C1CC=C(C)C(=NNC(=O)c2cccc(C)c2)C1
1655	ChemBridge DS550-3	5117118	COc1ccc(C(C)=NNC(=O)c2cccc(C)c2)c(OC)c1
1656	ChemBridge DS550-3	5117120	Cc1cccc(C(=O)NN=Cc2nc3ccccc3[nH]2)c1
1657	ChemBridge DS550-3	5117126	Cc1cccc(C(=O)NNC(=O)c2ccc(-c3ccccc3)cc2)c1
1658	ChemBridge DS550-3	5117127	Cc1cccc(C(=O)NN=Cc2ccc([N+](=O)[O-])o2)c1
1659	ChemBridge DS550-3	5117151	CC(=NNC(=O)c1cccc(C)c1)c1ccc(N)cc1
1660	ChemBridge DS550-3	5117152	CC(=NNC(=O)c1cccc(C)c1)c1cccc(N)c1
1661	ChemBridge DS550-3	5117160	CC(=NNC(=O)C1CC1(c1ccccc1)c1ccccc1)C1CC1
1662	ChemBridge DS550-3	5117164	O=C(NN=Cc1ccc(O)cc1)C1CC1(c1ccccc1)c1ccccc1
1663	ChemBridge DS550-3	5117166	CCCCC(=NNC(=O)C1CC1(c1ccccc1)c1ccccc1)c1ccccc1
1664	ChemBridge DS550-3	5117172	O=C(NNc1ccc([N+](=O)[O-])cc1[N+](=O)[O-])C1CC1(c1ccccc1)c1ccccc1
1665	ChemBridge DS550-3	5117173	C=C(C)C1CC=C(C)C(=NNC(=O)C2CC2(c2ccccc2)c2ccccc2)C1
1666	ChemBridge DS550-3	5117178	CC(=O)CC(C)=NNC(=O)C1CC1(c1ccccc1)c1ccccc1
1667	ChemBridge DS550-3	5117181	CC(=NNC(=O)C1CC1(c1ccccc1)c1ccccc1)c1cccc(N)c1
1668	ChemBridge DS550-3	5117182	CC(=NNC(=O)C1CC1(c1ccccc1)c1ccccc1)c1ccc(-c2ccccc2)cc1
1669	ChemBridge DS550-3	5117185	CCN(CC)c1ccc(C=NNC(=O)C2CC2(c2ccccc2)c2ccccc2)cc1
1670	ChemBridge DS550-3	5117186	O=C(NN=Cc1cccc([N+](=O)[O-])c1)C1CC1(c1ccccc1)c1ccccc1
1671	ChemBridge DS550-3	5117187	COc1ccc(C=NNC(=O)C2CC2(c2ccccc2)c2ccccc2)cc1OC
1672	ChemBridge DS550-3	5117192	O=C(NN=Cc1c(O)ccc2ccccc12)C1CC1(c1ccccc1)c1ccccc1
1673	ChemBridge DS550-3	5117196	CC(=NNC(=O)C1CC1(c1ccccc1)c1ccccc1)c1ccco1
1674	ChemBridge DS550-3	5117202	O=C(NN=Cc1ccco1)C1CC1(c1ccccc1)c1ccccc1
1675	ChemBridge DS550-3	5117217	CC(=NNC(=O)C1CC1(c1ccccc1)c1ccccc1)c1ccc(C)cc1
1676	ChemBridge DS550-3	5117221	CC(C)C(=NNC(=O)C1CC1(c1ccccc1)c1ccccc1)c1ccccc1
1677	ChemBridge DS550-3	5117233	O=C(O)C=C(CC(=O)O)C(=O)O
1678	ChemBridge DS550-3	5117235	O.O.O=c1c(O)c(-c2ccc(O)c(O)c2)oc2cc(O)cc(O)c12
1679	ChemBridge DS550-3	5117236	Nc1nc(O)cc(O)n1
1680	ChemBridge DS550-3	5117243	NC(=O)c1ccc(C(N)=O)cc1
1681	ChemBridge DS550-3	5117245	CCOC(=O)C(Cc1ccc(O)cc1)NC(C)=O
1682	ChemBridge DS550-3	5117321	Oc1ccc(C=Nc2cccc3ccccc23)cc1
1683	ChemBridge DS550-3	5117508	N#CSC1(c2ccccc2)C(=O)c2ccccc2C1=O
1684	ChemBridge DS550-3	5117513	Cc1cccc(C(=O)OC2=C(c3ccccc3)C(=O)c3ccccc32)c1
1685	ChemBridge DS550-3	5117521	O=C1c2ccccc2C(=O)C1(Nc1cccc([N+](=O)[O-])c1)c1ccccc1
1686	ChemBridge DS550-3	5117541	CCCCN1C2=C(C(=O)CC(C)(C)C2)C(c2ccccc2)C2=C1c1ccccc1C2=O
1687	ChemBridge DS550-3	5117555	O=C1C(=Cc2ccccc2)C(=O)c2ccccc21
1688	ChemBridge DS550-3	5117601	NCCC(=O)O.O=C1c2ccccc2C(=O)C1[N+](=O)[O-]
1689	ChemBridge DS550-3	5117642	O=C1C(=Cc2ccccc2F)C(=O)c2ccccc21
1690	ChemBridge DS550-3	5117650	O=C1C(=Cc2c[nH]c3ccccc23)C(=O)c2ccccc21
1691	ChemBridge DS550-3	5117662	O=C1C(=Cc2cccc(Cl)c2)C(=O)c2ccccc21
1692	ChemBridge DS550-3	5117663	Cc1ccc(NC(=O)c2ccc([N+](=O)[O-])cc2)cc1
1693	ChemBridge DS550-3	5117669	O=C(OCCC1(c2ccccc2)C(=O)c2ccccc2C1=O)c1ccc([N+](=O)[O-])cc1
1694	ChemBridge DS550-3	5117670	O=C1C(=Cc2ccc(Cl)cc2)C(=O)c2ccccc21
1695	ChemBridge DS550-3	5117695	Cc1cccc(NC(=O)c2ccc([N+](=O)[O-])cc2)c1
1696	ChemBridge DS550-3	5117706	NCCCCC(=O)O.O=C1c2ccccc2C(=O)C1[N+](=O)[O-]
1697	ChemBridge DS550-3	5117723	O=C(O)CNC(=O)Cc1ccccc1
1698	ChemBridge DS550-3	5117734	O=C(OC1=C(c2ccccc2)C(=O)c2ccccc21)c1cccc([N+](=O)[O-])c1
1699	ChemBridge DS550-3	5117748	O=C(OCCC1(c2ccccc2)C(=O)c2ccccc2C1=O)c1ccc(Cl)cc1
1700	ChemBridge DS550-3	5117824	Cc1ccc(C=C2C(=O)c3ccccc3C2=O)o1
1701	ChemBridge DS550-3	5117880	N=C1c2ccccc2C(=O)C1[N+](=O)[O-]
1702	ChemBridge DS550-3	5117895	N#CCCNC(=O)c1cccc([N+](=O)[O-])c1
1703	ChemBridge DS550-3	5117978	CCOC(=O)c1c(N=Cc2cc(Br)ccc2O)sc(C)c1C
1704	ChemBridge DS550-3	5117983	O=[N+]([O-])c1ccc(C(N=Nc2ccccc2)=NNc2ccccc2)cc1
1705	ChemBridge DS550-3	5118023	Oc1ccccc1N=NC(=NNc1ccccc1)c1ccccc1
1706	ChemBridge DS550-3	5118065	Cc1nn(-c2ccccc2)c(O)c1N=Nc1ccc(C(=O)O)cc1
1707	ChemBridge DS550-3	5118068	Cc1nn(-c2ccccc2)c(O)c1N=Nc1ccc(Br)cc1
1708	ChemBridge DS550-3	5118092	CC1OC(C)C2Cc3ccccc3C2O1
1709	ChemBridge DS550-3	5118131	CC(=O)OCC12COC(C)C(C1)C(C)=CC2C
1710	ChemBridge DS550-3	5118148	CC(CC1OCC(CN2CCCCC2)O1)CC(C)(C)C
1711	ChemBridge DS550-3	5118151	C1CCN(CC2COC3(CCCCC3)O2)CC1
1712	ChemBridge DS550-3	5118153	CC1=CC(C)C(C2OCC(CN3CCCCC3)O2)C(C)C1
1713	ChemBridge DS550-3	5118155	COc1ccc(C2OCC(CN3CCCCC3)O2)cc1
1714	ChemBridge DS550-3	5118159	CC(c1ccccc1)C1OCC(CN2CCCCC2)O1
1715	ChemBridge DS550-3	5118177	CC1=CCC2(CO)COC(c3ccccc3O)C1C2
1716	ChemBridge DS550-3	5118196	CC1=CCC2(CO)COC(c3ccc(O)cc3)C1C2
1717	ChemBridge DS550-3	5118198	CC12CCC3(CO)COC(c4ccccc4O1)C2C3
1718	ChemBridge DS550-3	5118199	CC1=CCC2(CO)COC(C(C)(C)CO)C1C2
1719	ChemBridge DS550-3	5118203	Cl.OC1C2CCCC1C(N1CCCCC1)CC2
1720	ChemBridge DS550-3	5118205	Cl.OC1C2CCC1C(N1CCCCC1)CC2
1721	ChemBridge DS550-3	5118229	CC1=CCC2CC1C(c1ccccc1O)OC2(C)C
1722	ChemBridge DS550-3	5118230	CC1(C)OC2c3ccccc3OC3(C)CCC1CC23
1723	ChemBridge DS550-3	5118232	CCc1nc(C)c(C#N)c2cc(OC)c(OC)cc12
1724	ChemBridge DS550-3	5118251	CCC1=NN(c2ccccc2)C(=O)C(CC(=O)Nc2ccccc2)c2cc(OC)c(OC)cc21
1725	ChemBridge DS550-3	5118306	NC(=S)NN=C(Cc1ccccc1[N+](=O)[O-])C(=O)O
1726	ChemBridge DS550-3	5118317	COc1ccc(-c2cnn(-c3ccccc3)c2N)cc1OC
1727	ChemBridge DS550-3	5118322	COc1ccc(-c2cn[nH]c2N)cc1OC
1728	ChemBridge DS550-3	5118341	CCOC(=O)c1c(N=Cc2cc([N+](=O)[O-])ccc2O)sc2c1CCCC2
1729	ChemBridge DS550-3	5118342	CCOC(=O)C1=C(C)NC2=C(C(=O)CC(C)(C)C2)C1c1c[nH]c2ccccc12
1730	ChemBridge DS550-3	5118354	CCOC(=O)C1=C(C)NC(=O)NC1c1ccccc1O
1731	ChemBridge DS550-3	5118358	CCOC(=O)C1=C(C)NC(=O)NC1c1ccc(O)c(OC)c1
1732	ChemBridge DS550-3	5118367	CC(=O)C1=C(C)NC(=S)NC1c1ccccc1O
1733	ChemBridge DS550-3	5118392	CCOC(=O)C1=C(C)NC(=O)NC1c1ccc([N+](=O)[O-])cc1
1734	ChemBridge DS550-3	5118395	CC1=C(C(=O)Nc2ccccc2)C(c2ccc(F)cc2)NC(=O)N1
1735	ChemBridge DS550-3	5118396	CC1=C(C(=O)Nc2ccccc2)C(c2ccccc2)NC(=S)N1
1736	ChemBridge DS550-3	5118403	CCOC(=O)C1=C(C)NC(=O)NC1c1ccc(OC)cc1OC
1737	ChemBridge DS550-3	5118406	CC1=C(C(=O)Nc2ccccc2)C(c2ccc(Br)cc2)NC(=O)N1
1738	ChemBridge DS550-3	5118416	CCOC(=O)C1=C(c2ccccc2)NC(=S)NC1c1ccccc1
1739	ChemBridge DS550-3	5118419	CC1=C(C(=O)Nc2ccccc2)C(c2ccccc2F)NC(=O)N1
1740	ChemBridge DS550-3	5118438	COc1cc2c(cc1OC)C(c1ccccc1[N+](=O)[O-])NCC2
1741	ChemBridge DS550-3	5118440	COc1cc2c(cc1OC)C(c1ccc([N+](=O)[O-])cc1)NCC2
1742	ChemBridge DS550-3	5118441	COc1cc2c(cc1OC)C(c1ccc(O)cc1)NCC2
1743	ChemBridge DS550-3	5118442	COc1cc2c(cc1OC)C(c1ccccc1O)NCC2
1744	ChemBridge DS550-3	5118503	COc1ccc(C2NCCC3(O)CCCCC23)c(OC)c1OC.Cl
1745	ChemBridge DS550-3	5118510	COc1ccccc1C1CC(c2c(O)cc(C)oc2=O)=Nc2ccccc2S1
1746	ChemBridge DS550-3	5118511	COc1cccc(C2CC(c3c(O)cc(C)oc3=O)=Nc3ccccc3S2)c1
1747	ChemBridge DS550-3	5118512	Cc1cc(O)c(C2=Nc3ccccc3SC(c3cccc(Br)c3)C2)c(=O)o1
1748	ChemBridge DS550-3	5118513	Cc1cc(O)c(C2=Nc3ccccc3SC(c3ccccc3Cl)C2)c(=O)o1
1749	ChemBridge DS550-3	5118529	COc1cccc(C2CC(c3c(O)cc(C)oc3=O)=Nc3ccccc3S2)c1O
1750	ChemBridge DS550-3	5118531	Cc1cc(O)c(C2=Nc3ccccc3SC(c3ccccc3F)C2)c(=O)o1
1751	ChemBridge DS550-3	5118533	N#CC1=C(N)OC2=C(C(=O)CCC2)C1c1ccc2c(c1)OCO2
1752	ChemBridge DS550-3	5118534	COc1ccc(C2C(C#N)=C(N)OC3=C2C(=O)CCC3)cc1OC
1753	ChemBridge DS550-3	5118535	COc1cc(C2C(C#N)=C(N)OC3=C2C(=O)CCC3)cc(OC)c1OC
1754	ChemBridge DS550-3	5118537	COc1cccc(C2C(C#N)=C(N)OC3=C2C(=O)CCC3)c1
1755	ChemBridge DS550-3	5118538	N#CC1=C(N)OC2=C(C(=O)CCC2)C1c1cccc(Br)c1
1756	ChemBridge DS550-3	5118539	N#CC1=C(N)OC2=C(C(=O)CCC2)C1c1ccccc1Cl
1757	ChemBridge DS550-3	5118540	N#CC1=C(N)OC2=C(C(=O)CCC2)C1c1cccc(Cl)c1
1758	ChemBridge DS550-3	5118541	N#CC1=C(N)OC2=C(C(=O)CCC2)C1c1ccc(Cl)cc1
1759	ChemBridge DS550-3	5118542	N#CC1=C(N)OC2=C(C(=O)CCC2)C1c1cccc(Cl)c1Cl
1760	ChemBridge DS550-3	5118543	N#CC1=C(N)OC2=C(C(=O)CCC2)C1c1ccc(Cl)cc1Cl
1761	ChemBridge DS550-3	5118544	N#CC1=C(N)OC2=C(C(=O)CCC2)C1c1ccc(Cl)c(Cl)c1
1762	ChemBridge DS550-3	5118545	COc1cccc(C2C(C#N)=C(N)OC3=C2C(=O)CCC3)c1OC
1763	ChemBridge DS550-3	5118546	COc1ccc(C2C(C#N)=C(N)OC3=C2C(=O)CCC3)c(OC)c1
1764	ChemBridge DS550-3	5118548	N#CC1=C(N)OC2=C(C(=O)CCC2)C1c1cccc(O)c1
1765	ChemBridge DS550-3	5118549	COc1ccc(C2C(C#N)=C(N)OC3=C2C(=O)CCC3)cc1O
1766	ChemBridge DS550-3	5118551	N#CC1=C(N)OC2=C(C(=O)CCC2)C1c1cccnc1
1767	ChemBridge DS550-3	5118554	N#CC1=C(N)OC2=C(C(=O)CCC2)C1c1ccccc1C(F)(F)F
1768	ChemBridge DS550-3	5118557	N#CC1=C(N)OC2=C(C(=O)CCC2)C1c1ccccc1F
1769	ChemBridge DS550-3	5118558	N#CC1=C(N)OC2=C(C(=O)CCC2)C1c1cccc(F)c1
1770	ChemBridge DS550-3	5118559	N#CC1=C(N)OC2=C(C(=O)CCC2)C1c1ccc(F)cc1
1771	ChemBridge DS550-3	5118575	COc1cc(C=CC(=O)c2c(O)cc(C)oc2=O)cc(OC)c1O
1772	ChemBridge DS550-3	5118579	COc1cccc(C=CC(=O)c2c(O)cc(C)oc2=O)c1O
1773	ChemBridge DS550-3	5118583	COc1ccccc1C1NC(C(=O)O)Cc2c1[nH]c1ccccc21
1774	ChemBridge DS550-3	5118584	COc1cccc(C2NC(C(=O)O)Cc3c2[nH]c2ccccc32)c1
1775	ChemBridge DS550-3	5118590	COc1ccc(C2NC(C(=O)O)Cc3c2[nH]c2ccccc32)c(OC)c1
1776	ChemBridge DS550-3	5118591	COc1cccc(C2NC(C(=O)O)Cc3c2[nH]c2ccccc32)c1OC
1777	ChemBridge DS550-3	5118596	O=C(O)C1Cc2c([nH]c3ccccc23)C(c2cccnc2)N1
1778	ChemBridge DS550-3	5118604	CC1(C)CC(=O)C2=C(C1)OC(N)=C(C#N)C2c1ccc2c(c1)OCO2
1779	ChemBridge DS550-3	5118605	COc1ccc(C2C(C#N)=C(N)OC3=C2C(=O)CC(C)(C)C3)cc1OC
1780	ChemBridge DS550-3	5118606	COc1cc(C2C(C#N)=C(N)OC3=C2C(=O)CC(C)(C)C3)cc(OC)c1OC
1781	ChemBridge DS550-3	5118607	COc1ccccc1C1C(C#N)=C(N)OC2=C1C(=O)CC(C)(C)C2
1782	ChemBridge DS550-3	5118608	COc1cccc(C2C(C#N)=C(N)OC3=C2C(=O)CC(C)(C)C3)c1
1783	ChemBridge DS550-3	5118609	CC1(C)CC(=O)C2=C(C1)OC(N)=C(C#N)C2c1cccc(Br)c1
1784	ChemBridge DS550-3	5118610	CC1(C)CC(=O)C2=C(C1)OC(N)=C(C#N)C2c1ccccc1Cl
1785	ChemBridge DS550-3	5118611	CC1(C)CC(=O)C2=C(C1)OC(N)=C(C#N)C2c1cccc(Cl)c1
1786	ChemBridge DS550-3	5118612	CC1(C)CC(=O)C2=C(C1)OC(N)=C(C#N)C2c1ccc(Cl)cc1
1787	ChemBridge DS550-3	5118613	CC1(C)CC(=O)C2=C(C1)OC(N)=C(C#N)C2c1cccc(Cl)c1Cl
1788	ChemBridge DS550-3	5118614	CC1(C)CC(=O)C2=C(C1)OC(N)=C(C#N)C2c1ccc(Cl)c(Cl)c1
1789	ChemBridge DS550-3	5118616	COc1ccc(OC)c(C2C(C#N)=C(N)OC3=C2C(=O)CC(C)(C)C3)c1
1790	ChemBridge DS550-3	5118618	COc1ccc(C2C(C#N)=C(N)OC3=C2C(=O)CC(C)(C)C3)cc1O
1791	ChemBridge DS550-3	5118620	CC1(C)CC(=O)C2=C(C1)OC(N)=C(C#N)C2c1cccnc1
1792	ChemBridge DS550-3	5118623	CC1(C)CC(=O)C2=C(C1)OC(N)=C(C#N)C2c1ccccc1C(F)(F)F
1793	ChemBridge DS550-3	5118626	CC1(C)CC(=O)C2=C(C1)OC(N)=C(C#N)C2c1ccccc1F
1794	ChemBridge DS550-3	5118627	CC1(C)CC(=O)C2=C(C1)OC(N)=C(C#N)C2c1cccc(F)c1
1795	ChemBridge DS550-3	5118628	CC1(C)CC(=O)C2=C(C1)OC(N)=C(C#N)C2c1ccc(F)cc1
1796	ChemBridge DS550-3	5118638	COc1ccc(C2CC(c3c(O)cc(C)oc3=O)=NCCS2)c(OC)c1
1797	ChemBridge DS550-3	5118647	COc1cc(OC)c(C2CC(c3c(O)cc(C)oc3=O)=NCCS2)cc1OC
1798	ChemBridge DS550-3	5118648	COc1cccc(C2CC(c3c(O)cc(C)oc3=O)=NCCS2)c1O
1799	ChemBridge DS550-3	5118651	Cc1cc2c(c(=O)o1)C(c1ccc3c(c1)OCO3)C(C#N)=C(N)O2
1800	ChemBridge DS550-3	5118656	Cc1cc2c(c(=O)o1)C(c1cccc(Br)c1)C(C#N)=C(N)O2
1801	ChemBridge DS550-3	5118657	Cc1cc2c(c(=O)o1)C(c1ccccc1Cl)C(C#N)=C(N)O2
1802	ChemBridge DS550-3	5118658	Cc1cc2c(c(=O)o1)C(c1cccc(Cl)c1)C(C#N)=C(N)O2
1803	ChemBridge DS550-3	5118659	Cc1cc2c(c(=O)o1)C(c1ccc(Cl)cc1)C(C#N)=C(N)O2
1804	ChemBridge DS550-3	5118660	Cc1cc2c(c(=O)o1)C(c1cccc(Cl)c1Cl)C(C#N)=C(N)O2
1805	ChemBridge DS550-3	5118661	Cc1cc2c(c(=O)o1)C(c1ccc(Cl)cc1Cl)C(C#N)=C(N)O2
1806	ChemBridge DS550-3	5118662	Cc1cc2c(c(=O)o1)C(c1ccc(Cl)c(Cl)c1)C(C#N)=C(N)O2
1807	ChemBridge DS550-3	5118663	COc1cccc(C2C(C#N)=C(N)Oc3cc(C)oc(=O)c32)c1OC
1808	ChemBridge DS550-3	5118665	COc1ccc(OC)c(C2C(C#N)=C(N)Oc3cc(C)oc(=O)c32)c1
1809	ChemBridge DS550-3	5118669	Cc1cc2c(c(=O)o1)C(c1cccnc1)C(C#N)=C(N)O2
1810	ChemBridge DS550-3	5118672	Cc1cc2c(c(=O)o1)C(c1ccccc1C(F)(F)F)C(C#N)=C(N)O2
1811	ChemBridge DS550-3	5118675	Cc1cc2c(c(=O)o1)C(c1ccccc1F)C(C#N)=C(N)O2
1812	ChemBridge DS550-3	5118676	Cc1cc2c(c(=O)o1)C(c1cccc(F)c1)C(C#N)=C(N)O2
1813	ChemBridge DS550-3	5118677	Cc1cc2c(c(=O)o1)C(c1ccc(F)cc1)C(C#N)=C(N)O2
1814	ChemBridge DS550-3	5118682	COc1cccc(C2C(C#N)=C(N)Oc3c2c(=O)n(C)c(=O)n3C)c1
1815	ChemBridge DS550-3	5118683	Cn1c2c(c(=O)n(C)c1=O)C(c1cccc(Br)c1)C(C#N)=C(N)O2
1816	ChemBridge DS550-3	5118685	Cn1c2c(c(=O)n(C)c1=O)C(c1cccc(Cl)c1)C(C#N)=C(N)O2
1817	ChemBridge DS550-3	5118686	Cn1c2c(c(=O)n(C)c1=O)C(c1ccc(Cl)cc1)C(C#N)=C(N)O2
1818	ChemBridge DS550-3	5118693	Cn1c2c(c(=O)n(C)c1=O)C(c1cccc(O)c1)C(C#N)=C(N)O2
1819	ChemBridge DS550-3	5118700	COc1ccc(C2C(C#N)=C(N)Oc3c2c(=O)n(C)c(=O)n3C)c(OC)c1OC
1820	ChemBridge DS550-3	5118702	Cn1c2c(c(=O)n(C)c1=O)C(c1ccccc1F)C(C#N)=C(N)O2
1821	ChemBridge DS550-3	5118703	Cn1c2c(c(=O)n(C)c1=O)C(c1cccc(F)c1)C(C#N)=C(N)O2
1822	ChemBridge DS550-3	5118704	Cn1c2c(c(=O)n(C)c1=O)C(c1ccc(F)cc1)C(C#N)=C(N)O2
1823	ChemBridge DS550-3	5118721	COc1ccc(-c2c(C#N)c(N)nc3c2c(=O)n(C)c(=O)n3C)cc1O
1824	ChemBridge DS550-3	5118832	COc1cc2c(cc1OC)C(c1ccccc1F)NCC2
1825	ChemBridge DS550-3	5118835	Cn1c(=O)c([N+](=O)[O-])c(O)c2ccccc21
1826	ChemBridge DS550-3	5118841	CC(=O)NC1(NC(C)=O)CCN(C)CC1
1827	ChemBridge DS550-3	5118843	O=C1CC(c2ccccc2)NC(c2ccccc2)C1
1828	ChemBridge DS550-3	5118844	CN1CCC(O)(c2ccccc2)C(C(=O)c2ccccc2)C1
1829	ChemBridge DS550-3	5118846	O=C(O)CCC(=O)c1ccccc1
1830	ChemBridge DS550-3	5118851	Oc1[nH]nc2c1CCCC2
1831	ChemBridge DS550-3	5118853	C1Cc2nn3c(c2C1)-n1nc2c(c1-n1nc4c(c1-3)CCC4)CCC2
1832	ChemBridge DS550-3	5118904	NNc1ccc(Oc2ccccc2)c(S(=O)(=O)O)c1
1833	ChemBridge DS550-3	5118932	OC(C#CC(O)(c1ccccc1)c1ccccc1)c1ccccc1F
1834	ChemBridge DS550-3	5118935	O=C(O)C#CC(O)(c1ccccc1)c1ccccc1
1835	ChemBridge DS550-3	5118937	CCCCCCCCC1CC1C(=O)O
1836	ChemBridge DS550-3	5118978	Cc1cc(C)n(C(=O)c2cc(F)c(F)cc2Cl)n1
1837	ChemBridge DS550-3	5118984	Nc1nc(-c2ccc(F)c(F)c2)cs1
1838	ChemBridge DS550-3	5118994	O=C(Nc1nc(-c2ccc(F)c(F)c2)cs1)c1ccc(F)cc1
1839	ChemBridge DS550-3	5118996	O=C(Nc1nc(-c2ccc(F)cc2F)cs1)c1cccc(F)c1F
1840	ChemBridge DS550-3	5118997	Cc1cc(C)n(CC(=O)c2ccc(F)c(F)c2)n1
1841	ChemBridge DS550-3	5119003	O=C(c1ccc(F)cc1)c1ccc(N2CCCCC2)cc1
1842	ChemBridge DS550-3	5119006	CC(=O)c1ccc(N2CCCCC2)c(F)c1
1843	ChemBridge DS550-3	5119017	CNS(=O)(=O)c1cccs1
1844	ChemBridge DS550-3	5119019	CC(=O)Nc1cccs1
1845	ChemBridge DS550-3	5119021	CC1=NCCCN1C.O=[N+]([O-])c1cc([N+](=O)[O-])c(O)c([N+](=O)[O-])c1
1846	ChemBridge DS550-3	5119029	CC(C)(C)S(=O)c1cccs1
1847	ChemBridge DS550-3	5119035	CC(C)(C)S(=O)(=O)c1ccc(N)nc1
1848	ChemBridge DS550-3	5119036	CC(C)(C)S(=O)(=O)c1ccsc1S(C)(=O)=O
1849	ChemBridge DS550-3	5119040	CC(C)(C)Sc1cc(C(=O)O)sc1C(=O)O
1850	ChemBridge DS550-3	5119047	Brc1ccc2nc3c(n2c1)CCCC3
1851	ChemBridge DS550-3	5119053	O=C(O)c1ccc(NCc2cccs2)cc1
1852	ChemBridge DS550-3	5119057	CN(Cc1cccs1)C(=S)SCc1cccs1
1853	ChemBridge DS550-3	5119061	CCCCc1c(C(=O)O)cc(C)cc1C(=O)O
1854	ChemBridge DS550-3	5119062	CCCCc1c(C(=O)O)cc(OC)cc1C(=O)O
1855	ChemBridge DS550-3	5119066	CC(C)(C)S(=O)(=O)c1cccc2ccccc12
1856	ChemBridge DS550-3	5119068	CC(C)(C)S(=O)(=O)c1ccc(S(=O)(=O)C(C)(C)C)cc1
1857	ChemBridge DS550-3	5119071	CCS(=O)(=O)c1cc([N+](=O)[O-])c(Nc2ccc3ccccc3c2)s1
1858	ChemBridge DS550-3	5119073	Cc1ccc(N2c3ccccc3Sc3ccccc32)cc1
1859	ChemBridge DS550-3	5119076	CC1(C)C=C(c2cc(Br)c(C3=CC(C)(C)NC(C)(C)C3)s2)CC(C)(C)N1
1860	ChemBridge DS550-3	5119077	O=S(=O)(c1ccc(N=Cc2ccccc2O)cc1)c1ccc(N=Cc2ccccc2O)cc1
1861	ChemBridge DS550-3	5119079	CCCCc1c(C(O)(c2ccccc2)c2ccccc2)cccc1C(O)(c1ccccc1)c1ccccc1
1862	ChemBridge DS550-3	5119083	CS(=O)(=O)Cc1ccccc1
1863	ChemBridge DS550-3	5119093	CC(=O)CSC(=S)N(C)Cc1cccs1
1864	ChemBridge DS550-3	5119103	COc1ccccc1NCc1cccs1
1865	ChemBridge DS550-3	5119104	CCCCc1c(C(=O)O)cccc1C(=O)O
1866	ChemBridge DS550-3	5119114	CC(C)(C)Sc1ccc(SC(C)(C)C)cc1
1867	ChemBridge DS550-3	5119120	CC1(C)CC(=O)C(C(O)c2ccccc2)C(C)(C)N1
1868	ChemBridge DS550-3	5119127	Cc1cc(C2=CC(C)(C)NC(C)(C)C2)sc1C1=CC(C)(C)NC(C)(C)C1
1869	ChemBridge DS550-3	5119129	CCCCc1c(C(O)c2ccccc2)cccc1C(O)c1ccccc1
1870	ChemBridge DS550-3	5119137	CCSc1ccc(C(=O)O)s1
1871	ChemBridge DS550-3	5119140	CCSc1sc(C(C)(CC)c2cc(C(C)=O)c(SCC)s2)cc1C(C)=O
1872	ChemBridge DS550-3	5119143	Cc1cc(C(=O)O)c(S(C)(=O)=O)s1.O
1873	ChemBridge DS550-3	5119144	O=[N+]([O-])c1ccc(Sc2ccsc2)c([N+](=O)[O-])c1
1874	ChemBridge DS550-3	5119151	O=C(OCCc1ccc(SC(=O)c2ccccc2)s1)c1ccccc1
1875	ChemBridge DS550-3	5119169	CCSc1sc(SCC)c(Br)c1Br
1876	ChemBridge DS550-3	5119175	CCSc1sc(CC)cc1C(=O)O
1877	ChemBridge DS550-3	5119181	CCSc1sc(CC)cc1CO
1878	ChemBridge DS550-3	5119184	CCSc1ccc(C(C)(CC)c2ccc(SCC)s2)s1
1879	ChemBridge DS550-3	5119185	CCc1cc(C=Nc2ccc3ccccc3c2)c(S)s1
1880	ChemBridge DS550-3	5119189	Br.CCc1sc2sncc2c1Br
1881	ChemBridge DS550-3	5119190	CCc1sc2sncc2c1Br
1882	ChemBridge DS550-3	5119192	CCc1cc(C=NCCN=Cc2cc(CC)sc2S)c(S)s1
1883	ChemBridge DS550-3	5119195	CSc1sc(SC)c(COC(C)=O)c1COC(C)=O
1884	ChemBridge DS550-3	5119196	CCSc1sc(CC)c(C(=O)O)c1C=O
1885	ChemBridge DS550-3	5119197	CCc1cc2c(s1)SC(N(C(C)=O)C1CCCCC1)c1cc(CC)sc1SC2N(C(C)=O)C1CCCCC1
1886	ChemBridge DS550-3	5119199	CCSc1sc(CC)cc1CN(C)C
1887	ChemBridge DS550-3	5119200	CCC1=CC(=CN(C)c2ccccc2)C(=O)S1
1888	ChemBridge DS550-3	5119201	Cc1sc(S(C)(=O)=O)c(C(=O)O)c1Br
1889	ChemBridge DS550-3	5119239	O=C(NCc1ccco1)c1ccc(F)cc1
1890	ChemBridge DS550-3	5119240	O=C(NCc1ccco1)c1ccccc1F
1891	ChemBridge DS550-3	5119244	O=C(c1ccccc1F)N1CCCCC1
1892	ChemBridge DS550-3	5119265	O=C(c1ccc(F)cc1)N(C1CCCCC1)C1CCCCC1
1893	ChemBridge DS550-3	5119337	FC(c1nc2ccccc2[nH]1)C(F)(F)F
1894	ChemBridge DS550-3	5119346	O=C1c2ccccc2C(=O)N1CC1CS1
1895	ChemBridge DS550-3	5119366	O=C1SCC1(c1ccccc1)c1ccccc1
1896	ChemBridge DS550-3	5119382	O=C(CCSCCC(=O)NCc1ccccc1)NCc1ccccc1
1897	ChemBridge DS550-3	5119385	O=C(CCS(=O)CCC(=O)NCc1ccccc1)NCc1ccccc1
1898	ChemBridge DS550-3	5119406	FC(OC(F)(F)F)c1nc2ccccc2[nH]1
1899	ChemBridge DS550-3	5119408	Cc1ccc2nc(C(F)C(F)(F)F)[nH]c2c1
1900	ChemBridge DS550-3	5119446	CCOC(=O)C(=NO)C(=O)c1c[nH]c2ccccc12
1901	ChemBridge DS550-3	5119450	O=C(COC(=O)C1CC1)c1c[nH]c2ccccc12
1902	ChemBridge DS550-3	5119457	NCCO.O=C(O)Cc1c[nH]c2ccccc12
1903	ChemBridge DS550-3	5119458	CCC(N)Cc1c[nH]c2ccccc12
1904	ChemBridge DS550-3	5119478	O=C(Nc1ccc(NC(=O)c2ccco2)cc1)c1ccco1
1905	ChemBridge DS550-3	5119489	CCCOc1ccc(NC(=O)CCCN2C(=O)c3ccccc3C2=O)cc1
1906	ChemBridge DS550-3	5119490	O=C(NCCc1c[nH]c2ccc(OCc3ccccc3)cc12)C1CC1
1907	ChemBridge DS550-3	5119493	CC(=O)NCCc1c[nH]c2ccc(OCc3ccccc3)cc12
1908	ChemBridge DS550-3	5119500	CC(Cc1c[nH]c2ccccc12)NC(=O)C1CC1
1909	ChemBridge DS550-3	5119516	COc1ccc2[nH]cc(CCNC=O)c2c1
1910	ChemBridge DS550-3	5119526	NC(Cc1c[nH]c2ccc(OCc3ccccc3)cc12)C(=O)O
1911	ChemBridge DS550-3	5119530	OCCc1c[nH]c2ccc(OCc3ccccc3)cc12
1912	ChemBridge DS550-3	5119539	COc1ccc(NS(=O)(=O)c2ccc(NC(=O)c3ccccc3C(=O)O)cc2)nn1
1913	ChemBridge DS550-3	5119550	CC(C)(O)C#Cc1ccccn1
1914	ChemBridge DS550-3	5119614	CC(=O)N1CCOC1C(C)(C)CC=C(C)CCC=C(C)C
1915	ChemBridge DS550-3	5119616	CC(=O)N1CCOC1C(C)(C)C=C=C(C)CCC=C(C)C
1916	ChemBridge DS550-3	5119645	COc1ccc2oc(=O)c(C(C)=O)cc2c1
1917	ChemBridge DS550-3	5119650	N#CC(C#N)=Cc1cccc([N+](=O)[O-])c1
1918	ChemBridge DS550-3	5119652	COc1cc(C2C(C#N)=C(N)OC3=C2C(=O)CC(C)(C)C3)ccc1O
1919	ChemBridge DS550-3	5119661	O=C(O)C1Cc2c([nH]c3ccccc23)C(c2cc(Br)ccc2O)N1
1920	ChemBridge DS550-3	5119665	N#CC(C#N)=Cc1ccc([N+](=O)[O-])cc1
1921	ChemBridge DS550-3	5119668	CC1(C)CC(=O)C2=C(C1)OC(N)=C(C#N)C2c1ccc([N+](=O)[O-])cc1
1922	ChemBridge DS550-3	5119671	Cc1cc2c(c(=O)o1)C(c1cccc([N+](=O)[O-])c1)C(C#N)=C(N)O2
1923	ChemBridge DS550-3	5119672	CC1(C)CC(=O)C2=C(C1)OC(N)=C(C#N)C2c1ccc(O)cc1
1924	ChemBridge DS550-3	5119673	Cc1cc2c(c(=O)o1)C(c1ccc([N+](=O)[O-])cc1)C(C#N)=C(N)O2
1925	ChemBridge DS550-3	5119689	CC1CC2=C(CC1(CO)CO)C(C)(C)CCC2
1926	ChemBridge DS550-3	5119694	CC1(C)CC(=O)C2=C(C1)OC(N)=C(C#N)C2c1ccc(Cl)cc1Cl
1927	ChemBridge DS550-3	5119696	CSC(C)=Cc1sc2ccc3ccccc3c2[n+]1CCCS(=O)(=O)[O-]
1928	ChemBridge DS550-3	5119697	CCOC(=Cc1sc2ccc(C)cc2[n+]1CCCS(=O)(=O)[O-])CC
1929	ChemBridge DS550-3	5119701	O=S(=O)([O-])CCC[n+]1c(SCCCS(=O)(=O)O)sc2ccc(Cl)cc21
1930	ChemBridge DS550-3	5119705	Cc1sc2ccc(-c3ccccc3)cc2[n+]1CCCS(=O)(=O)[O-]
1931	ChemBridge DS550-3	5119709	CCOC(C)=Cc1sc2ccc3ccccc3c2[n+]1CCCS(=O)(=O)[O-]
1932	ChemBridge DS550-3	5119745	CCN1C(=O)C(=CC=C2CCCN2C)OC1=S
1933	ChemBridge DS550-3	5119806	CN1C(=O)Cc2ccccc21
1934	ChemBridge DS550-3	5119809	Cc1nc2c(ccc3sccc32)s1
1935	ChemBridge DS550-3	5119810	Cc1nc2sc3ccccc3c2s1
1936	ChemBridge DS550-3	5119817	Cc1nc2ccccc2n1-c1ccccc1
1937	ChemBridge DS550-3	5119819	Cc1nc2cc(Cl)ccc2n1-c1ccccc1
1938	ChemBridge DS550-3	5119820	Cc1nc2cc(Cl)ccc2n1Cc1ccccc1
1939	ChemBridge DS550-3	5119833	Cc1nc2cc(C(=O)O)ccc2n1-c1ccccc1
1940	ChemBridge DS550-3	5119834	Cc1nc2cc(C(=O)O)ccc2n1C1CCCCC1
1941	ChemBridge DS550-3	5119844	CCn1c(C)nc2cc(C(=O)Nc3ccccc3)ccc21
1942	ChemBridge DS550-3	5119852	Cc1nc2cc(S(N)(=O)=O)ccc2n1-c1ccccc1
1943	ChemBridge DS550-3	5119853	CCn1c(C)nc2cc(S(=O)(=O)NC)ccc21
1944	ChemBridge DS550-3	5119855	Cc1nc2cc(S(=O)(=O)N(C)C)ccc2n1-c1ccccc1
1945	ChemBridge DS550-3	5119856	CCn1c(C)nc2cc(S(=O)(=O)N3CCCC3)ccc21
1946	ChemBridge DS550-3	5119860	CCn1c(C)nc2cc(S(=O)(=O)Nc3ccc(C)cc3)ccc21
1947	ChemBridge DS550-3	5119893	Cc1n(C)c2cc(Cl)c(Cl)cc2[n+]1CCCCS(=O)(=O)[O-]
1948	ChemBridge DS550-3	5119982	O=C(CCc1ccccc1)NN=C1CCCCC1
1949	ChemBridge DS550-3	5120083	Cc1ccc(NC(=O)C(c2ccccc2)c2ccccc2)c(C)c1
1950	ChemBridge DS550-3	5120191	COc1ccccc1NC(=O)COc1ccc(C)c(C)c1
1951	ChemBridge DS550-3	5120203	CC(C)=NNC(=O)CC#N
1952	ChemBridge DS550-3	5120309	N#CCC(=O)NN=Cc1ccccc1
1953	ChemBridge DS550-3	5120321	O=C(CCCCC(=O)NN=Cc1ccco1)NN=Cc1ccco1
1954	ChemBridge DS550-3	5120504	Cc1ccc2nc(-c3ccc([N+](=O)[O-])cc3)cn2c1
1955	ChemBridge DS550-3	5120920	c1ccc(-c2cn3ccsc3n2)cc1
1956	ChemBridge DS550-3	5121757	Nc1nc(-c2ccc(Br)cc2)cs1
1957	ChemBridge DS550-3	5121763	O=C(O)c1ccccc1NC=C[N+](=O)[O-]
1958	ChemBridge DS550-3	5121775	Cc1ccc2c([N+](=O)[O-])c(C)ccc2n1
1959	ChemBridge DS550-3	5121788	Nc1nc(-c2ccccc2)cs1
1960	ChemBridge DS550-3	5121811	Nc1ccc(Br)cc1C(=O)O
1961	ChemBridge DS550-3	5121815	NS(=O)(=O)c1ccc(C(=O)O)cc1
1962	ChemBridge DS550-3	5121865	c1ccc2nc3c(nc2c1)[nH]c1ccccc13
1963	ChemBridge DS550-3	5121874	O=C1Nc2ccccc2C1=NO
1964	ChemBridge DS550-3	5121891	CC(=NNC(N)=O)c1ccc2c(c1)Cc1ccccc1-2
1965	ChemBridge DS550-3	5121896	CC(=NNc1ccc([N+](=O)[O-])cc1[N+](=O)[O-])c1ccc2c(c1)Cc1ccccc1-2
1966	ChemBridge DS550-3	5121904	NC(=O)NN=Cc1c[nH]c2ccccc12
1967	ChemBridge DS550-3	5121916	O=C(O)c1ccccc1C(=O)Nc1ccc2ncccc2c1
1968	ChemBridge DS550-3	5121919	O=C(O)c1ccccc1C(=O)Nc1cccc2ncccc12
1969	ChemBridge DS550-3	5121924	c1ccc(C(N2CCOCC2)N2CCOCC2)cc1
1970	ChemBridge DS550-3	5121926	O=C(O)c1ccccc1C(=O)Nc1ccc(Br)cc1
1971	ChemBridge DS550-3	5121966	O=C(NCC(O)c1ccccc1)c1ccc(Cl)cc1
1972	ChemBridge DS550-3	5121968	COc1ccc(NC(=O)C(C)c2ccc(CC(C)C)cc2)cc1
1973	ChemBridge DS550-3	5121971	CC(C)Cc1ccc(C(C)C(=O)Nc2ccc(C=Cc3ccccc3)cc2)cc1
1974	ChemBridge DS550-3	5121981	COc1ccccc1NC(=O)c1ccccc1C(=O)O
1975	ChemBridge DS550-3	5121988	CN(C)c1ccc(NC(=O)c2ccc(Cl)cc2)cc1
1976	ChemBridge DS550-3	5122004	O=C(NCc1ccccn1)c1ccc(Cl)cc1
1977	ChemBridge DS550-3	5122012	Cc1cccc(N2C(=O)c3ccccc3C2=O)n1
1978	ChemBridge DS550-3	5122032	O=C(O)CCC(=O)Nc1ccc2ccccc2c1
1979	ChemBridge DS550-3	5122033	O=C(O)C=CC(=O)Nc1ccc2ccccc2c1
1980	ChemBridge DS550-3	5122035	O=C(O)CCC(=O)Nc1ccc(Br)cn1
1981	ChemBridge DS550-3	5122037	O=C(O)C=CC(=O)Nc1ccc(C(=O)O)cc1
1982	ChemBridge DS550-3	5122038	O=C(O)CCC(=O)Nc1ccc(C(=O)O)cc1
1983	ChemBridge DS550-3	5122115	O=C1c2ccccc2C(=O)c2c1ccc(O)c2O
1984	ChemBridge DS550-3	5122172	CC1=C(Br)C(=O)C(C(C)C)=CC1=C(c1ccccc1)c1cc(C(C)C)c(O)c(Br)c1C
1985	ChemBridge DS550-3	5122173	Cc1ccc(O)c(N=Nc2ccc(S(=O)(=O)O)cc2)c1
1986	ChemBridge DS550-3	5122212	COC(=O)c1ccccc1NN=Nc1ccccc1F
1987	ChemBridge DS550-3	5122219	COC(=O)c1ccc(NN=Nc2cccc(Br)c2)cc1
1988	ChemBridge DS550-3	5122224	COC(=O)c1ccc(N=NNc2ccc(C(=O)OC)cc2)cc1
1989	ChemBridge DS550-3	5122226	COc1cc([N+](=O)[O-])ccc1N=NNc1ccccc1Cl
1990	ChemBridge DS550-3	5122238	O=[N+]([O-])c1cccc(NN=Nc2ccccc2Br)c1
1991	ChemBridge DS550-3	5122251	CCOC(=O)c1ccccc1N=NNc1ccc([N+](=O)[O-])cc1
1992	ChemBridge DS550-3	5122258	O=[N+]([O-])c1cccc(NN=Nc2ccc(Br)cc2)c1
1993	ChemBridge DS550-3	5122260	COC(=O)c1ccc(N=NNc2cccc([N+](=O)[O-])c2)cc1
1994	ChemBridge DS550-3	5122268	CCOC(=O)c1ccccc1N=NNc1cccc([N+](=O)[O-])c1
1995	ChemBridge DS550-3	5122286	O=[N+]([O-])c1cccc(NN=Nc2ccc(Cl)c(Cl)c2)c1
1996	ChemBridge DS550-3	5122318	COc1cc([N+](=O)[O-])ccc1NN=Nc1ccccc1I
1997	ChemBridge DS550-3	5122345	CN(C)c1ccc(C=C2C(=O)N(c3ccc(Br)cc3)N=C2c2ccccc2)cc1
1998	ChemBridge DS550-3	5122356	CN(C)c1ccc(C=C2C(=O)N(c3ccc([N+](=O)[O-])cc3)N=C2c2ccccc2)cc1
[truncated: 137,999 more rows]
