# Supplementary material for: Data-driven discovery of innate immunomodulators via machine learning-guided high throughput screening
Source: Chem Sci. 2023 Oct 18;14(44):12747–66. doi: 10.1039/d3sc03613h (PMC10646978; doi:10.1039/d3sc03613h)
Supplement: SC-014-D3SC03613H-s002 [file SC-014-D3SC03613H-s002.zip › si_data/hts-2880-modulator.csv]

	Discovery Round	SMILES	SELFIES	Source Library (ID)	LPS - NFKB Activity Modulation	LPS - NFKB Activity Modulation (Standard Deviation)	LPS - IRF Activity Modulation	LPS - IRF Activity Modulation (Standard Deviation)	MPLA - NFKB Activity Modulation	MPLA - NFKB Activity Modulation (Standard Deviation)	MPLA - IRF Activity Modulation	MPLA - IRF Activity Modulation (Standard Deviation)	CpG - NFKB Activity Modulation	CpG - NFKB Activity Modulation (Standard Deviation)	CpG - IRF Activity Modulation	CpG - IRF Activity Modulation (Standard Deviation)	cGAMP - NFKB Activity Modulation	cGAMP - NFKB Activity Modulation (Standard Deviation)	cGAMP - IRF Activity Modulation	cGAMP - IRF Activity Modulation (Standard Deviation)	Viability Score
0	1	CC1CC(C)CN(C(=O)CSc2nnc(Cc3ccccc3)o2)C1	[C][C][C][C][Branch1_3][epsilon][C][C][N][Branch2_3][epsilon][Branch1_2][C][Branch1_3][epsilon][=O][C][S][c][n][n][c][Branch1_3][Branch2_3][C][c][c][c][c][c][c][Ring1][Branch1_1][o][Ring1][F][C][Ring2][epsilon][Ring2]	LifeChem Diversity (F0594-0596)	1.057482815373847	0.0915161451162756	0.9436155768947369	0.0932082251804002	0.8785069521081748	0.1061199587494743	0.8584664386082534	0.3425461774945091	0.9174342293401428	0.0484024598598525	1.2400802964610946	0.1535614429666449	1.0477456593101158	0.0501560819148523	1.0120304140030978	0.071503087753199	0.9812770388336519
1	1	O=C(CSc1nnc(COc2ccc(Cl)cc2)o1)N1CCCc2ccccc21	[O][=C][Branch2_3][epsilon][Branch1_2][C][S][c][n][n][c][Branch1_3][N][C][O][c][c][c][c][Branch1_3][epsilon][Cl][c][c][Ring1][Branch1_2][o][Ring1][=O][N][C][C][C][c][c][c][c][c][c][Ring1][Branch1_1][Ring1][Branch2_2]	LifeChem Diversity (F0594-0609)	1.1221717347000295	0.1062908499584657	0.8227081876969229	0.0497578308777788	0.8525650870729007	0.0859118439863119	0.8661924069297819	0.2889159438707016	0.8826709349505469	0.0443052901717788	0.8000032296072419	0.1491428089932984	0.9523870845112878	0.0381426951400345	0.8845551280912634	0.0440884969758882	1.0117085099559446
2	1	O=C(CCCn1c(=O)[nH]c2ccc(Br)cc2c1=O)NCC1CCCO1	[O][=C][Branch2_3][epsilon][Branch1_2][C][C][C][n][c][Branch1_3][epsilon][=O][nHexpl][c][c][c][c][Branch1_3][epsilon][Br][c][c][Ring1][Branch1_2][c][Ring1][F][=O][N][C][C][C][C][C][O][Ring1][Ring2]	LifeChem Diversity (F0919-5842)	1.050587085774883	0.0990495859875505	1.037872841419039	0.0626915611510936	0.9312174752765996	0.043360526688136	0.9400678233930144	0.2533792233740549	0.9649321887032856	0.0812126312241864	0.8160521309159209	0.1918834030665322	0.9707328539414442	0.0386823820132769	0.956738609226884	0.0567506161425064	1.0210757850196042
3	1	O=C(CSC1CCCCC1)Nc1cc(C(F)(F)F)ccc1Cl	[O][=C][Branch1_3][F][C][S][C][C][C][C][C][C][Ring1][Branch1_1][N][c][c][c][Branch1_3][Branch2_2][C][Branch1_2][epsilon][F][Branch1_3][epsilon][F][F][c][c][c][Ring1][Branch2_2][Cl]	LifeChem Diversity (F1016-0399)	1.379357948527185	0.1091259172593049	2.20219418200575	0.1573030875207315	1.3889098693969375	0.063141484559657	1.4719257581352778	0.4298950176813421	0.5164024225144812	0.04554864549947	1.241544740802254	0.1829375137637506	1.0252581503493563	0.0478730199803724	1.4509695053779477	0.1350301543011475	1.007411435039734
4	1	COc1ccc(Cn2cc3c(-c4ccc(F)cc4)nnc-3c3cc(OC)c(OC)cc32)cc1	[C][O][c][c][c][c][Branch2_3][Ring1][Ring2][C][n][c][c][c][Branch1_3][O][-c][c][c][c][Branch1_3][epsilon][F][c][c][Ring1][Branch1_2][n][n][c][Expl-Ring1][F][c][c][c][Branch1_3][Ring1][O][C][c][Branch1_3][Ring1][O][C][c][c][Ring1][Branch2_2][Ring2][epsilon][Branch1_1][c][c][Ring2][epsilon][O]	LifeChem Diversity (F1604-0578)	1.169056030571034	0.1321578742717172	2.417783051569004	0.1807721207006103	2.1643038154441165	0.1047525584360583	2.998256100469304	0.3461461319110321	0.3183296300471668	0.0263012245105266	0.9030194159774848	0.2298612532288036	1.1814608038586556	0.0585608917523912	1.7943562070119214	0.1174645053044549	0.14078054999234196
5	1	Cc1ccc2nc(C)c(NC(=O)c3ccc4ccccc4n3)c(=O)n2c1	[C][c][c][c][c][n][c][Branch1_3][epsilon][C][c][Branch1_3][S][N][C][Branch1_3][epsilon][=O][c][c][c][c][c][c][c][c][c][Ring1][Branch1_1][n][Ring1][Branch2_2][c][Branch1_3][epsilon][=O][n][Ring1][S][c][Ring2][epsilon][Branch1_2]	LifeChem Diversity (F2073-0613)	1.0295076637094325	0.1386586868641163	1.0233501270380134	0.0614650890614139	0.8230218250269883	0.0914216132587273	1.1020098093358806	0.2294345901620915	0.78669603949496	0.2461389169299099	0.9124853105527136	0.3171688450907443	0.862380158459078	0.0342749746679964	0.7931363614570781	0.0397821376462136	0.9938334786728577
6	1	CN(CC(=O)O)c1nc2ccc(OC(F)(F)F)cc2s1	[C][N][Branch1_3][Branch1_3][C][C][Branch1_3][epsilon][=O][O][c][n][c][c][c][c][Branch1_3][Branch2_3][O][C][Branch1_2][epsilon][F][Branch1_3][epsilon][F][F][c][c][Ring1][Branch2_3][s][Ring1][=O]	LifeChem Diversity (F2145-0740)	1.0292404288275627	0.1258029771361742	0.9413155580435372	0.1657023122266029	0.7359695379096419	0.0638738214376574	0.9521267740591914	0.1404509850125437	0.8213267296814887	0.1489473228454741	0.9174287158983314	0.3976976930865687	0.9112693550745076	0.0404738359853886	0.8923454124135566	0.047655816532875	1.007469321081133
7	1	O=C1OC(CNS(=O)(=O)c2ccccc2Cl)CN1c1ccc(Cl)c(Cl)c1	[O][=C][O][C][Branch1_3][#C][C][N][S][Branch1_1][epsilon][=O][Branch1_3][epsilon][=O][c][c][c][c][c][c][Ring1][Branch1_1][Cl][C][N][Ring1][#N][c][c][c][c][Branch1_3][epsilon][Cl][c][Branch1_3][epsilon][Cl][c][Ring1][Branch1_3]	LifeChem Diversity (F2374-0224)	1.218464162326052	0.1058917290598612	1.1090419827882323	0.0682763212455451	0.9259777303796772	0.0575146635316703	1.0765745188032256	0.2408793498356094	1.0784200627415248	0.0780513614799753	1.0182748589539246	0.1524087968266397	0.9779202042049804	0.0388378453427065	1.1293279644939416	0.0602784587178904	1.0064796541888348
8	1	FC(F)(F)c1ccc(CN2CCCC(c3nc4ccccc4[nH]3)C2)cc1	[F][C][Branch1_2][epsilon][F][Branch1_3][epsilon][F][c][c][c][c][Branch2_3][epsilon][Branch1_2][C][N][C][C][C][C][Branch1_3][N][c][n][c][c][c][c][c][c][Ring1][Branch1_1][nHexpl][Ring1][Branch2_1][C][Ring1][N][c][c][Ring2][epsilon][Ring1]	LifeChem Diversity (F2602-0241)	0.8760982222117712	0.2137345672438794	0.828933884673831	0.1883491418742002	0.5548253448113709	0.2002834240031033	0.9668048431936672	0.2260499818006099	0.7011986613289976	0.2708340292127661	0.7493255526946228	0.0868693690839898	0.7377297410767818	0.1140427865015913	0.6926195105906039	0.3224471598239632	0.9029459598131133
9	1	Cc1cc(C)n(CCCN2C(=O)c3cccc4cccc(c34)C2=O)n1	[C][c][c][c][Branch1_3][epsilon][C][n][Branch2_3][epsilon][Branch2_3][C][C][C][N][C][Branch1_3][epsilon][=O][c][c][c][c][c][c][c][c][c][Branch1_3][Branch1_2][c][Ring1][Branch2_2][Ring1][Branch1_1][C][Ring1][=O][=O][n][Ring2][epsilon][Branch1_1]	LifeChem Diversity (F3010-0007)	1.036143584073261	0.0825371769579223	1.0896415153410963	0.0751249387701667	0.9547337354347464	0.1140932640674745	1.1407905267446512	0.0881649336967075	0.9255412688017122	0.0836985523994912	0.9612245491152352	0.3600256253918583	0.9921811243137068	0.0408856602106622	0.9925690808943086	0.0541177940560203	1.0091458702013205
10	1	C=CCn1c(-c2ccc(OC)cc2)cnc1SCC(=O)N1CCc2ccccc21	[C][=C][C][n][c][Branch1_3][=O][-c][c][c][c][Branch1_3][Ring1][O][C][c][c][Ring1][Branch1_3][c][n][c][Ring1][O][S][C][C][Branch1_3][epsilon][=O][N][C][C][c][c][c][c][c][c][Ring1][Branch1_1][Ring1][Branch2_1]	LifeChem Diversity (F2964-1520)	1.055209506666551	0.0895802143278703	1.0278876770230316	0.0622968656494834	1.0900713406507068	0.1791783916211472	0.9623552555026472	0.1059040537090129	0.966662159468208	0.1242375746253701	1.0311790214823644	0.3144173152458633	0.9522580892695583	0.0690527839245976	0.9273740746943536	0.1035837086351556	1.004667445488952
11	1	CC1(C)CC(NC(=O)c2cccnc2-c2nc3ccccc3s2)CC(C)(C)N1	[C][C][Branch1_3][epsilon][C][C][C][Branch2_3][epsilon][Branch2_1][N][C][Branch1_3][epsilon][=O][c][c][c][c][n][c][Ring1][Branch1_1][-c][n][c][c][c][c][c][c][Ring1][Branch1_1][s][Ring1][Branch2_1][C][C][Branch1_2][epsilon][C][Branch1_3][epsilon][C][N][Ring2][epsilon][Branch2_1]	LifeChem Diversity (F3290-0045)	0.964315214814236	0.0825274531907858	1.0645744096833871	0.0671617085355959	0.9481156958835472	0.1872722176352854	1.1153624316992246	0.089572640246869	0.7470394483453566	0.0780359652810298	1.117919840867422	0.5618314688873947	0.9313939358124088	0.0369194521127103	0.8917458833152436	0.048218375530682	0.9976754019137255
12	1	Cc1c(C)n2c3c(=O)n(CC=Cc4ccccc4)c(=O)n(C)c3nc2n1CCOCCO	[C][c][c][Branch1_3][epsilon][C][n][c][c][Branch1_3][epsilon][=O][n][Branch1_3][O][C][C][=C][c][c][c][c][c][c][Ring1][Branch1_1][c][Branch1_3][epsilon][=O][n][Branch1_3][epsilon][C][c][Ring1][C][n][c][Ring1][S][n][Ring2][epsilon][Branch1_2][C][C][O][C][C][O]	LifeChem Diversity (F3234-0565)	1.1579318813600885	0.0911131625797598	1.0316643509175945	0.0630406859574254	1.033928670078733	0.1747749871596292	1.0936310216009524	0.0852819736228196	0.701788189663352	0.0456367566894547	0.9847885218073612	0.4288011521194516	1.013003602385067	0.0403471193213641	0.9797433395505776	0.0548392341665634	0.9547099579825785
13	1	O=C1CCCN1c1ccc(Cn2cc(-c3nc(-c4ccc(F)cc4)no3)ccc2=O)cc1	[O][=C][C][C][C][N][Ring1][Ring2][c][c][c][c][Branch2_3][epsilon][N][C][n][c][c][Branch1_3][=S][-c][n][c][Branch1_3][O][-c][c][c][c][Branch1_3][epsilon][F][c][c][Ring1][Branch1_2][n][o][Ring1][F][c][c][c][Ring1][C][=O][c][c][Ring2][epsilon][Branch1_3]	LifeChem Diversity (F3406-4634)	1.0611250950968985	0.0863710910331068	1.0377694583274386	0.066236334471114	1.0092592665073137	0.0862840517977706	1.1564311703302876	0.1493445454039612	0.9811657400461716	0.1486013586195462	0.7214972346839036	0.1966579237672509	0.952273304092942	0.0393671046081024	1.023373089669706	0.0530650045160128	1.0054603907883943
14	1	O=C(CCCn1nc(-c2ccc(F)cc2)ccc1=O)Nc1cc(Cl)ccc1Cl	[O][=C][Branch2_3][epsilon][Branch1_3][C][C][C][n][n][c][Branch1_3][O][-c][c][c][c][Branch1_3][epsilon][F][c][c][Ring1][Branch1_2][c][c][c][Ring1][O][=O][N][c][c][c][Branch1_3][epsilon][Cl][c][c][c][Ring1][Branch1_2][Cl]	LifeChem Diversity (F5013-0579)	1.055680239629156	0.0914981597187097	1.034597456617543	0.0764834538894502	0.9887611935950712	0.1084994459827861	1.1100350179819918	0.176183878190073	1.0100203617373893	0.1614309438938862	0.8329145562470504	0.4151409526242336	0.9944302721182188	0.0428628186823585	1.0565060003306814	0.066336529919018	1.0159491011536674
15	1	COc1ccc(C(C)NC(=O)CCc2nnc3ccc(-c4ccc(C)c(C)c4)nn23)cc1OC	[C][O][c][c][c][c][Branch2_3][Ring1][epsilon][C][Branch1_3][epsilon][C][N][C][Branch1_3][epsilon][=O][C][C][c][n][n][c][c][c][c][Branch1_3][=N][-c][c][c][c][Branch1_3][epsilon][C][c][Branch1_3][epsilon][C][c][Ring1][Branch1_3][n][n][Ring1][#N][Ring1][=O][c][c][Ring2][epsilon][F][O][C]	LifeChem Diversity (F3406-5515)	1.056480087863081	0.083017968882084	0.9628998181359936	0.0881991428590314	1.3960617090162772	0.3837247017701028	0.6234372998409384	0.0887476400088239	1.3005368304785354	0.2305642202589679	0.5147254784698233	0.2588625384698595	1.1550703619430078	0.1990202352296088	0.3006511464656538	0.1421308589699541	1.0072965449389164
16	1	O=C(Nc1ccc(-c2cn3ccsc3n2)cc1)NC1CCCCC1	[O][=C][Branch2_3][epsilon][Branch1_1][N][c][c][c][c][Branch1_3][=O][-c][c][n][c][c][s][c][Ring1][Ring2][n][Ring1][Branch1_3][c][c][Ring1][=O][N][C][C][C][C][C][C][Ring1][Branch1_1]	LifeChem Diversity (F5072-6963)	1.1584914126815549	0.1227583444999406	0.923187942595042	0.0859608358107826	1.585664687700815	0.1092505910074169	1.2239795530903872	0.1785912939676752	2.226415048180188	0.1393954532303629	0.6835927948304941	0.3670320200286897	1.3945933573845146	0.0577684812660884	0.5000370119642852	0.0323707319184415	0.8255974532748632
17	1	O=C1CN(CCC2=CCCCC2)C2CS(=O)(=O)CC2N1c1ccc(Cl)cc1	[O][=C][C][N][Branch1_3][F][C][C][C][=C][C][C][C][C][Ring1][Branch1_1][C][C][S][Branch1_1][epsilon][=O][Branch1_3][epsilon][=O][C][C][Ring1][Branch1_2][N][Ring1][=C][c][c][c][c][Branch1_3][epsilon][Cl][c][c][Ring1][Branch1_2]	LifeChem Diversity (F5295-0303)	1.068301982665358	0.0893050238191082	0.8923656782024285	0.0782460033206586	0.8491148206931609	0.0706231639115847	1.0048301783746612	0.1299353189873349	1.0074967493621871	0.1230666164779058	1.0543698481621218	0.2593790840387744	0.948715681477452	0.0608485851108924	0.7855445939101016	0.0512771489507607	1.0109276136678187
18	1	COc1ccc(-n2c(C)nc3ccc(NC(=O)CC4CCCC4)cc3c2=O)cc1	[C][O][c][c][c][c][Branch2_3][epsilon][=N][-n][c][Branch1_3][epsilon][C][n][c][c][c][c][Branch1_3][N][N][C][Branch1_3][epsilon][=O][C][C][C][C][C][C][Ring1][Ring2][c][c][Ring1][N][c][Ring1][#C][=O][c][c][Ring2][epsilon][Branch2_1]	LifeChem Diversity (F5530-0563)	1.0646532055014142	0.1335312666046271	0.9247323282780632	0.0733820684697415	0.931856795419214	0.0755111113660967	0.874550909813925	0.1468312776711193	1.1375246421984198	0.1439923087415747	0.871713906225405	0.3492942215872902	1.0507343798338762	0.0460546188717338	0.9461031635541064	0.0483940820031684	1.0141525708135677
19	1	COc1ccccc1-n1ncc2c(C)nnc(SCC(=O)NCc3ccccc3Cl)c21	[C][O][c][c][c][c][c][c][Ring1][Branch1_1][-n][n][c][c][c][Branch1_3][epsilon][C][n][n][c][Branch1_3][=C][S][C][C][Branch1_3][epsilon][=O][N][C][c][c][c][c][c][c][Ring1][Branch1_1][Cl][c][Ring1][#C][Ring2][epsilon][Ring2]	LifeChem Diversity (F5481-2347)	0.9866930642514692	0.0775473026602784	0.8817630872192774	0.1551923529283167	0.7606117630167752	0.19201739246165	0.7806584646367182	0.1530095286457785	0.7388714459941199	0.3320124209085742	0.5472583513079698	0.3880435765721922	0.864655766825996	0.1208090042628738	0.7811606287196688	0.1307415505799653	0.9443100562270348
20	1	Cc1cc2ncn(CC3CCN(C(=O)COc4ccc(F)cc4)CC3)c2cc1C.O=C(O)C(=O)O	[C][c][c][c][n][c][n][Branch2_3][epsilon][Branch2_3][C][C][C][C][N][Branch1_3][=C][C][Branch1_3][epsilon][=O][C][O][c][c][c][c][Branch1_3][epsilon][F][c][c][Ring1][Branch1_2][C][C][Ring1][#N][c][Ring2][epsilon][Ring2][c][c][Ring2][epsilon][Branch2_1][C][.][O][=C][Branch1_3][epsilon][O][C][Branch1_3][epsilon][=O][O]	LifeChem Diversity (F5729-1216)	1.0631370475593225	0.1005822124513768	0.9163807899692552	0.0904312898233595	0.9311373802171028	0.0470202371496009	0.8136735757231635	0.2641818372323209	0.7239308765465118	0.069590445029504	0.9906924685137868	0.1115003759457757	1.0295705605074783	0.0459287619271049	0.9079755040298528	0.0638435389360279	1.0038794886456581
21	1	O=C(CCCc1ccccc1)NCC1(O)CCCC1	[O][=C][Branch1_3][O][C][C][C][c][c][c][c][c][c][Ring1][Branch1_1][N][C][C][Branch1_3][epsilon][O][C][C][C][C][Ring1][Branch1_1]	LifeChem Diversity (F5857-6109)	0.9679117030490942	0.078249793169236	0.9768894954960394	0.0609931476300185	0.866593266026138	0.0491111337015638	0.9171141856214172	0.2334659144172893	0.8576207413999843	0.0787015818535661	0.8845138507323276	0.1343267664230764	0.961410136291742	0.0442598216952977	0.9683717486495862	0.0504173716045116	1.014198222046017
22	1	O=C(NCCOc1cccc2cccnc12)c1c(F)cccc1F	[O][=C][Branch1_3][#C][N][C][C][O][c][c][c][c][c][c][c][c][n][c][Ring1][Branch2_2][Ring1][Branch1_1][c][c][Branch1_3][epsilon][F][c][c][c][c][Ring1][Branch1_2][F]	LifeChem Diversity (F5876-0105)	1.0101878105180042	0.1268538242832372	1.0056885851088886	0.1041009040021212	0.858796344930741	0.0488550456124019	1.04818334188075	0.3078667154670997	0.9110182158040008	0.0878153730481811	1.0367609623050074	0.2657304309571031	0.9725116652491892	0.0410187314820458	0.9606411226268234	0.0479601740202303	1.011934690436437
23	1	Cc1ccc(C(CNC(=O)NC2CCCC2)OCCO)cc1	[C][c][c][c][c][Branch2_3][epsilon][Ring1][C][Branch1_3][=N][C][N][C][Branch1_3][epsilon][=O][N][C][C][C][C][C][Ring1][Ring2][O][C][C][O][c][c][Ring1][S]	LifeChem Diversity (F6203-1932)	1.0827717835324968	0.0999109306417474	1.0707920847039103	0.100637166797786	0.8076183364581784	0.047289660179152	1.104673896430723	0.2691427933130922	0.6220036028935553	0.0720090966782023	0.7013467602616207	0.2292537928269279	0.7184472677374522	0.0823981752285059	0.9438596721251458	0.0746879824808449	1.006389071070453
24	1	O=C(NCC1(O)CCOc2ccccc21)c1ccccc1C(F)(F)F	[O][=C][Branch1_3][S][N][C][C][Branch1_3][epsilon][O][C][C][O][c][c][c][c][c][c][Ring1][Branch1_1][Ring1][Branch2_3][c][c][c][c][c][c][Ring1][Branch1_1][C][Branch1_2][epsilon][F][Branch1_3][epsilon][F][F]	LifeChem Diversity (F6200-4090)	1.3130591224688932	0.2446144325792257	0.6685617060157385	0.343632097101861	1.9459034377761848	0.6729012902070091	0.7207924983274858	0.0843565059211733	1.8453855158918413	0.0951380062702788	0.4656113246318353	0.0958672278332196	0.9317921672766194	0.0425363142388528	0.6873700019490236	0.4433290054650338	0.5736266482256696
25	1	O=C(Nc1cc(N2CCN(Cc3ccccc3)CC2)ncn1)c1ccc2ccccc2n1	[O][=C][Branch2_3][epsilon][O][N][c][c][c][Branch1_3][S][N][C][C][N][Branch1_3][Branch2_3][C][c][c][c][c][c][c][Ring1][Branch1_1][C][C][Ring1][O][n][c][n][Ring1][=C][c][c][c][c][c][c][c][c][c][Ring1][Branch1_1][n][Ring1][Branch2_2]	LifeChem Diversity (F6257-3808)	0.9838608430266016	0.0773059734737367	1.068312369090298	0.0669482145820685	0.8459092648639768	0.0365193821855747	1.2391584753969735	0.2338998193509499	0.527923383797426	0.0396941366092439	0.7445836748408963	0.2436127229695133	1.016860890869805	0.0461530576428365	0.9404351553812756	0.0494339190341862	1.0074819054867419
26	1	COc1ccc(N2CC(C(=O)NCc3ccccc3C(F)(F)F)CC2=O)cc1	[C][O][c][c][c][c][Branch2_3][epsilon][=N][N][C][C][Branch2_3][epsilon][Ring2][C][Branch1_3][epsilon][=O][N][C][c][c][c][c][c][c][Ring1][Branch1_1][C][Branch1_2][epsilon][F][Branch1_3][epsilon][F][F][C][C][Ring1][=C][=O][c][c][Ring2][epsilon][Branch1_3]	LifeChem Diversity (F6253-6240)	1.0678133043898126	0.0846020048356514	1.197908329435807	0.1005366787071116	0.9345907360075294	0.040949439795599	1.141456514576371	0.2892939548587985	1.0032997321137227	0.1058711262683032	1.061400309958045	0.2696480111527505	1.0372130324443982	0.0419451486855326	1.0290690940813876	0.0515215396804876	1.0042620103883722
27	1	COc1ccc(-c2nc(CNC(=O)C3CCN(c4cc(C5CC5)ncn4)CC3)cs2)cc1	[C][O][c][c][c][c][Branch2_3][Ring1][Ring2][-c][n][c][Branch2_3][epsilon][=O][C][N][C][Branch1_3][epsilon][=O][C][C][C][N][Branch1_3][#N][c][c][c][Branch1_3][Branch1_2][C][C][C][Ring1][epsilon][n][c][n][Ring1][Branch2_1][C][C][Ring1][N][c][s][Ring2][epsilon][Branch1_1][c][c][Ring2][epsilon][F]	LifeChem Diversity (F6259-0607)	1.3984411976295212	0.1144830458963356	1.2418778411334197	0.1359288213703072	1.15663296526658	0.0500647726127094	1.2857681505795848	0.2474523833756413	0.956987309205826	0.0659937469092818	0.5921030205393192	0.3255084735256003	1.010697564371382	0.0452745451176854	1.04600858033481	0.0619147986005552	1.003050308097787
28	1	Cc1cc(CNS(=O)(=O)Cc2ccc(C(F)(F)F)cc2)c(C)o1	[C][c][c][c][Branch2_3][epsilon][Branch2_3][C][N][S][Branch1_1][epsilon][=O][Branch1_3][epsilon][=O][C][c][c][c][c][Branch1_3][Branch2_2][C][Branch1_2][epsilon][F][Branch1_3][epsilon][F][F][c][c][Ring1][Branch2_2][c][Branch1_3][epsilon][C][o][Ring2][epsilon][Ring1]	LifeChem Diversity (F6279-0679)	0.9632676240211184	0.0755642310496037	1.343780926629575	0.0826583018403043	0.951399697694902	0.044300681448375	1.3749135288579013	0.2351718812987001	1.0100212874211805	0.0871037505706373	4.208415120796438	0.5929686363053817	1.031633822861088	0.0423899536015445	1.2641087684861194	0.0684411190154237	0.383365051908536
29	1	COc1cc(OC)c(NC(=O)C2CCCN(c3ccc(-c4ccc(C)c(C)c4)nn3)C2)cc1Cl	[C][O][c][c][c][Branch1_3][Ring1][O][C][c][Branch2_3][Ring1][epsilon][N][C][Branch1_3][epsilon][=O][C][C][C][C][N][Branch2_3][epsilon][Branch1_2][c][c][c][c][Branch1_3][=N][-c][c][c][c][Branch1_3][epsilon][C][c][Branch1_3][epsilon][C][c][Ring1][Branch1_3][n][n][Ring1][=O][C][Ring1][#C][c][c][Ring2][epsilon][O][Cl]	LifeChem Diversity (F6411-3775)	1.035621799789359	0.0812139586451911	1.0854441506948098	0.065512637529032	0.9297378771759484	0.0401980455921395	1.001394445897522	0.1553976147721385	1.0395261689154722	0.089999138229201	0.7236143686068697	0.1003011851362441	0.9968348757268662	0.0510947166398363	0.9636966948602826	0.0516578194686046	1.0096552332310327
30	1	O=C(NCC(O)c1ccc(C(F)(F)F)cc1)c1cc(Br)cs1	[O][=C][Branch2_3][epsilon][Branch1_2][N][C][C][Branch1_3][epsilon][O][c][c][c][c][Branch1_3][Branch2_2][C][Branch1_2][epsilon][F][Branch1_3][epsilon][F][F][c][c][Ring1][Branch2_2][c][c][c][Branch1_3][epsilon][Br][c][s][Ring1][Branch1_1]	LifeChem Diversity (F6436-3040)	0.9807737629977548	0.076847729832901	1.211351082325544	0.0770123748140033	0.8650713555237144	0.0426034123232679	1.2183814249287956	0.1346019864335956	0.9309247481892136	0.0467141583042279	3.083662807098789	0.3579590769674195	1.0073522877692005	0.0761843114478327	1.1434913350249178	0.0576419039253888	0.6599530128986624
31	1	CN(C)c1ncc(NC(=O)c2ccc(Oc3ncccn3)cc2)c(N(C)C)n1	[C][N][Branch1_3][epsilon][C][c][n][c][c][Branch2_3][epsilon][Branch1_2][N][C][Branch1_3][epsilon][=O][c][c][c][c][Branch1_3][Branch2_3][O][c][n][c][c][c][n][Ring1][Branch1_1][c][c][Ring1][O][c][Branch1_3][Branch1_2][N][Branch1_3][epsilon][C][C][n][Ring2][epsilon][Branch1_2]	LifeChem Diversity (F6438-2474)	0.9534784116117312	0.0747983247034342	1.2036683432252748	0.0833985795453321	0.8494548646126824	0.0652998336647444	1.0808774727974997	0.1448387566148163	0.8555268116045042	0.0858710132834792	1.1277201261681171	0.3346081536656634	0.9141290803565384	0.0646893227792006	0.9906317007237098	0.0532118825056225	0.9848004349574317
32	1	CN(C)c1nc(CNC(=O)CSc2nc3ccccc3o2)nc(N(C)C)n1	[C][N][Branch1_3][epsilon][C][c][n][c][Branch2_3][epsilon][Ring1][C][N][C][Branch1_3][epsilon][=O][C][S][c][n][c][c][c][c][c][c][Ring1][Branch1_1][o][Ring1][Branch2_1][n][c][Branch1_3][Branch1_2][N][Branch1_3][epsilon][C][C][n][Ring2][epsilon][Branch1_1]	LifeChem Diversity (F6438-3549)	1.1259469688598431	0.1226553500376249	1.052029722181714	0.0634185635121488	1.0071055506450275	0.0671372874768179	1.0002541874875306	0.0780927633081667	1.0148497863158148	0.0702403730606115	0.993996272471572	0.2814347870902937	1.0009197250482962	0.0470718091034836	0.9588082209821582	0.0479022642331822	0.9792780304922082
33	1	CCC(=O)Nc1ccc(S(=O)(=O)NCC2CCN(c3ncc(F)cn3)CC2)c(C)c1	[C][C][C][Branch1_3][epsilon][=O][N][c][c][c][c][Branch2_3][epsilon][O][S][Branch1_1][epsilon][=O][Branch1_3][epsilon][=O][N][C][C][C][C][N][Branch1_3][O][c][n][c][c][Branch1_3][epsilon][F][c][n][Ring1][Branch1_2][C][C][Ring1][O][c][Branch1_3][epsilon][C][c][Ring2][epsilon][Branch1_2]	LifeChem Diversity (F6454-1382)	1.198878930664438	0.0958372879980128	1.2102992988787702	0.108896238311317	1.044420204399377	0.0648801444894423	1.0843925934429115	0.0927762432840634	1.06375339651566	0.0958573150652459	0.973684795107398	0.4639058575281067	1.2639086087455245	0.0864923055204639	1.7851486561607652	0.1008360177451997	0.9858205627504398
34	1	Cc1cc2ncc3c(n2n1)CCN(S(=O)(=O)N(C)C)C3	[C][c][c][c][n][c][c][c][Branch1_3][Branch1_3][n][Ring1][Branch1_1][n][Ring1][Branch2_1][C][C][N][Branch1_3][=O][S][Branch1_1][epsilon][=O][Branch1_3][epsilon][=O][N][Branch1_3][epsilon][C][C][C][Ring1][=O]	LifeChem Diversity (F6472-7457)	1.0075197933265712	0.0967063784622501	1.0885403026637626	0.0812915778718694	0.93784158927719	0.0431259728574994	1.0500872196811484	0.0795765195810997	0.9885185455788514	0.1094087636967896	1.0291821974500426	0.2998935134137794	0.9507637290076782	0.0655105860580355	1.0275824410741643	0.0712712549026158	1.0038086265354114
35	1	COc1cccc(-c2cc(C(=O)N3CCC(Oc4cc(C)n(C)c(=O)c4)CC3)n(C)n2)c1	[C][O][c][c][c][c][c][Branch2_3][Ring1][Branch2_1][-c][c][c][Branch2_3][epsilon][N][C][Branch1_3][epsilon][=O][N][C][C][C][Branch1_3][#C][O][c][c][c][Branch1_3][epsilon][C][n][Branch1_3][epsilon][C][c][Branch1_3][epsilon][=O][c][Ring1][Branch2_1][C][C][Ring1][=N][n][Branch1_3][epsilon][C][n][Ring2][epsilon][Branch1_1][c][Ring2][epsilon][F]	LifeChem Diversity (F6474-0305)	0.9942055645321408	0.1042338754223345	0.9639112606025516	0.0660059891895395	0.9829258812906676	0.0603880132551682	0.9378081220359514	0.0847017617438333	1.006301823828489	0.1081508258409493	0.9884001775441478	0.3434493339463891	1.0136862848951422	0.0498875574498877	0.990997296194332	0.0591307567906845	1.003688225560424
36	1	CN(C)c1cncc(OC2CCN(S(C)(=O)=O)C2)n1	[C][N][Branch1_3][epsilon][C][c][c][n][c][c][Branch1_3][#C][O][C][C][C][N][Branch1_3][Branch2_2][S][Branch1_2][epsilon][C][Branch1_1][epsilon][=O][=O][C][Ring1][Branch2_1][n][Ring1][=N]	LifeChem Diversity (F6488-2764)	1.118754611194021	0.1042190251619309	0.9513432949049108	0.0638636983527483	0.9111531305755188	0.03995265976869	0.9231832256079492	0.0699166320250882	1.0235782240822588	0.1188771913321196	0.950196900728473	0.3249122016024003	0.9798127959310712	0.0471566784153592	0.8363408204654644	0.0450848009846943	1.0099424200340965
37	1	O=S(=O)(NCc1ccc(-c2cccnc2)nc1)c1ccc(OC(F)(F)F)cc1	[O][=S][Branch1_1][epsilon][=O][Branch1_3][=S][N][C][c][c][c][c][Branch1_3][Branch2_2][-c][c][c][c][n][c][Ring1][Branch1_1][n][c][Ring1][F][c][c][c][c][Branch1_3][Branch2_3][O][C][Branch1_2][epsilon][F][Branch1_3][epsilon][F][F][c][c][Ring1][Branch2_3]	LifeChem Diversity (F6482-8379)	1.012934327403483	0.0906280215330838	1.090574484497299	0.0663653208187558	0.8730012882738192	0.0583309863478789	1.156129859759088	0.1128960790387837	0.9470343901446412	0.0676446986177409	0.8736930376267499	0.3793970256723625	1.0264528447419887	0.0528974952368578	0.9605779928295106	0.054547310660535	1.0069736655808406
38	1	CC(C)(C)C(=O)NCc1cccnc1-c1cccnc1	[C][C][Branch1_2][epsilon][C][Branch1_3][epsilon][C][C][Branch1_3][epsilon][=O][N][C][c][c][c][c][n][c][Ring1][Branch1_1][-c][c][c][c][n][c][Ring1][Branch1_1]	LifeChem Diversity (F6514-9101)	1.022965403735065	0.1013573633467962	0.982011840362648	0.0607068834566903	0.8924127236001429	0.0465695906075946	0.9703699099081992	0.1305887172292063	0.968355499603113	0.0518976132760937	0.8824462561760973	0.1844118727693705	0.9673306871300896	0.0530308269577791	0.97149619868974	0.0517794731810944	1.0116546431203526
39	1	CC#CC(=O)Nc1ccc(N2CCOCC2=O)c(C)c1	[C][C][#C][C][Branch1_3][epsilon][=O][N][c][c][c][c][Branch1_3][Branch2_3][N][C][C][O][C][C][Ring1][Branch1_1][=O][c][Branch1_3][epsilon][C][c][Ring1][=O]	LifeChem Diversity (F6537-3127)	1.0104055410883133	0.0857459045291908	0.9134993990882648	0.0840497398160076	1.0090657191026602	0.0924107254219487	0.8653541125817243	0.1407281129727726	0.9934908891225872	0.0616438256195688	1.0146242794289886	0.2735351928547228	0.9829152968731774	0.0564649417542014	0.961448222620694	0.0577507238210385	1.0114548781615254
40	1	CN(C)S(=O)(=O)N1CCC(CNC(=O)NC2CCCC2)CC1	[C][N][Branch1_3][epsilon][C][S][Branch1_1][epsilon][=O][Branch1_3][epsilon][=O][N][C][C][C][Branch1_3][=N][C][N][C][Branch1_3][epsilon][=O][N][C][C][C][C][C][Ring1][Ring2][C][C][Ring1][=N]	LifeChem Diversity (F6539-2526)	1.0856018389437334	0.0981172501635868	1.0363657338043577	0.0622981088668614	0.8180403799127645	0.1140992759421695	0.8744854453806787	0.310635977344056	0.9627425167557032	0.0983132613573274	1.1737355420664066	0.5721289245742694	0.9659653221099388	0.0492304913005602	0.9583279655958892	0.1050181932685005	1.0027443882653175
41	1	O=C(COCc1ccccc1)NC1CCC(F)(F)CC1	[O][=C][Branch1_3][O][C][O][C][c][c][c][c][c][c][Ring1][Branch1_1][N][C][C][C][C][Branch1_2][epsilon][F][Branch1_3][epsilon][F][C][C][Ring1][Branch1_3]	LifeChem Diversity (F6559-1519)	1.031565717061997	0.1362524355740133	1.0952473877194195	0.0693588399782846	0.777186305231083	0.0571050771327522	1.0184362105672655	0.3610824022418039	0.8906824636809618	0.0680898634597867	0.7380926697885267	0.1977381338340811	0.9168485646578176	0.0420139289131088	0.6429901429221478	0.0360773913973693	1.0134643020408414
42	1	Cc1n[nH]c(C)c1CCC(=O)NC1CCC(F)(F)CC1	[C][c][n][nHexpl][c][Branch1_3][epsilon][C][c][Ring1][Branch1_1][C][C][C][Branch1_3][epsilon][=O][N][C][C][C][C][Branch1_2][epsilon][F][Branch1_3][epsilon][F][C][C][Ring1][Branch1_3]	LifeChem Diversity (F6559-1523)	1.0351600394832243	0.1227806269182419	1.1842727088737932	0.0944141020493594	0.8790919153222172	0.0484077067631548	1.0280620087845542	0.2797824967691295	0.9213825021298993	0.0679200308268657	0.8762735499800678	0.3179592867293465	0.9759138320605436	0.0470128074748894	0.955293155289043	0.0622252232706411	1.0170368819467788
43	1	COc1ccc(CCNC(=O)NCc2nnc3n2CCC(C(F)(F)F)C3)cc1	[C][O][c][c][c][c][Branch2_3][epsilon][N][C][C][N][C][Branch1_3][epsilon][=O][N][C][c][n][n][c][n][Ring1][Ring2][C][C][C][Branch1_3][Branch2_2][C][Branch1_2][epsilon][F][Branch1_3][epsilon][F][F][C][Ring1][Branch2_2][c][c][Ring2][epsilon][Branch1_3]	LifeChem Diversity (F6559-2382)	1.0173597476553078	0.0875829713547086	1.1689508796180097	0.07028630994961	0.946633008372209	0.0720426032793135	1.1159783084779709	0.2266929559545011	0.9512316388140536	0.0666707345363267	0.9632107575689708	0.3840141189223538	0.994145821072354	0.0501033007790322	1.0476936757959203	0.0718395274973375	1.0145378009325956
44	1	FC(F)(F)c1nnc2ccc(NC3CCN(c4ncnc5c4CCCC5)CC3)nn12	[F][C][Branch1_2][epsilon][F][Branch1_3][epsilon][F][c][n][n][c][c][c][c][Branch2_3][epsilon][Branch1_3][N][C][C][C][N][Branch1_3][=N][c][n][c][n][c][c][Ring1][Branch1_1][C][C][C][C][Ring1][Branch1_1][C][C][Ring1][=N][n][n][Ring2][epsilon][Branch1_3][Ring2][epsilon][Ring2]	LifeChem Diversity (F6559-6483)	1.5217923725524758	0.1319961606256725	1.4584422498540253	0.0910874736667836	1.7943770491938449	0.1309757624158023	1.3950782316550865	0.1796387010101506	1.190224911407102	0.0959727633463727	0.7121886360231235	0.4278414428452595	1.1210149566123953	0.0525832810453261	1.1651980530145143	0.0860313191834877	0.9720027890110552
45	1	CC(=O)N1CCC(C(=O)NCc2cccnc2-c2cnn(C)c2)CC1	[C][C][Branch1_3][epsilon][=O][N][C][C][C][Branch2_3][epsilon][Branch1_2][C][Branch1_3][epsilon][=O][N][C][c][c][c][c][n][c][Ring1][Branch1_1][-c][c][n][n][Branch1_3][epsilon][C][c][Ring1][Branch1_1][C][C][Ring2][epsilon][Ring1]	LifeChem Diversity (F6561-6508)	1.062439920771885	0.1081220998053479	1.180386983148702	0.0740687239274369	0.9034484534384007	0.0992725862877258	1.1494943636065402	0.2485372407231456	1.018033047572543	0.107597738134168	1.04174682996497	0.3082111943053739	0.9779202042049804	0.0388378453427065	1.0353103973862303	0.0947363743640993	0.9953616526195304
46	1	Cc1nc(-c2ccc(S(=O)(=O)NC3CCc4nc(N(C)C)ncc4C3)cc2)co1	[C][c][n][c][Branch2_3][Ring1][Ring1][-c][c][c][c][Branch2_3][epsilon][F][S][Branch1_1][epsilon][=O][Branch1_3][epsilon][=O][N][C][C][C][c][n][c][Branch1_3][Branch1_2][N][Branch1_3][epsilon][C][C][n][c][c][Ring1][Branch2_1][C][Ring1][O][c][c][Ring2][epsilon][Ring2][c][o][Ring2][epsilon][Branch2_2]	LifeChem Diversity (F6562-4578)	1.2071334210148983	0.1042102691149501	1.211353345078867	0.0906667427898684	1.0535727714288128	0.0533738459973923	1.3537313242310507	0.2648753073060767	0.8767331693330216	0.0645714661029552	0.9945658066877864	0.2164277916409117	1.0677564596296714	0.0445780387818156	1.1357394331543291	0.073577167231351	0.9186047383922958
47	1	O=c1cc2c(nn1CC1CCN(CC3(O)CCOCC3)CC1)CCCC2	[O][=c][c][c][c][Branch2_3][epsilon][Branch2_2][n][n][Ring1][Branch1_1][C][C][C][C][N][Branch1_3][=O][C][C][Branch1_3][epsilon][O][C][C][O][C][C][Ring1][Branch1_2][C][C][Ring1][=O][C][C][C][C][Ring2][epsilon][Ring2]	LifeChem Diversity (F6594-0946)	0.9882048905662992	0.0987368368721448	1.2139784130091904	0.0752018792316208	0.9179118009361604	0.06616450135138	1.03531515615157	0.1667390068993379	1.0751689951471026	0.1041092077523311	1.063413057358246	0.2686246844137745	1.0046063429055154	0.0398174366717433	1.077426106378954	0.0627292904826024	1.0074591349976254
48	1	O=C1C(N2CCC(O)C2)CCN1CC(F)(F)F	[O][=C][C][Branch1_3][F][N][C][C][C][Branch1_3][epsilon][O][C][Ring1][Branch1_1][C][C][N][Ring1][Branch2_3][C][C][Branch1_2][epsilon][F][Branch1_3][epsilon][F][F]	LifeChem Diversity (F1905-0332)	1.03771852838533	0.104019486302364	1.219722012924816	0.0784948927419308	0.8761871804214694	0.086322462991462	1.2401215501702647	0.1501050073582066	0.9920655344451896	0.11763436653813	1.052689553723042	0.4246239324150858	0.9603292223174558	0.04905711124668	1.0275563093290807	0.0527092671490143	1.0100053683843968
49	1	O=C(CC(c1ccccc1)c1ccccc1)Nc1ccc(CC(=O)N2CCC(O)CC2)cc1	[O][=C][Branch1_3][=S][C][C][Branch1_3][Branch2_2][c][c][c][c][c][c][Ring1][Branch1_1][c][c][c][c][c][c][Ring1][Branch1_1][N][c][c][c][c][Branch1_3][C][C][C][Branch1_3][epsilon][=O][N][C][C][C][Branch1_3][epsilon][O][C][C][Ring1][Branch1_2][c][c][Ring1][=N]	LifeChem Diversity (F5097-2848)	1.1283390879148838	0.0966748136034586	1.1329762748722931	0.0820766208367572	0.9074700938000402	0.1094092299527952	1.2519516918613671	0.1008173908668502	1.0306825165771785	0.0776208460650957	1.1879096984965054	0.4891528200417938	0.9801541371861088	0.0584692997578165	1.049034523161494	0.0625341113608063	1.0063338188811985
50	1	Cc1ncn(CC(=O)N2CC(Oc3cccc(C(F)(F)F)n3)C2)c(=O)c1C	[C][c][n][c][n][Branch2_3][epsilon][N][C][C][Branch1_3][epsilon][=O][N][C][C][Branch1_3][S][O][c][c][c][c][c][Branch1_3][Branch2_2][C][Branch1_2][epsilon][F][Branch1_3][epsilon][F][F][n][Ring1][Branch2_2][C][Ring1][N][c][Branch1_3][epsilon][=O][c][Ring2][epsilon][Branch1_2][C]	LifeChem Diversity (F6360-7896)	1.093293394551308	0.085874731884055	1.2091523384011515	0.0860213114365591	0.8996202561094324	0.0802485416554169	1.25253426596174	0.0973785937457985	0.9864445510450144	0.0593374923085958	0.9620911510306168	0.4865947882472452	0.8079990721162784	0.1128357285317173	0.8301283431073019	0.1178600449862436	1.0022950650304492
51	1	O=C(NCCCn1ccc2cccnc21)c1ccccc1C(F)(F)F	[O][=C][Branch1_3][=C][N][C][C][C][n][c][c][c][c][c][c][n][c][Ring1][Branch1_1][Ring1][Branch2_1][c][c][c][c][c][c][Ring1][Branch1_1][C][Branch1_2][epsilon][F][Branch1_3][epsilon][F][F]	LifeChem Diversity (F6312-0149)	1.096109217472971	0.0922597368452408	1.16089908430627	0.1006884783604819	1.0283670002384795	0.1790872634182211	1.4451146706808222	0.149037741168489	0.9461640159601108	0.09140185788132	1.3658927638403064	0.5411868285541982	1.0383660514512405	0.0413463341247595	1.0616066414371974	0.0557394685446846	0.9781334698434124
52	1	CC(C)Sc1ccc(CC(=O)N2CCC(S(C)(=O)=O)C2)cc1	[C][C][Branch1_3][epsilon][C][S][c][c][c][c][Branch2_3][epsilon][Ring2][C][C][Branch1_3][epsilon][=O][N][C][C][C][Branch1_3][Branch2_2][S][Branch1_2][epsilon][C][Branch1_1][epsilon][=O][=O][C][Ring1][Branch2_1][c][c][Ring1][C]	LifeChem Diversity (F6435-0458)	1.1180469647403772	0.10160911221418	1.1219438609692554	0.0699483465139607	0.9730842713060764	0.1720088242855623	1.2877272898078276	0.1753197901694612	0.9745786403093636	0.1192532859817872	1.1023060097795316	0.5810623645378219	0.9299564657597016	0.0368356148165857	0.946020303144362	0.0530945158316755	0.9926247203691932
53	1	CS(=O)(=O)C1CC2CCC(C1)N2C(=O)c1cccc(Oc2ccc(F)cc2)c1	[C][S][Branch1_1][epsilon][=O][Branch1_3][epsilon][=O][C][C][C][C][C][C][Branch1_3][Ring2][C][Ring1][Branch1_2][N][Ring1][Branch1_1][C][Branch1_3][epsilon][=O][c][c][c][c][c][Branch1_3][=O][O][c][c][c][c][Branch1_3][epsilon][F][c][c][Ring1][Branch1_2][c][Ring1][=O]	LifeChem Diversity (F6441-4467)	1.1309136657182464	0.0966523249216145	1.2019866575739342	0.0847139509882426	1.055655451719697	0.1542702387865903	1.3322513789570716	0.1733164145954164	1.067032862766386	0.0900300246610502	1.2628146532616435	0.5192661621710848	0.9877549337372392	0.0391503797013569	0.9396407955662508	0.0477556798276419	0.9904813090998843
54	1	COc1ccc(OC2CCN(C(=O)C3CCOC3)C2)nn1	[C][O][c][c][c][c][Branch2_3][epsilon][Ring1][O][C][C][C][N][Branch1_3][O][C][Branch1_3][epsilon][=O][C][C][C][O][C][Ring1][Ring2][C][Ring1][F][n][n][Ring1][=C]	LifeChem Diversity (F6489-1500)	1.0373863190945378	0.1007113546247862	1.1232006108996109	0.0723506755630795	0.9486566976184914	0.1087828794968487	1.2259759756621282	0.1374062174059926	0.954940556223554	0.1199919495529608	1.1679219962792118	0.3660093030580498	0.9466940945096318	0.0384394505737777	1.0036087316030444	0.0828759038063273	0.9985475085231129
55	1	COc1ccc(S(=O)(=O)NCc2ccnc(-c3ccncc3)c2)cc1Cl	[C][O][c][c][c][c][Branch2_3][epsilon][Branch2_2][S][Branch1_1][epsilon][=O][Branch1_3][epsilon][=O][N][C][c][c][c][n][c][Branch1_3][Branch2_2][-c][c][c][n][c][c][Ring1][Branch1_1][c][Ring1][F][c][c][Ring2][epsilon][Ring2][Cl]	LifeChem Diversity (F6482-6232)	1.0574688922862203	0.1035079654700927	0.9692649037513222	0.0701140816107679	0.96387878768143	0.1590936414511905	1.1112961251316742	0.1103242785020656	0.8306683337790941	0.0980658090072231	0.8369789748356025	0.3788461234666389	0.8780216584113387	0.0361506385659116	0.3884549138812286	0.0203036006515721	0.9989460322796144
56	1	CC(C)c1noc(CN2CCC(n3nc(C(F)(F)F)n(C)c3=O)CC2)n1	[C][C][Branch1_3][epsilon][C][c][n][o][c][Branch2_3][epsilon][=N][C][N][C][C][C][Branch2_3][epsilon][Ring1][n][n][c][Branch1_3][Branch2_2][C][Branch1_2][epsilon][F][Branch1_3][epsilon][F][F][n][Branch1_3][epsilon][C][c][Ring1][Branch2_2][=O][C][C][Ring1][#N][n][Ring2][epsilon][Ring2]	LifeChem Diversity (F6529-1196)	1.1110485136949255	0.0906989041468008	1.0840104754792184	0.1249319018992217	0.9386517037322368	0.069252375036443	1.1505277971192585	0.1313894442020679	0.9754199215747468	0.1255594933365346	0.7480626358453546	0.2833355829105103	0.9611256852458772	0.0389979533649026	0.9929207440150284	0.0503011989447688	1.0010054610091448
57	1	COCC(C)(CNS(=O)(=O)c1ccccc1Br)OC	[C][O][C][C][Branch1_2][epsilon][C][Branch1_3][#C][C][N][S][Branch1_1][epsilon][=O][Branch1_3][epsilon][=O][c][c][c][c][c][c][Ring1][Branch1_1][Br][O][C]	LifeChem Diversity (F6507-5500)	1.1311598612677027	0.0908095396804147	1.0666230189582793	0.1080571514735178	0.9328830016271696	0.0994716473354618	1.0566890475270418	0.1777277452219086	0.9774950732133229	0.0908913336459063	1.04924420871744	0.3533696341448878	0.958876537441365	0.0527895555573171	0.9819186227013844	0.0489857375781071	0.9925064526466258
58	1	FC(F)(F)c1ccnc(NC2CCN(c3ncnc4c3CCCC4)CC2)n1	[F][C][Branch1_2][epsilon][F][Branch1_3][epsilon][F][c][c][c][n][c][Branch2_3][epsilon][Branch1_3][N][C][C][C][N][Branch1_3][=N][c][n][c][n][c][c][Ring1][Branch1_1][C][C][C][C][Ring1][Branch1_1][C][C][Ring1][=N][n][Ring2][epsilon][Ring2]	LifeChem Diversity (F6559-6485)	1.3549279243743848	0.1124390545186785	1.6462020244193771	0.1640631102352449	1.8621130256098684	0.0812544206918867	1.5947277017170869	0.1756701087614577	0.8841521612567611	0.0833776904961973	1.2188296773945326	0.2566923221880572	1.181957600917829	0.075505750059123	1.2142865580271796	0.0684887386433066	0.3183874702099171
59	1	CC(C(=O)N1CCN(S(=O)(=O)C2CC2)CC1)n1nc2c(cc1=O)CCC2	[C][C][Branch2_3][epsilon][Branch2_1][C][Branch1_3][epsilon][=O][N][C][C][N][Branch1_3][=O][S][Branch1_1][epsilon][=O][Branch1_3][epsilon][=O][C][C][C][Ring1][epsilon][C][C][Ring1][F][n][n][c][c][Branch1_3][Branch1_2][c][c][Ring1][Branch1_1][=O][C][C][C][Ring1][Branch1_3]	LifeChem Diversity (F6564-7896)	1.0567621740384183	0.0953886392731989	0.9641591155736052	0.1007709452386227	0.9343142128766576	0.0816033889876087	0.9044926576283764	0.1884401606514667	0.9278740911355527	0.0863930082879348	1.0236922583084809	0.2585254443489048	0.915282099363381	0.0546541211602398	0.9773017887484388	0.091176519556848	1.010602688340291
60	1	O=S1(=O)CCC(NCc2ccccc2C(F)(F)F)C1	[O][=S][Branch1_3][epsilon][=O][C][C][C][Branch1_3][#C][N][C][c][c][c][c][c][c][Ring1][Branch1_1][C][Branch1_2][epsilon][F][Branch1_3][epsilon][F][F][C][Ring1][C]	LifeChem Diversity (F6616-6136)	1.1324731399329535	0.1087154129984173	1.0336575732525162	0.0923802731542904	0.9784494087029724	0.0795697473054493	1.0389265685063231	0.3226262121226472	0.997085286223081	0.0953960199182772	0.9290117443965262	0.383474277537296	0.9665342242016683	0.0383880248629284	1.0184021220782316	0.0710721221414754	1.0025905691736252
61	1	CC(C)(C)c1ccc(=O)n(CC2CN(S(C)(=O)=O)C2)n1	[C][C][Branch1_2][epsilon][C][Branch1_3][epsilon][C][c][c][c][c][Branch1_3][epsilon][=O][n][Branch1_3][=C][C][C][C][N][Branch1_3][Branch2_2][S][Branch1_2][epsilon][C][Branch1_1][epsilon][=O][=O][C][Ring1][Branch1_3][n][Ring1][=N]	LifeChem Diversity (F6604-7779)	1.126791370974172	0.0947800748612179	1.151804052929909	0.1049272785513368	0.9180402828468206	0.0924995743033643	1.0952826266287825	0.3415804648271782	0.98308812079909	0.0966482929990303	0.9201950008769086	0.1577201464624254	1.000749054420777	0.0430974767289766	1.0234583159206654	0.0578945541786897	1.0116115426148378
62	1	COc1ccc(C2=NN(C(=O)c3ccc(Br)cc3)C(c3nc4ccccc4[nH]3)C2)cc1	[C][O][c][c][c][c][Branch2_3][Ring1][epsilon][C][=N][N][Branch1_3][#N][C][Branch1_3][epsilon][=O][c][c][c][c][Branch1_3][epsilon][Br][c][c][Ring1][Branch1_2][C][Branch1_3][N][c][n][c][c][c][c][c][c][Ring1][Branch1_1][nHexpl][Ring1][Branch2_1][C][Ring2][epsilon][Ring2][c][c][Ring2][epsilon][Branch2_3]	LifeChem Diversity (F0014-0888)	1.1013320107431428	0.1231047520784425	1.157845193873292	0.0922452814046592	0.8672839580586198	0.0695482310407561	1.0979219255440211	0.3346508431655453	0.993872932047206	0.0874168432151575	0.8975188612573366	0.1990448089897823	0.9471492161830156	0.0400768167252547	0.9198582598274756	0.048832634217841	0.9860578060218544
63	1	Cc1ccc(-n2ncc3c(=O)n(CC=Cc4ccccc4)cnc32)cc1C	[C][c][c][c][c][Branch2_3][epsilon][F][-n][n][c][c][c][Branch1_3][epsilon][=O][n][Branch1_3][O][C][C][=C][c][c][c][c][c][c][Ring1][Branch1_1][c][n][c][Ring1][=N][Ring1][=C][c][c][Ring2][epsilon][Branch1_2][C]	LifeChem Diversity (F0679-0462)	1.0951136062069922	0.0889369291458166	1.1925282868593974	0.1221036751182895	0.9600112629893932	0.0907967949450586	1.0578459282751522	0.3359348747807151	0.9689668145666924	0.0864614194875003	0.8667492697226147	0.2878818395897336	1.0015455173491987	0.0689753633169817	1.03143471002674	0.0608818953552012	0.9843976356079439
64	1	Cc1ccc(C2C=C(c3ccccc3)Nc3ncnn32)cc1	[C][c][c][c][c][Branch2_3][epsilon][Branch1_1][C][C][=C][Branch1_3][Branch2_2][c][c][c][c][c][c][Ring1][Branch1_1][N][c][n][c][n][n][Ring1][Ring2][Ring1][N][c][c][Ring1][S]	LifeChem Diversity (F1177-0052)	1.0742939933766766	0.1196006641874034	1.129631778703125	0.1138700253437974	0.893178980948074	0.0643934865752696	1.2338732788568016	0.3543515670095093	0.956413319135107	0.0895359685741626	0.9378196416006552	0.5936270806486872	1.021442537250408	0.0764771122191369	1.1043217459145167	0.0555995865061932	0.9822581347767156
65	1	COCC(=O)Nc1c(C(=O)Nc2ccc(OC(F)(F)F)cc2)oc2ccccc12	[C][O][C][C][Branch1_3][epsilon][=O][N][c][c][Branch2_3][epsilon][Branch1_2][C][Branch1_3][epsilon][=O][N][c][c][c][c][Branch1_3][Branch2_3][O][C][Branch1_2][epsilon][F][Branch1_3][epsilon][F][F][c][c][Ring1][Branch2_3][o][c][c][c][c][c][c][Ring2][epsilon][Ring2][Ring1][Branch1_1]	LifeChem Diversity (F1883-0477)	1.238511463695748	0.0982511723214955	1.835543158487464	0.1740028275767246	1.2155096807988524	0.1081573246525324	1.8472190454535773	0.3779327030059176	1.2568737807008814	0.1052193474282111	1.208735862920865	0.2908364770023376	1.1482547825812763	0.079241685239907	1.5795528682196855	0.0853949610915563	0.9218566856686945
66	1	Cc1cc(C)n(CCNc2nc3ccccc3s2)n1	[C][c][c][c][Branch1_3][epsilon][C][n][Branch1_3][C][C][C][N][c][n][c][c][c][c][c][c][Ring1][Branch1_1][s][Ring1][Branch2_1][n][Ring1][C]	LifeChem Diversity (F2146-0634)	1.0824866033376868	0.085069291136087	1.1823084055459774	0.0811240982543534	1.0023086978193447	0.1013854036489046	1.1395350638472883	0.2938345432543128	1.070340727673416	0.1053318189597082	1.1110804594860515	0.3764027265528678	1.0725239914611766	0.0443358973818381	1.0752515611300282	0.0550932920111613	0.9932512728914427
67	1	CCOc1ccc(-c2ccc(=O)n(CCNS(=O)(=O)CCc3ccccc3)n2)cc1	[C][C][O][c][c][c][c][Branch2_3][epsilon][=N][-c][c][c][c][Branch1_3][epsilon][=O][n][Branch1_3][=S][C][C][N][S][Branch1_1][epsilon][=O][Branch1_3][epsilon][=O][C][C][c][c][c][c][c][c][Ring1][Branch1_1][n][Ring1][S][c][c][Ring2][epsilon][Branch2_1]	LifeChem Diversity (F2237-0400)	1.220188149976141	0.1277260017727749	0.984004702757646	0.0695761601201227	1.061975759753147	0.0833111587630732	1.2958040329222995	0.2694473643260905	1.0819384215306114	0.0814219792692058	1.0444952538113226	0.5559698354980905	1.077575974338547	0.0685159205039249	1.2037111977218626	0.0780705282152066	0.9948523483462177
68	1	Cc1cccc(NC(=O)CSc2nc(N3CCCCC3)nc3ccccc23)c1	[C][c][c][c][c][c][Branch2_3][epsilon][=O][N][C][Branch1_3][epsilon][=O][C][S][c][n][c][Branch1_3][Branch2_2][N][C][C][C][C][C][Ring1][Branch1_1][n][c][c][c][c][c][c][Ring1][=N][Ring1][Branch1_1][c][Ring2][epsilon][Branch2_1]	LifeChem Diversity (F3398-1262)	1.1107887044597904	0.0918399079524076	1.221944243736953	0.132520939895869	0.9796796621370374	0.1305924507610872	1.4269386866975786	0.2629692819476348	0.9631728935982684	0.0878702982503169	1.5699865297294473	1.0577600916646028	0.9826877360364856	0.0489050781018172	0.9549480688062864	0.0551313819918915	0.9928652048851225
69	1	O=C(Cn1nc(S(=O)(=O)c2cccc(F)c2)ccc1=O)N1CCc2ccccc2C1	[O][=C][Branch2_3][epsilon][O][C][n][n][c][Branch1_3][#C][S][Branch1_1][epsilon][=O][Branch1_3][epsilon][=O][c][c][c][c][c][Branch1_3][epsilon][F][c][Ring1][Branch1_2][c][c][c][Ring1][=N][=O][N][C][C][c][c][c][c][c][c][Ring1][Branch1_1][C][Ring1][Branch2_2]	LifeChem Diversity (F3407-2909)	1.0683137399393536	0.0844933569140694	1.289941450149144	0.1037408237776184	0.9206095035720946	0.0534252439377395	1.135262683423469	0.2129857855815259	1.0310838005005964	0.0973513881278851	1.093167260376131	0.6522868591825689	1.0242605871466497	0.0765360296075597	1.0156008096307991	0.0510752583216598	1.0019909067507173
70	1	Cc1cccc(Sc2nccn3c(=O)n(CC(=O)N4CCN(c5ccccc5)CC4)nc23)c1	[C][c][c][c][c][c][Branch2_3][Ring1][Branch1_2][S][c][n][c][c][n][c][Branch1_3][epsilon][=O][n][Branch2_3][epsilon][Branch1_1][C][C][Branch1_3][epsilon][=O][N][C][C][N][Branch1_3][Branch2_2][c][c][c][c][c][c][Ring1][Branch1_1][C][C][Ring1][F][n][c][Ring2][epsilon][Branch1_2][Ring1][S][c][Ring2][epsilon][=O]	LifeChem Diversity (F3406-5201)	0.589163276357996	0.0668880883839237	0.5998752130066296	0.0411295095091254	0.6638733175458185	0.0428127016579952	0.7326431558038048	0.1223563570983813	0.9241740999626088	0.0808036366115217	0.8157725873464832	0.4506822201782924	0.8403629859950859	0.0526727563348165	0.2804448477477173	0.0238266068652282	0.9825699462390569
71	1	CS(=O)(=O)N1CCCCC1C(=O)N(CC1CCCO1)c1nc2c(F)cccc2s1	[C][S][Branch1_1][epsilon][=O][Branch1_3][epsilon][=O][N][C][C][C][C][C][Ring1][Branch1_1][C][Branch1_3][epsilon][=O][N][Branch1_3][Branch2_2][C][C][C][C][C][O][Ring1][Ring2][c][n][c][c][Branch1_3][epsilon][F][c][c][c][c][Ring1][Branch1_2][s][Ring1][Branch2_2]	LifeChem Diversity (F5141-0343)	1.0238141374766556	0.1031703731194718	1.1935012472413211	0.0773176922923694	0.7727989871909797	0.0542243357263921	1.2300089123117917	0.1566655482786007	0.8134972961768268	0.0725218955366825	1.2326181344693312	0.5378911994839541	1.0572238327639536	0.0475641060502263	1.2402683753209236	0.0779817981729819	0.9661598050486773
72	1	COc1ccc(Cc2nnc(C3CCN(S(C)(=O)=O)CC3)s2)cc1	[C][O][c][c][c][c][Branch2_3][epsilon][Branch2_3][C][c][n][n][c][Branch1_3][#C][C][C][C][N][Branch1_3][Branch2_2][S][Branch1_2][epsilon][C][Branch1_1][epsilon][=O][=O][C][C][Ring1][Branch2_2][s][Ring1][N][c][c][Ring2][epsilon][Ring1]	LifeChem Diversity (F5497-0186)	1.0358915098868064	0.0846143589482434	1.2523699768872336	0.0758916412940626	0.93044524785126	0.116984849771206	1.0899920485644858	0.1311633106581017	0.9775814262869732	0.0693761051158963	1.2425934083154524	0.6127227034356449	1.000749054420777	0.0430974767289766	1.0564644419310354	0.0929686552536541	0.9935522322101914
73	1	Cc1cc(C(=O)Nc2ccc(-n3nnn(C)c3=O)cc2)c(C)o1	[C][c][c][c][Branch2_3][epsilon][Branch2_1][C][Branch1_3][epsilon][=O][N][c][c][c][c][Branch1_3][O][-n][n][n][n][Branch1_3][epsilon][C][c][Ring1][Branch1_1][=O][c][c][Ring1][O][c][Branch1_3][epsilon][C][o][Ring2][epsilon][Ring1]	LifeChem Diversity (F6233-0155)	1.052350986276167	0.0829356266750184	1.245375926948226	0.0761402282766243	0.809335234698616	0.0414349430637596	1.278547767115544	0.1679052956753932	1.0124212218298718	0.0765518894693354	1.2271264260646717	0.5005228890282724	0.9788873377609204	0.0638890616933118	0.984660948812248	0.0643465281760283	1.008237808442948
74	1	Cc1cc(C)n(-c2ccc(=O)n(CCNS(=O)(=O)c3ccccc3F)n2)n1	[C][c][c][c][Branch1_3][epsilon][C][n][Branch2_3][epsilon][N][-c][c][c][c][Branch1_3][epsilon][=O][n][Branch1_3][S][C][C][N][S][Branch1_1][epsilon][=O][Branch1_3][epsilon][=O][c][c][c][c][c][c][Ring1][Branch1_1][F][n][Ring1][#C][n][Ring2][epsilon][Branch1_3]	LifeChem Diversity (F6232-0124)	1.076034688731917	0.086151833182355	1.2016881600467624	0.0808236391006774	0.9369922518310576	0.0489562773076183	1.1258738692601165	0.1055620075374565	1.0790222200475998	0.0903824274066029	1.1640732592873324	0.662881203115699	0.9995391452047618	0.0478016439354032	1.0068499070442471	0.0587045104040815	1.003873143072346
75	1	O=C(NCCc1nc(C2CC2)cc(C(F)(F)F)n1)c1c(F)cccc1Cl	[O][=C][Branch2_3][epsilon][Branch2_3][N][C][C][c][n][c][Branch1_3][Branch1_2][C][C][C][Ring1][epsilon][c][c][Branch1_3][Branch2_2][C][Branch1_2][epsilon][F][Branch1_3][epsilon][F][F][n][Ring1][O][c][c][Branch1_3][epsilon][F][c][c][c][c][Ring1][Branch1_2][Cl]	LifeChem Diversity (F6286-0475)	1.105906783734934	0.0874813763524382	1.1289682308499605	0.0864657799997508	0.9431705930936872	0.111620626477873	1.0687750823981246	0.1150886029465646	1.0109296807614143	0.079384045843852	1.4227466854751505	0.5198928232655285	0.9813640464021244	0.0515381161686386	1.009271260771719	0.0534900281970773	1.0043845096947486
76	1	CC(Oc1ccccc1)C(=O)NCc1cc(-c2ccncc2)n(C2CCCC2)n1	[C][C][Branch1_3][Branch2_3][O][c][c][c][c][c][c][Ring1][Branch1_1][C][Branch1_3][epsilon][=O][N][C][c][c][c][Branch1_3][Branch2_2][-c][c][c][n][c][c][Ring1][Branch1_1][n][Branch1_3][Branch2_1][C][C][C][C][C][Ring1][Ring2][n][Ring1][=N]	LifeChem Diversity (F6295-0830)	1.236686611010855	0.110331432480218	1.0164235205205134	0.0643355923134961	1.1257793547271056	0.1192872789813672	1.1161838686931005	0.0859247086315606	1.3470808396348706	0.1042870520080033	1.2880058424999183	0.4775272886561843	1.1461346300184938	0.0541984475890768	1.0177925438068376	0.0674148968235496	1.0016997259756866
77	1	O=C(c1ccc(OC(F)(F)F)cc1)N1CCC(Oc2cccnn2)CC1	[O][=C][Branch1_3][S][c][c][c][c][Branch1_3][Branch2_3][O][C][Branch1_2][epsilon][F][Branch1_3][epsilon][F][F][c][c][Ring1][Branch2_3][N][C][C][C][Branch1_3][Branch2_3][O][c][c][c][c][n][n][Ring1][Branch1_1][C][C][Ring1][O]	LifeChem Diversity (F6359-3462)	1.250085306536885	0.1048108401131358	1.0823869666992705	0.0652818824110636	0.9263223040432464	0.0489812745491234	1.14705765691564	0.0873463683577026	1.0436755465088332	0.0937382204129166	0.9797371914127834	0.4486595772614332	1.0581909663198936	0.0820585979079936	1.029459652876482	0.0727283443971838	1.014237026356407
78	1	Cc1noc(C)c1CC(=O)N1CCCSCC1CN1CCCC1	[C][c][n][o][c][Branch1_3][epsilon][C][c][Ring1][Branch1_1][C][C][Branch1_3][epsilon][=O][N][C][C][C][S][C][C][Ring1][Branch1_2][C][N][C][C][C][C][Ring1][Ring2]	LifeChem Diversity (F6400-0677)	1.0335501327511154	0.0825303363246748	1.0870751372225682	0.1068218741658678	0.9057048087084392	0.0402373370665017	0.9719759231087556	0.1429843353648612	0.9434869384364076	0.09348844876117	1.112039063082514	0.4214644685260426	0.9415547917763218	0.0938387699049289	1.1038770699524183	0.0653990816521058	1.003859445353684
79	1	COc1ccc(Br)c(C(=O)N2CCCC2CS(=O)(=O)c2ccccc2)c1	[C][O][c][c][c][c][Branch1_3][epsilon][Br][c][Branch2_3][epsilon][Branch2_2][C][Branch1_3][epsilon][=O][N][C][C][C][C][Ring1][Ring2][C][S][Branch1_1][epsilon][=O][Branch1_3][epsilon][=O][c][c][c][c][c][c][Ring1][Branch1_1][c][Ring2][epsilon][Branch1_1]	LifeChem Diversity (F6435-2716)	1.0757934436136167	0.0847893172316311	0.9839338948041346	0.097944484088492	0.9567407460381988	0.0749149606479245	0.8757505026906584	0.1076457695262018	0.982303868267262	0.1171436887562717	1.3553125705160167	0.5584551007612993	0.9598436709973052	0.0928344134553543	0.9878548397751644	0.0504881034719927	1.001203951943977
80	1	CCOc1ccccc1NC(=O)NCCc1csc(-n2nc(C)cc2C)n1	[C][C][O][c][c][c][c][c][c][Ring1][Branch1_1][N][C][Branch1_3][epsilon][=O][N][C][C][c][c][s][c][Branch1_3][O][-n][n][c][Branch1_3][epsilon][C][c][c][Ring1][Branch1_1][C][n][Ring1][F]	LifeChem Diversity (F6403-1798)	1.1365341730914715	0.095678199590575	0.9825148362269832	0.0612008190505477	0.7968516149680402	0.1152111914967124	0.9378838412468764	0.4138100717984092	0.9956610886504224	0.0689012373749873	0.7957955007077755	0.3262317224464088	0.9742488011711444	0.0551648844494192	1.119599005269983	0.084958719002599	1.0091756406891443
81	1	COc1ccc(S(=O)(=O)NCc2ccnc(N3CCOCC3)n2)cc1Cl	[C][O][c][c][c][c][Branch2_3][epsilon][Branch2_2][S][Branch1_1][epsilon][=O][Branch1_3][epsilon][=O][N][C][c][c][c][n][c][Branch1_3][Branch2_2][N][C][C][O][C][C][Ring1][Branch1_1][n][Ring1][F][c][c][Ring2][epsilon][Ring2][Cl]	LifeChem Diversity (F6438-1736)	1.0183674255972297	0.0797858916305969	1.0667460207744814	0.0788356358902339	0.919277946691655	0.1007767647175936	1.0760087043126942	0.3956948909552932	1.0230056225372264	0.0524390478295685	0.9586263441309402	0.4371809490285099	0.9871291414363368	0.0490235554570075	1.0744520788678973	0.0601866961898563	1.0041321190388346
82	1	Cc1cc(CNC(=O)CCc2ccc(C(F)(F)F)cc2)c(C)o1	[C][c][c][c][Branch2_3][epsilon][Branch2_1][C][N][C][Branch1_3][epsilon][=O][C][C][c][c][c][c][Branch1_3][Branch2_2][C][Branch1_2][epsilon][F][Branch1_3][epsilon][F][F][c][c][Ring1][Branch2_2][c][Branch1_3][epsilon][C][o][Ring2][epsilon][Ring1]	LifeChem Diversity (F6436-3144)	1.005260407706902	0.0886431216481147	1.1364173599042122	0.0682861234938169	0.8768747830432644	0.0378667225728604	1.253033167684202	0.3260972091975897	1.0924564044259586	0.0612642487141021	1.7151221304062043	0.3501943916862375	0.9896627402867136	0.0586618520645457	1.1965772370805068	0.0685583851910986	0.9572481038453666
83	1	CN(C)c1nc(CNC(=O)c2cnn(-c3ccccc3)n2)nc(N2CCCC2)n1	[C][N][Branch1_3][epsilon][C][c][n][c][Branch2_3][epsilon][Branch1_1][C][N][C][Branch1_3][epsilon][=O][c][c][n][n][Branch1_3][Branch2_2][-c][c][c][c][c][c][Ring1][Branch1_1][n][Ring1][Branch2_3][n][c][Branch1_3][Branch2_1][N][C][C][C][C][Ring1][Ring2][n][Ring2][epsilon][Branch1_3]	LifeChem Diversity (F6438-3634)	1.1010233160003415	0.086296101385744	1.2646157401689184	0.0803604968674562	1.020506558354433	0.1116329494537806	1.1252539235241052	0.307194348875056	1.0121447729777031	0.0524532643155847	1.2890812174608297	0.4108074979077211	0.9798696861402442	0.0488163137687567	1.0468898773619044	0.0537440885201301	1.0155034528075082
84	1	O=C(NCCn1nc(-c2ccccn2)c2c1CCCC2)c1c(F)cccc1Cl	[O][=C][Branch2_3][epsilon][Branch2_1][N][C][C][n][n][c][Branch1_3][Branch2_2][-c][c][c][c][c][n][Ring1][Branch1_1][c][c][Ring1][Branch2_3][C][C][C][C][Ring1][Branch1_1][c][c][Branch1_3][epsilon][F][c][c][c][c][Ring1][Branch1_2][Cl]	LifeChem Diversity (F6439-0868)	1.1940180492719947	0.117634428039505	1.0985001254929934	0.0678784649871567	0.9212941211551854	0.0429638977658321	1.2020621387342585	0.2595186202322284	1.1195137118564555	0.061877246332505	1.516937282010287	0.3808005668192198	1.0091463139003287	0.0423843616219146	0.9749172306844764	0.0488355410197222	1.0014850170422966
85	1	COc1ccc(Cl)cc1C(=O)N1CCC(S(=O)(=O)c2nncn2C)CC1	[C][O][c][c][c][c][Branch1_3][epsilon][Cl][c][c][Ring1][Branch1_2][C][Branch1_3][epsilon][=O][N][C][C][C][Branch1_3][#N][S][Branch1_1][epsilon][=O][Branch1_3][epsilon][=O][c][n][n][c][n][Ring1][Ring2][C][C][C][Ring1][N]	LifeChem Diversity (F6441-6975)	1.0415865831293196	0.1104387289192164	1.1906972835833036	0.0845370654800986	0.8584502265618283	0.0379321776792697	1.114724738813298	0.2944840452449804	0.943669265083108	0.0512753523804958	1.3156200796758148	0.521820953894506	0.9683699257185864	0.0425094522737416	1.0039292057719515	0.0521321716912823	0.993530671850718
86	1	O=C(NC1CCN(c2ccc(C(F)(F)F)cn2)C1)c1nc2ccccc2s1	[O][=C][Branch2_3][epsilon][Branch2_3][N][C][C][C][N][Branch1_3][#C][c][c][c][c][Branch1_3][Branch2_2][C][Branch1_2][epsilon][F][Branch1_3][epsilon][F][F][c][n][Ring1][Branch2_2][C][Ring1][N][c][n][c][c][c][c][c][c][Ring1][Branch1_1][s][Ring1][Branch2_1]	LifeChem Diversity (F6443-9542)	1.053919123745397	0.0877167378348171	1.2716634600911991	0.0763733667543895	0.90889214118945	0.0806429412652773	1.1086021959377612	0.2761214748236077	1.090983872935353	0.0560241928918761	1.0904259135821697	0.4092593800972464	0.983840755043328	0.0424823248683977	0.9534840572276292	0.0490205520012292	0.9827235152605631
87	1	COC1CCN(C2CN(C(=O)CCn3cnc4ccccc4c3=O)C2)CC1	[C][O][C][C][C][N][Branch2_3][epsilon][O][C][C][N][Branch2_3][epsilon][Ring1][C][Branch1_3][epsilon][=O][C][C][n][c][n][c][c][c][c][c][c][Ring1][Branch1_1][c][Ring1][Branch2_2][=O][C][Ring1][=C][C][C][Ring2][epsilon][Branch1_2]	LifeChem Diversity (F6472-8736)	1.078856390290578	0.0916863327915312	1.2665074383078208	0.0760446878672824	0.8820450370741285	0.0435869896934668	1.1278398265320573	0.2405838187468099	1.0493746510089457	0.052238219105698	1.2555913417880706	0.6807513107749468	0.9569839457152742	0.0399722102232682	1.0082982184121116	0.0515809961687939	0.9943426386505837
88	1	O=C1CCC(=O)N1C1CC2CCC(C1)N2C(=O)Cc1cccc2ccccc12	[O][=C][C][C][C][Branch1_3][epsilon][=O][N][Ring1][Branch1_1][C][C][C][C][C][C][Branch1_3][Ring2][C][Ring1][Branch1_2][N][Ring1][Branch1_1][C][Branch1_3][epsilon][=O][C][c][c][c][c][c][c][c][c][c][c][Ring1][Branch2_2][Ring1][Branch1_1]	LifeChem Diversity (F6473-7276)	1.123396524408366	0.0986410341315263	1.2496322475417143	0.0755501352824307	0.913027233896246	0.1114615045356624	1.161689429389476	0.2067277734319842	0.9769891209012456	0.0489664312712006	1.0934273420514944	0.4244942625747653	0.9976313386552876	0.0821004340474986	1.0809725127997043	0.0655518810865775	1.0100404885240217
89	1	Cc1cc(OC2CN(C(=O)Cc3c[nH]c4ccccc34)C2)cc(=O)n1C1CC1	[C][c][c][c][Branch2_3][epsilon][Branch2_2][O][C][C][N][Branch1_3][#C][C][Branch1_3][epsilon][=O][C][c][c][nHexpl][c][c][c][c][c][c][Ring1][Branch2_1][Ring1][Branch1_1][C][Ring1][=N][c][c][Branch1_3][epsilon][=O][n][Ring2][epsilon][Branch1_1][C][C][C][Ring1][epsilon]	LifeChem Diversity (F6473-8777)	1.0989801139412452	0.0913016757094538	1.2022892488222203	0.0760029297572808	0.9966291502618698	0.1134848343981778	1.225236921250512	0.1178667883280521	1.1025618629518534	0.0551181742387353	1.266679145120155	0.6613583340224148	0.989590635254157	0.0452236612757636	1.00469256537087	0.0500603701105456	0.9833656175691635
90	1	Cc1n[nH]c(C)c1S(=O)(=O)N1CCCN(C(=O)Cc2ccccc2Cl)CC1	[C][c][n][nHexpl][c][Branch1_3][epsilon][C][c][Ring1][Branch1_1][S][Branch1_1][epsilon][=O][Branch1_3][epsilon][=O][N][C][C][C][N][Branch1_3][=N][C][Branch1_3][epsilon][=O][C][c][c][c][c][c][c][Ring1][Branch1_1][Cl][C][C][Ring1][#N]	LifeChem Diversity (F6512-7498)	1.1389098938433078	0.1086843936787421	1.2118828029071858	0.0740629506375418	1.0022165582330482	0.177421444200506	1.2593833180313028	0.1076189743940976	1.0304537073801132	0.0510253830665873	1.5861575101918683	0.9993017276002304	0.9763689537339272	0.0389042993464001	1.0500266088026369	0.0526981179398234	0.9791081286571583
91	1	Cn1cc(CC(=O)NC2CCN(c3cc(C(F)(F)F)ncn3)CC2)c2ccccc21	[C][n][c][c][Branch2_3][epsilon][#N][C][C][Branch1_3][epsilon][=O][N][C][C][C][N][Branch1_3][#C][c][c][c][Branch1_3][Branch2_2][C][Branch1_2][epsilon][F][Branch1_3][epsilon][F][F][n][c][n][Ring1][Branch2_2][C][C][Ring1][=N][c][c][c][c][c][c][Ring1][Branch1_1][Ring2][epsilon][Branch2_3]	LifeChem Diversity (F6523-0015)	1.2439439430856	0.1009989405093461	1.235878633930426	0.0747128665185935	1.1260711161674466	0.2330022361847728	1.389935542926373	0.1052755656600779	1.449632288644075	0.0819341785745866	1.429554220120762	0.7323035006643094	0.9813071561929514	0.049729105808214	0.7700170036475733	0.0385569514442972	0.9293218200819648
92	1	O=C(NCC1(O)Cc2ccccc2C1)c1cccc(Br)c1	[O][=C][Branch1_3][#C][N][C][C][Branch1_3][epsilon][O][C][c][c][c][c][c][c][Ring1][Branch1_1][C][Ring1][Branch2_2][c][c][c][c][c][Branch1_3][epsilon][Br][c][Ring1][Branch1_2]	LifeChem Diversity (F6521-8918)	1.0240609518300063	0.0930431217334583	1.197433337532765	0.1129212594714368	1.0330112820999031	0.1532934411177517	1.324545338880602	0.1035501098356252	1.093240194115891	0.0551277154962321	1.995396152751436	0.6989525517318496	0.9391501881676744	0.0522306163651737	1.0488227941358002	0.0692558343414253	0.6772837164568383
93	1	Cc1cc(C)n(CCC(=O)N2CCc3nc4ccc(F)cn4c(=O)c3C2)n1	[C][c][c][c][Branch1_3][epsilon][C][n][Branch2_3][epsilon][N][C][C][C][Branch1_3][epsilon][=O][N][C][C][c][n][c][c][c][c][Branch1_3][epsilon][F][c][n][Ring1][Branch1_2][c][Branch1_3][epsilon][=O][c][Ring1][F][C][Ring1][=N][n][Ring2][epsilon][Branch1_3]	LifeChem Diversity (F6523-3976)	0.9380699294369078	0.0975295632461658	1.2688508721127063	0.0791660257892627	1.0117831897921112	0.103151400779481	1.2053620095854565	0.1237349778092962	1.0174125749514595	0.0508551536672412	1.2687131236775286	0.6421956242662675	0.9595175445656512	0.0380326384335707	1.0273625169119756	0.0597417502072838	1.0044505324977244
94	1	CCC(C(=O)N1CC(Nc2cnccn2)C1)c1ccccc1	[C][C][C][Branch2_3][epsilon][Ring1][C][Branch1_3][epsilon][=O][N][C][C][Branch1_3][Branch2_3][N][c][c][n][c][c][n][Ring1][Branch1_1][C][Ring1][Branch2_3][c][c][c][c][c][c][Ring1][Branch1_1]	LifeChem Diversity (F6550-4947)	1.060546999658597	0.1164699006601061	1.242853873736482	0.0850251137421774	0.9956755243306592	0.1424408532755021	1.1872345192548774	0.0903888173881294	0.994753158152084	0.0519128609820038	1.0787101903516467	0.5438960346554159	0.976596514570619	0.0393195242100746	1.0286044844405515	0.0673520075604812	0.9841340696681603
95	1	COc1cccc(N2CC(C(=O)NC3CCN(c4nccn5c(C)nnc45)CC3)CC2=O)c1	[C][O][c][c][c][c][c][Branch2_3][Ring1][Branch1_1][N][C][C][Branch2_3][epsilon][=O][C][Branch1_3][epsilon][=O][N][C][C][C][N][Branch1_3][C][c][n][c][c][n][c][Branch1_3][epsilon][C][n][n][c][Ring1][Branch2_2][Ring1][Branch1_1][C][C][Ring1][=N][C][C][Ring2][epsilon][Branch1_1][=O][c][Ring2][epsilon][O]	LifeChem Diversity (F6559-0234)	1.0641769033037587	0.0924311748426381	1.1722636227665504	0.0728277670186356	0.9548274197263862	0.0885098101514585	1.083691280376847	0.1118518981271278	1.025214304062661	0.0508638547299512	1.0421235145035344	0.4287059015004433	0.9512909557136184	0.0389506894590831	0.967897393027565	0.0486999188597285	1.0141519028973982
96	1	Cc1cc(=O)n(CC(=O)N2CCC(c3ccccc3F)S(=O)(=O)CC2)cn1	[C][c][c][c][Branch1_3][epsilon][=O][n][Branch2_3][epsilon][=O][C][C][Branch1_3][epsilon][=O][N][C][C][C][Branch1_3][Branch2_3][c][c][c][c][c][c][Ring1][Branch1_1][F][S][Branch1_1][epsilon][=O][Branch1_3][epsilon][=O][C][C][Ring1][=N][c][n][Ring2][epsilon][Branch1_3]	LifeChem Diversity (F6557-1523)	1.0680567153217435	0.0843709256138509	1.1153489168314603	0.0811328637606013	0.9532964497358676	0.0903498346559166	1.0449469193515093	0.0906462431708003	1.0085302091946189	0.0602418096149884	1.2581559307735093	0.6380164234406792	0.95151851655031	0.0432159409891595	1.0036730507772436	0.0628641995848201	1.0039655608700044
97	1	COc1ccc(S(=O)(=O)NCc2cccnc2-c2cnn(C)c2)cc1Cl	[C][O][c][c][c][c][Branch2_3][epsilon][Branch2_2][S][Branch1_1][epsilon][=O][Branch1_3][epsilon][=O][N][C][c][c][c][c][n][c][Ring1][Branch1_1][-c][c][n][n][Branch1_3][epsilon][C][c][Ring1][Branch1_1][c][c][Ring2][epsilon][Ring2][Cl]	LifeChem Diversity (F6561-6825)	1.147069088394015	0.1150488229033102	1.1065618134301791	0.0720143841997448	1.0359190020393554	0.0599636514721527	1.0418207992698405	0.1881025885809233	1.10094618107499	0.0545607162462324	1.1798640166849936	0.4879527447852232	0.9993684745772428	0.0436204906557128	1.1652855983462531	0.0581685575609917	0.9992409440551321
98	1	C=C1CCC(NS(=O)(=O)c2ccc(-c3coc(C)n3)cc2)CC1	[C][=C][C][C][C][Branch2_3][epsilon][Branch2_3][N][S][Branch1_1][epsilon][=O][Branch1_3][epsilon][=O][c][c][c][c][Branch1_3][F][-c][c][o][c][Branch1_3][epsilon][C][n][Ring1][Branch1_1][c][c][Ring1][F][C][C][Ring2][epsilon][Ring1]	LifeChem Diversity (F6561-4004)	1.1489233342638965	0.0911579878114026	1.1422745819509963	0.105691443530665	1.14268951548887	0.0623810316177166	1.1952147369328816	0.1648630450811144	1.03999572201848	0.0560452143951617	2.31873033186742	0.7457498912119166	1.054405782867712	0.0474658720279281	1.2174870280834362	0.0621221302433057	0.8339012532021728
99	1	O=c1ccc(-c2ccncc2)nn1CC1CCN(CC(F)(F)F)CC1	[O][=c][c][c][c][Branch1_3][Branch2_2][-c][c][c][n][c][c][Ring1][Branch1_1][n][n][Ring1][F][C][C][C][C][N][Branch1_3][Branch2_3][C][C][Branch1_2][epsilon][F][Branch1_3][epsilon][F][F][C][C][Ring1][Branch2_3]	LifeChem Diversity (F6594-1694)	0.972785579323322	0.0770486302254542	0.8840484978651345	0.0703839823373921	0.954599179074695	0.0507964914842819	0.8315787857561532	0.1654556912236158	0.923801908958338	0.0460574237559769	1.1230224798918336	0.4966747431198017	0.9709451999547524	0.0853624848061806	0.8576262826357558	0.0427760436877677	0.9640368872263763
100	1	COc1ccc(CC(=O)N2CCC(N3CCC(OC)CC3)CC2)cc1OC	[C][O][c][c][c][c][Branch2_3][epsilon][Branch2_2][C][C][Branch1_3][epsilon][=O][N][C][C][C][Branch1_3][=O][N][C][C][C][Branch1_3][Ring1][O][C][C][C][Ring1][Branch1_3][C][C][Ring1][=O][c][c][Ring2][epsilon][Ring2][O][C]	LifeChem Diversity (F6442-6389)	1.0860985616699077	0.0870847212066061	1.0239374998188664	0.1130675857273005	0.892850981555352	0.0414390365007202	1.0832497870205595	0.3492520563277275	0.9648272888936787	0.0633085467196116	1.0026061807100053	0.2226625860975481	0.9409442142988028	0.03984382842116	0.9493829031972948	0.0495424826479868	0.9743295143755883
101	1	Cc1cc(OC2CN(C(=O)CSCc3ccccc3)C2)cc(=O)n1C1CC1	[C][c][c][c][Branch2_3][epsilon][Branch1_2][O][C][C][N][Branch1_3][#N][C][Branch1_3][epsilon][=O][C][S][C][c][c][c][c][c][c][Ring1][Branch1_1][C][Ring1][N][c][c][Branch1_3][epsilon][=O][n][Ring2][epsilon][Ring2][C][C][C][Ring1][epsilon]	LifeChem Diversity (F6473-8580)	1.0734638237519212	0.0848242836892911	0.9862175090907552	0.0863647599712569	0.9940311019949838	0.0497487092798113	1.1051138108399696	0.3096192545042462	1.1243225069103948	0.0557306936559071	1.0612074602803945	0.4542054482177474	0.9813223710163348	0.0543686706527271	0.6583958277801115	0.0337841371062657	1.004635585652634
102	1	COC(CNC(=O)COc1cccc2c1OC(C)(C)C2)c1ccc(Cl)s1	[C][O][C][Branch2_3][epsilon][Branch2_2][C][N][C][Branch1_3][epsilon][=O][C][O][c][c][c][c][c][c][Ring1][Branch1_1][O][C][Branch1_2][epsilon][C][Branch1_3][epsilon][C][C][Ring1][Branch1_2][c][c][c][c][Branch1_3][epsilon][Cl][s][Ring1][Branch1_1]	LifeChem Diversity (F6521-7914)	1.193741841733655	0.1017832590759768	0.8834646940915133	0.0596612758333048	0.9975993504639278	0.0434219288184617	1.1437990459914331	0.3392246945262349	0.5387274360443415	0.0278160974769533	1.345632763607213	0.2003075036836987	0.9489849176999332	0.0515331374151302	0.8728064303329512	0.0457099555567991	0.9386969250709345
103	1	CCOc1ccc2oc(-c3ccccc3)c(C(=O)N3CCN(C)CC3)c2c1	[C][C][O][c][c][c][c][o][c][Branch1_3][Branch2_2][-c][c][c][c][c][c][Ring1][Branch1_1][c][Branch1_3][#N][C][Branch1_3][epsilon][=O][N][C][C][N][Branch1_3][epsilon][C][C][C][Ring1][Branch1_2][c][Ring1][#C][c][Ring2][epsilon][Branch1_1]	LifeChem Diversity (F0308-0660)	1.0886517907389102	0.0870671442673037	1.1515115131121472	0.1282802296146303	1.0301048981218293	0.0504108436502004	1.2600355948024953	0.3138584905272015	1.0313618692993995	0.0522490849711815	1.1286628063967004	0.3957574763452739	1.08620079465479	0.0755222966528261	1.0537648653535387	0.0534240492370573	0.9663361652732181
104	1	Cc1ccc(-n2nnc3c(=O)n(CC(=O)N4CC(C)OC(C)C4)cnc32)cc1Cl	[C][c][c][c][c][Branch2_3][epsilon][#C][-n][n][n][c][c][Branch1_3][epsilon][=O][n][Branch1_3][S][C][C][Branch1_3][epsilon][=O][N][C][C][Branch1_3][epsilon][C][O][C][Branch1_3][epsilon][C][C][Ring1][Branch1_3][c][n][c][Ring1][C][Ring1][S][c][c][Ring2][epsilon][Branch2_1][Cl]	LifeChem Diversity (F1876-1094)	1.088934805120089	0.0888917369921471	1.1396946475191072	0.0794042216163	0.8845780198470214	0.0466934905507247	1.1406930073234274	0.3440886359939242	1.1241495693421462	0.0957587410010619	1.0058816764582277	0.4563477061942331	0.9902164275550596	0.0664192897483453	1.085508461101607	0.0564780745037703	0.9762619247623863
105	1	O=C(NC1CC(=O)N(c2ccc(F)cc2)C1)c1ccc(Cl)cc1	[O][=C][Branch2_3][epsilon][Branch1_2][N][C][C][C][Branch1_3][epsilon][=O][N][Branch1_3][O][c][c][c][c][Branch1_3][epsilon][F][c][c][Ring1][Branch1_2][C][Ring1][O][c][c][c][c][Branch1_3][epsilon][Cl][c][c][Ring1][Branch1_2]	LifeChem Diversity (F2539-0865)	1.110025984459536	0.0879488725753959	1.2401957194799986	0.1094934913119778	0.8773523683615414	0.0390499326463528	1.196951594789422	0.3041085880649041	1.0595664626084909	0.054351053162305	1.4625435628381172	0.4568284562246084	0.9271800912492494	0.0808014159484424	0.9436111690488476	0.0638455879072634	0.9907293007361402
106	1	CN1CCN(C(CC(=O)Nc2cccc(C(F)(F)F)c2)C(=O)O)CC1	[C][N][C][C][N][Branch2_3][epsilon][=N][C][Branch2_3][epsilon][Branch1_2][C][C][Branch1_3][epsilon][=O][N][c][c][c][c][c][Branch1_3][Branch2_2][C][Branch1_2][epsilon][F][Branch1_3][epsilon][F][F][c][Ring1][Branch2_2][C][Branch1_3][epsilon][=O][O][C][C][Ring2][epsilon][Branch1_1]	LifeChem Diversity (F2721-0225)	1.090981720002553	0.0855365099270956	1.155127581790799	0.1036798254429668	0.8590366301092317	0.0378094445377147	1.1739920474594374	0.2584883701949994	1.017766450640722	0.0505638563268312	1.276364428319499	0.5464827604876384	0.953240437648882	0.0526292788985076	0.9792464771719992	0.0490937549540957	0.998572593648678
107	1	CCc1ccc2ncc(C#N)c(Nc3cc(OC)c(OC)c(OC)c3)c2c1.Cl	[C][C][c][c][c][c][n][c][c][Branch1_3][Ring1][C][#N][c][Branch2_3][epsilon][Ring1][N][c][c][c][Branch1_3][Ring1][O][C][c][Branch1_3][Ring1][O][C][c][Branch1_3][Ring1][O][C][c][Ring1][F][c][Ring1][S][c][Ring2][epsilon][Branch1_2][.][Cl]	LifeChem Diversity (F3382-3390)	1.2357711348492142	0.1683816657955916	0.6067368078464521	0.0781545023019294	0.9305917443661282	0.0656200059944546	0.7251800159991632	0.1722076751141931	1.3683066697831354	0.0711601297031944	0.893120051943318	0.5411528356867159	0.985733346769419	0.0565418940947032	0.71244910371499	0.0381745421101441	0.902608712769033
108	1	COc1nn(C)cc1C(=O)Nc1ccc(C(=O)NCCN2CCOCC2)cc1	[C][O][c][n][n][Branch1_3][epsilon][C][c][c][Ring1][Branch1_1][C][Branch1_3][epsilon][=O][N][c][c][c][c][Branch1_3][#N][C][Branch1_3][epsilon][=O][N][C][C][N][C][C][O][C][C][Ring1][Branch1_1][c][c][Ring1][#N]	LifeChem Diversity (F5763-0164)	1.0312319607614682	0.0826113850251831	1.2787277535685655	0.0958698980017602	0.8925154673798781	0.0415576242210654	1.125821130925196	0.2335140230717092	1.0166670358381784	0.0517526633672756	1.1179711494972555	0.5164542684991728	0.9482301301573016	0.0774478024680998	0.9787014179871908	0.0488366822716011	0.9943050683133154
109	1	CC(NC(=O)C1CCN(S(=O)(=O)N2CCCC2)CC1)c1ccc(F)cc1	[C][C][Branch2_3][epsilon][F][N][C][Branch1_3][epsilon][=O][C][C][C][N][Branch1_3][=N][S][Branch1_1][epsilon][=O][Branch1_3][epsilon][=O][N][C][C][C][C][Ring1][Ring2][C][C][Ring1][=O][c][c][c][c][Branch1_3][epsilon][F][c][c][Ring1][Branch1_2]	LifeChem Diversity (F6253-3602)	1.047202449473336	0.0823352162297215	1.247000555249215	0.0854180787308252	0.9283489783282328	0.041357327228833	1.090658952615135	0.151093603209693	1.0831342727481004	0.053871168864675	1.1481375908169067	0.5255830469140302	1.0401448627589855	0.0435442160190725	0.9529374395351192	0.050812586400089	0.9918525451476616
110	1	CCOc1ccccc1NC(=O)N1CCCC1CS(=O)(=O)c1ccccc1	[C][C][O][c][c][c][c][c][c][Ring1][Branch1_1][N][C][Branch1_3][epsilon][=O][N][C][C][C][C][Ring1][Ring2][C][S][Branch1_1][epsilon][=O][Branch1_3][epsilon][=O][c][c][c][c][c][c][Ring1][Branch1_1]	LifeChem Diversity (F6435-2877)	1.1484133072539904	0.0927798938272096	1.3008039002339709	0.0870153463287154	0.9537105142654948	0.0456818071931186	1.1423602020365295	0.1571422710844857	1.0140380608114743	0.0619961711229981	1.0330944594121918	0.4065657452954688	1.0209874155770244	0.0585261477144116	1.089819310106646	0.0571043835201165	0.9887738764990575
111	1	Cc1ccc(NC(=O)Nc2c(C)nc(N3CCN(C)CC3)nc2C)cc1F	[C][c][c][c][c][Branch2_3][epsilon][=O][N][C][Branch1_3][epsilon][=O][N][c][c][Branch1_3][epsilon][C][n][c][Branch1_3][O][N][C][C][N][Branch1_3][epsilon][C][C][C][Ring1][Branch1_2][n][c][Ring1][=O][C][c][c][Ring2][epsilon][Branch1_2][F]	LifeChem Diversity (F6438-0377)	1.0293922567831073	0.1131048169023212	1.2142289261582118	0.0829012746213116	0.8177744609753314	0.0367540505342098	1.1721628562171174	0.1491240973107745	0.992745581430254	0.0492229527766552	1.3703904833865497	0.5678699746251236	0.8684713799249446	0.0427479343821585	0.9250548354084352	0.0463360492621315	0.9704174259208349
112	1	O=C(CCn1cnc2ccccc2c1=O)NCC1CCCN1c1ccccc1	[O][=C][Branch1_3][=C][C][C][n][c][n][c][c][c][c][c][c][Ring1][Branch1_1][c][Ring1][Branch2_2][=O][N][C][C][C][C][C][N][Ring1][Ring2][c][c][c][c][c][c][Ring1][Branch1_1]	LifeChem Diversity (F6443-7836)	1.003197094521234	0.0860424766804319	1.2972361800899417	0.085529570072872	0.987100196988549	0.0464051924258853	1.2018814154634914	0.1382164360800095	1.0458274307216595	0.0545120290553192	1.3627604099017512	0.6458651672386622	1.0016024075583716	0.0713057991121833	0.9833291028793468	0.052766668592766	0.9953533157661528
113	1	Cc1ccc(CCC(=O)N2CC(N3C(=O)C4CC=CCC4C3=O)C2)cc1F	[C][c][c][c][c][Branch2_3][epsilon][=O][C][C][C][Branch1_3][epsilon][=O][N][C][C][Branch1_3][=C][N][C][Branch1_3][epsilon][=O][C][C][C][=C][C][C][Ring1][Branch1_1][C][Ring1][Branch2_2][=O][C][Ring1][N][c][c][Ring2][epsilon][Branch1_2][F]	LifeChem Diversity (F6473-4176)	1.1022781176975616	0.1006767543813718	1.0521874638682625	0.1217080241092314	1.0044562348602568	0.0436703454935274	0.8700250564029636	0.0920918505613502	0.727752925739332	0.2641887558155557	1.0652506477117742	0.4360430672098241	0.9649108686980588	0.0681531179365933	0.741211282392185	0.0369498620876213	1.0015924535964862
114	1	O=C(C(c1ccccc1)c1ccccc1)N1CCC(n2nccn2)CC1	[O][=C][Branch1_3][S][C][Branch1_3][Branch2_2][c][c][c][c][c][c][Ring1][Branch1_1][c][c][c][c][c][c][Ring1][Branch1_1][N][C][C][C][Branch1_3][Branch2_1][n][n][c][c][n][Ring1][Ring2][C][C][Ring1][Branch2_3]	LifeChem Diversity (F6482-3819)	1.0893752166918638	0.1308055787427774	1.2453080036068198	0.0780230091232193	0.9039244940513346	0.0630004989670547	1.1610299201815462	0.1164304705073619	1.0016847444997026	0.054156572299023	1.6588534978542069	0.7722079825884588	1.0042497868270943	0.0645026349358823	0.9885741435732194	0.0532935874010891	0.9994706184101271
115	1	O=C(CCc1ccc(F)c(Cl)c1)NCCn1nccn1	[O][=C][Branch1_3][C][C][C][c][c][c][c][Branch1_3][epsilon][F][c][Branch1_3][epsilon][Cl][c][Ring1][Branch1_3][N][C][C][n][n][c][c][n][Ring1][Ring2]	LifeChem Diversity (F6514-7647)	1.0592658987958603	0.1092557372159079	1.2097115737149249	0.0758299276745582	0.972326969074258	0.0558982245830366	1.0603349599820469	0.0868333532972341	1.0564019795086668	0.0523254978511398	1.3241415247593626	0.5482762871827684	0.9794145644668604	0.0394293449037587	1.002738857352532	0.0678105178030595	0.9922210404579763
116	1	O=C(NCc1nc(C2CCCCC2)cs1)c1ccc(F)cc1	[O][=C][Branch1_3][S][N][C][c][n][c][Branch1_3][Branch2_2][C][C][C][C][C][C][Ring1][Branch1_1][c][s][Ring1][Branch2_3][c][c][c][c][Branch1_3][epsilon][F][c][c][Ring1][Branch1_2]	LifeChem Diversity (F6512-1699)	1.1607204769103934	0.1114118161457364	1.2581766712651596	0.0937890079824663	0.9175172957160844	0.0473185399536307	1.1034631643511457	0.0897414314684339	0.8981594100220478	0.0497823342436775	1.8279490491544816	0.671701163187251	0.6835762155706739	0.0288179601791277	1.0300060737895689	0.0631466122903567	0.9305521380663833
117	1	CC(C)Oc1ccc(C(=O)N2CCC(c3ccccc3)S(=O)(=O)CC2)cc1	[C][C][Branch1_3][epsilon][C][O][c][c][c][c][Branch2_3][epsilon][F][C][Branch1_3][epsilon][=O][N][C][C][C][Branch1_3][Branch2_2][c][c][c][c][c][c][Ring1][Branch1_1][S][Branch1_1][epsilon][=O][Branch1_3][epsilon][=O][C][C][Ring1][N][c][c][Ring2][epsilon][Ring2]	LifeChem Diversity (F6557-0669)	1.073243308564087	0.0980653217284561	1.134767981503222	0.068805054058611	0.8758078091388797	0.0494150175371344	1.0883232641632066	0.0918468098536858	0.9061425400961588	0.0611405659154486	1.0834465919148326	0.7788638770483698	0.9638868449329456	0.0385934562887658	0.9277358696920944	0.0493678401275447	0.9921622331827489
118	1	Cc1c(Cl)cccc1S(=O)(=O)NCc1ccnc(N2CCCC2=O)c1	[C][c][c][Branch1_3][epsilon][Cl][c][c][c][c][Ring1][Branch1_2][S][Branch1_1][epsilon][=O][Branch1_3][epsilon][=O][N][C][c][c][c][n][c][Branch1_3][Branch2_2][N][C][C][C][C][Ring1][Ring2][=O][c][Ring1][F]	LifeChem Diversity (F6562-2791)	1.0265782902731275	0.0940022921735755	1.066007298266238	0.0785994096689546	0.9202724446912772	0.0434944902937845	1.0276692215406085	0.0925759732338697	1.0050597214815833	0.0549584450919919	1.2264312741685202	0.6708853580311394	1.016333664163865	0.0454720458274473	0.9925713235789874	0.0571602444894341	0.9566348822290478
119	1	CCOc1ccc(S(=O)(=O)NCCn2nc(C3CC3)ccc2=O)cc1C	[C][C][O][c][c][c][c][Branch2_3][epsilon][Branch2_1][S][Branch1_1][epsilon][=O][Branch1_3][epsilon][=O][N][C][C][n][n][c][Branch1_3][Branch1_2][C][C][C][Ring1][epsilon][c][c][c][Ring1][Branch2_1][=O][c][c][Ring2][epsilon][Ring1][C]	LifeChem Diversity (F6564-2817)	1.0736741286754965	0.1228974616410455	0.9931726941701298	0.0786855879952545	1.0411723361684209	0.0452437523538752	0.8750659056254211	0.1552045933933845	1.0050691105600351	0.0630547620921884	1.1531464588971396	0.5440009548085837	0.9802679176044548	0.0628064628175039	1.017598403194236	0.0507120248801532	0.9824719004981388
120	1	CN(C(=O)c1cncc(F)c1)C1CN(c2ccc3nnc(C4CC4)n3n2)C1	[C][N][Branch1_3][#N][C][Branch1_3][epsilon][=O][c][c][n][c][c][Branch1_3][epsilon][F][c][Ring1][Branch1_2][C][C][N][Branch1_3][=S][c][c][c][c][n][n][c][Branch1_3][Branch1_2][C][C][C][Ring1][epsilon][n][Ring1][Branch1_3][n][Ring1][F][C][Ring1][=N]	LifeChem Diversity (F6658-2405)	0.9882460410252838	0.077757313390737	0.9905583620654572	0.1390007312220086	0.8304030325154317	0.082280155612418	0.8586213874482791	0.3977834952693179	0.9368235689672442	0.0551985031748607	1.080731952568584	0.1234373921305995	0.9321487233550406	0.0481963531663985	0.9561850649650364	0.0872965117553805	1.001750400880629
121	1	O=C(c1cc(C(F)(F)F)cc(C(F)(F)F)c1)N1CCOCC1CO	[O][=C][Branch2_3][epsilon][Branch2_3][c][c][c][Branch1_3][Branch2_2][C][Branch1_2][epsilon][F][Branch1_3][epsilon][F][F][c][c][Branch1_3][Branch2_2][C][Branch1_2][epsilon][F][Branch1_3][epsilon][F][F][c][Ring1][=O][N][C][C][O][C][C][Ring1][Branch1_1][C][O]	LifeChem Diversity (F6132-0102)	1.025370827073837	0.1165616295034037	1.0413745139834378	0.0919867343302378	0.8685412855849882	0.0989661192448536	0.9887966962024471	0.3784900569649348	0.939615398220902	0.0530637773953936	1.0895734657715694	0.2605422128889742	0.9484881206407602	0.070034511445775	0.9693931106331666	0.0718784846499949	0.9990815099405492
122	1	COC(CNS(=O)(=O)Cc1ccccc1)c1ccc(Cl)s1	[C][O][C][Branch1_3][#C][C][N][S][Branch1_1][epsilon][=O][Branch1_3][epsilon][=O][C][c][c][c][c][c][c][Ring1][Branch1_1][c][c][c][c][Branch1_3][epsilon][Cl][s][Ring1][Branch1_1]	LifeChem Diversity (F6521-7984)	1.021987118978132	0.0835701493118754	1.1193834219416106	0.0710182227158806	0.9224759877380873	0.0523230369979473	1.163695589016125	0.3501300669977095	0.9592056112306602	0.056301998949887	1.9978565237153567	0.2790818516306186	1.00392366039544	0.053107252065266	1.2381224759623624	0.1036575687950402	0.6394763097316423
123	1	Cc1cc(NC(=O)CC(C)C)ccc1N1CCCCC1=O	[C][c][c][c][Branch1_3][O][N][C][Branch1_3][epsilon][=O][C][C][Branch1_3][epsilon][C][C][c][c][c][Ring1][O][N][C][C][C][C][C][Ring1][Branch1_1][=O]	LifeChem Diversity (F2784-0163)	1.0322882148091086	0.0851105456256515	1.2319212324642117	0.1075951774091981	0.9356336208583148	0.1131317285716737	1.1417116590991483	0.3169773165249647	1.033015107490071	0.0968709704336544	1.0139928210043545	0.3973509412123714	0.9692953838887368	0.0388052113143898	1.00347674425677	0.0649770787680938	1.0060360853756807
124	1	CCOc1ccccc1NC(=O)Nc1ccc2c(c1)CCC(=O)N2C	[C][C][O][c][c][c][c][c][c][Ring1][Branch1_1][N][C][Branch1_3][epsilon][=O][N][c][c][c][c][c][Branch1_3][Ring2][c][Ring1][Branch1_1][C][C][C][Branch1_3][epsilon][=O][N][Ring1][Branch1_3][C]	LifeChem Diversity (F5540-0053)	1.4102751591077416	0.1115963385468129	0.2817421036362172	0.0324259277496619	0.989997417106545	0.05660738504305	0.3886297152703963	0.0792828460401848	1.9130948551486693	0.1423732355947349	0.7636056964093367	0.3279185267097747	1.1683793633191777	0.0964882817366215	0.4042940438352905	0.0253278650913951	0.9334736532566075
125	1	COc1ccc(NC(=O)c2nn(-c3ccc(F)cc3)cc2OC)cc1OC	[C][O][c][c][c][c][Branch2_3][epsilon][Branch2_2][N][C][Branch1_3][epsilon][=O][c][n][n][Branch1_3][O][-c][c][c][c][Branch1_3][epsilon][F][c][c][Ring1][Branch1_2][c][c][Ring1][F][O][C][c][c][Ring2][epsilon][Ring2][O][C]	LifeChem Diversity (F5069-0105)	1.1412070265005418	0.093785158884818	1.2325717808622358	0.1192163627375007	0.8886177791848513	0.0398877468188704	1.1304226427522508	0.2386434240411393	1.067979043841376	0.1165113431906643	1.2034775287438555	0.5105716381561852	0.9715293168698655	0.0521876595947492	0.9760605692401318	0.0702126689423452	0.9764444481747403
126	1	COc1cccc(S(=O)(=O)NCc2sc(-c3ccccc3)nc2C)c1	[C][O][c][c][c][c][c][Branch2_3][epsilon][Branch2_2][S][Branch1_1][epsilon][=O][Branch1_3][epsilon][=O][N][C][c][s][c][Branch1_3][Branch2_2][-c][c][c][c][c][c][Ring1][Branch1_1][n][c][Ring1][Branch2_3][C][c][Ring2][epsilon][Ring2]	LifeChem Diversity (F6261-0509)	1.1023106049020228	0.0863896162760481	1.1097930862332164	0.120379202710148	0.901480665826034	0.0448393952098015	1.1554638575342455	0.2746481078420268	1.257112673239242	0.1147607478634954	1.7179289399347817	0.5553095668206137	1.038650502497105	0.0423072168551226	0.9218932181185796	0.0589070777864283	0.9418668042609042
127	1	COC1CCN(c2ccc(C(=O)N3CC(n4cc(COc5ccccc5)nn4)C3)cc2)C1	[C][O][C][C][C][N][Branch2_3][Ring1][Branch1_1][c][c][c][c][Branch2_3][epsilon][=O][C][Branch1_3][epsilon][=O][N][C][C][Branch1_3][S][n][c][c][Branch1_3][F][C][O][c][c][c][c][c][c][Ring1][Branch1_1][n][n][Ring1][O][C][Ring1][#N][c][c][Ring2][epsilon][Branch1_2][C][Ring2][epsilon][F]	LifeChem Diversity (F6514-4055)	1.129374302630111	0.1006098520613278	1.1196591296258105	0.0758293033697881	0.9586631318381066	0.053077074754684	1.076333510475151	0.2434192033314726	1.173254284345596	0.0987150949679764	1.5665696614346565	0.5340893672775964	0.940830433880457	0.0421613476193353	0.7582376824879375	0.0425696130719424	0.9215589887186779
128	1	O=C(COc1ccccc1)N1CCCC1Cn1nccn1	[O][=C][Branch1_3][F][C][O][c][c][c][c][c][c][Ring1][Branch1_1][N][C][C][C][C][Ring1][Ring2][C][n][n][c][c][n][Ring1][Ring2]	LifeChem Diversity (F6515-2173)	0.9508939329460564	0.077089227182607	1.1686076482335972	0.1015895099709541	0.923366197252631	0.1044638122126721	1.057121202754225	0.2532551346952058	0.9620924883735767	0.0896868634322301	1.2939202362836824	0.5892973156355863	0.8894493138004402	0.094357177733392	0.9039662777808548	0.0492925030522078	0.9753043412338782
129	1	O=c1c2ccccc2n(Cc2nc(-c3ccc(F)c(F)c3)no2)c(=O)n1C1CC1	[O][=c][c][c][c][c][c][c][Ring1][Branch1_1][n][Branch2_3][epsilon][Branch1_2][C][c][n][c][Branch1_3][=N][-c][c][c][c][Branch1_3][epsilon][F][c][Branch1_3][epsilon][F][c][Ring1][Branch1_3][n][o][Ring1][O][c][Branch1_3][epsilon][=O][n][Ring2][epsilon][Branch1_2][C][C][C][Ring1][epsilon]	LifeChem Diversity (F6609-9586)	1.2137950217403488	0.0957650965433204	1.0395738399583043	0.074314751895454	0.9225818209285092	0.105747746289108	1.0663415497130102	0.154302022462648	0.8404016013007178	0.0763955597427963	1.1676125437383602	0.1822689154837527	0.9416837870180512	0.043589466677695	0.9948994896792682	0.0740396606108485	0.9706308478499621
130	1	Cc1cccc(CCC(=O)N2CCCC(Oc3ccnc(C)n3)C2)c1	[C][c][c][c][c][c][Branch2_3][epsilon][Branch2_3][C][C][C][Branch1_3][epsilon][=O][N][C][C][C][C][Branch1_3][=O][O][c][c][c][n][c][Branch1_3][epsilon][C][n][Ring1][Branch1_2][C][Ring1][=O][c][Ring2][epsilon][Branch1_1]	LifeChem Diversity (F6480-6687)	1.1438072846655267	0.114051765841469	1.1896466331833828	0.0851970161548742	1.060508310551278	0.1500069402321075	1.159592973540964	0.2437101814512781	1.0158055878902046	0.0901032318076302	1.4950109729416483	0.6670214300412673	0.9852213348868624	0.0419917152300598	0.731348677506497	0.0571106813190061	0.9630689850260532
131	1	O=C(Nc1nc(CC(=O)N2CCOCC2)cs1)c1ccccc1	[O][=C][Branch2_3][epsilon][Branch1_1][N][c][n][c][Branch1_3][N][C][C][Branch1_3][epsilon][=O][N][C][C][O][C][C][Ring1][Branch1_1][c][s][Ring1][=O][c][c][c][c][c][c][Ring1][Branch1_1]	LifeChem Diversity (F2202-0017)	1.0181360813412417	0.090495122907238	1.240769248729341	0.0869824164758214	0.9409081633742578	0.1450369914107455	1.2889406650662336	0.1036549812510624	1.0155476857739925	0.0731706020296324	1.0455847828770155	0.4827864463641587	0.9337416492118832	0.0605620211528695	0.9954666620617872	0.053369991745812	1.009558965217135
132	1	O=C(CC1CCCCN1S(=O)(=O)c1ccccc1)NCCC1=CCCCC1	[O][=C][Branch2_3][epsilon][Branch1_2][C][C][C][C][C][C][N][Ring1][Branch1_1][S][Branch1_1][epsilon][=O][Branch1_3][epsilon][=O][c][c][c][c][c][c][Ring1][Branch1_1][N][C][C][C][=C][C][C][C][C][Ring1][Branch1_1]	LifeChem Diversity (F2267-0048)	1.2125126832698234	0.0950343277579662	1.2268019201174722	0.0796825745514237	0.9025703928226394	0.1268235497738969	1.3801188302481653	0.1062614988436374	0.9936812163220532	0.1264971082110626	1.162814049465507	0.4414233798506044	1.0167887858372486	0.0594416987096156	1.028560450633299	0.0537768673836332	1.0106460553086158
133	1	CN1CCC2(CC1)NC(=O)N(CC(=O)N1CCc3ccccc31)C2=O	[C][N][C][C][C][Branch1_3][Branch1_1][C][C][Ring1][Branch1_1][N][C][Branch1_3][epsilon][=O][N][Branch1_3][#C][C][C][Branch1_3][epsilon][=O][N][C][C][c][c][c][c][c][c][Ring1][Branch1_1][Ring1][Branch2_1][C][Ring1][#C][=O]	LifeChem Diversity (F2234-0006)	1.1349892407682858	0.0955655724343196	1.179384173435716	0.1378824101519374	0.9416396231031684	0.1135551883533616	1.201007993947643	0.1009116906145526	0.9270421989486216	0.0936213142387999	1.3175355176056422	0.610012373139902	0.8989995922868342	0.0803033944866899	1.008265604926064	0.0632495450738668	1.0153379989836853
134	1	Cc1cccc2sc(NC(=O)c3cccn(Cc4ccc(Br)cc4)c3=O)nc12	[C][c][c][c][c][c][s][c][Branch2_3][epsilon][Branch2_3][N][C][Branch1_3][epsilon][=O][c][c][c][c][n][Branch1_3][=O][C][c][c][c][c][Branch1_3][epsilon][Br][c][c][Ring1][Branch1_2][c][Ring1][=O][=O][n][c][Ring2][epsilon][Branch2_1][Ring2][epsilon][Ring2]	LifeChem Diversity (F2743-2296)	1.1283375409051477	0.0956611889446349	1.3237473073331287	0.0836481180209915	1.0205549452055962	0.1477841608917367	1.1218418713857683	0.0852613258250916	1.0642884417468843	0.12427002603275	1.4024759011622234	0.6611967136440999	0.9556602560809128	0.0414608343738835	1.0413260710467704	0.0523316224846121	1.002447838875768
135	1	COc1cc(C(=O)Nc2ccc(-c3ccc(N4CCC(C)CC4)nn3)cc2)cc(OC)c1OC	[C][O][c][c][c][Branch2_3][epsilon][#C][C][Branch1_3][epsilon][=O][N][c][c][c][c][Branch2_3][epsilon][Ring1][-c][c][c][c][Branch1_3][O][N][C][C][C][Branch1_3][epsilon][C][C][C][Ring1][Branch1_2][n][n][Ring1][O][c][c][Ring1][=C][c][c][Branch1_3][Ring1][O][C][c][Ring2][epsilon][F][O][C]	LifeChem Diversity (F2724-0839)	0.8788230809609423	0.0727278965214067	1.2576066231874128	0.1067904979315178	0.7545044573255475	0.1235014977293327	1.5912066899880424	0.1250877718012607	0.8617316369957461	0.1012751613386614	1.2211571851248784	0.4384421414061005	1.029555345684095	0.0629480104263211	1.019649897987725	0.0875467696339869	0.9125943852717404
136	1	COc1ccc(CCNc2nnc(Cc3ccc(Cl)cc3)c(=O)[nH]2)cc1OC	[C][O][c][c][c][c][Branch2_3][epsilon][Branch2_3][C][C][N][c][n][n][c][Branch1_3][=O][C][c][c][c][c][Branch1_3][epsilon][Cl][c][c][Ring1][Branch1_2][c][Branch1_3][epsilon][=O][nHexpl][Ring1][N][c][c][Ring2][epsilon][Branch1_1][O][C]	LifeChem Diversity (F2713-0945)	1.1010093929127152	0.088682084781409	1.0670156068514784	0.0646759055461891	0.8771801337157481	0.1056526153197606	1.0405201314409351	0.0799175046169613	0.9277309407492946	0.0676707919484071	1.0827409929413423	0.5376138094387178	0.983783864834155	0.0414383061837359	0.977413595065568	0.0498784812168837	1.0161343000852772
137	1	CC(C)OCc1ccc(C(=O)Nc2nnc(C(C)C)s2)o1	[C][C][Branch1_3][epsilon][C][O][C][c][c][c][c][Branch1_3][S][C][Branch1_3][epsilon][=O][N][c][n][n][c][Branch1_3][Branch1_2][C][Branch1_3][epsilon][C][C][s][Ring1][Branch1_3][o][Ring1][=N]	LifeChem Diversity (F3349-0149)	1.004210960502101	0.0791033964789574	1.1137587571726963	0.0675903286590012	0.9614591528817108	0.1516738317303739	1.051348427153044	0.079827410999607	0.9880501495805823	0.1024836178948921	1.053223702677302	0.3953305786162839	0.937997169160832	0.0617871668251208	0.9863951004021272	0.0515445713502834	1.0122168008326655
138	1	COc1ccc(NC(=O)CCn2nc(C)nc2C)cc1	[C][O][c][c][c][c][Branch1_3][#C][N][C][Branch1_3][epsilon][=O][C][C][n][n][c][Branch1_3][epsilon][C][n][c][Ring1][Branch1_1][C][c][c][Ring1][C]	LifeChem Diversity (F3316-0078)	1.0732219598297263	0.085395683813913	1.0865838066316744	0.0680642764286572	0.9631639022233665	0.1155362551684822	1.0096880295684991	0.1189330218103669	1.037317487390038	0.0985802118975123	0.9188896217132954	0.4408269064682873	0.977848099172424	0.0792506237888679	0.961276746128812	0.0488594797530913	0.9998808187624979
139	1	CCN1CCN(CC(O)COc2ccc(C(C)(C)C)cc2C(C)(C)C)CC1.Cl.Cl	[C][C][N][C][C][N][Branch2_3][epsilon][=N][C][C][Branch1_3][epsilon][O][C][O][c][c][c][c][Branch1_3][Branch2_2][C][Branch1_2][epsilon][C][Branch1_3][epsilon][C][C][c][c][Ring1][Branch2_2][C][Branch1_2][epsilon][C][Branch1_3][epsilon][C][C][C][C][Ring2][epsilon][Branch1_2][.][Cl][.][Cl]	LifeChem Diversity (F3337-0102)	0.998788691376508	0.0800181783763847	1.2384292437451352	0.139594264039632	2.099199140208656	0.2907299493615335	2.243086961155316	0.236180760049754	0.7198286757663587	0.1165437918403202	5.665279433341539	1.160331809965549	1.4158253126591078	0.205615616590632	0.9599738485796284	0.0520352278290639	0.250299815421457
140	1	CS(=O)(=O)C1CCN(C(=O)C2(c3ccccc3)CCOCC2)C1	[C][S][Branch1_1][epsilon][=O][Branch1_3][epsilon][=O][C][C][C][N][Branch2_3][epsilon][Ring2][C][Branch1_3][epsilon][=O][C][Branch1_3][Branch2_2][c][c][c][c][c][c][Ring1][Branch1_1][C][C][O][C][C][Ring1][F][C][Ring1][=C]	LifeChem Diversity (F6435-0453)	1.0410363338662707	0.0830568069761458	1.001110035923986	0.0874529163607695	0.9273650845220494	0.0469169736029377	1.0265246776320431	0.3253365375796104	0.985659835671291	0.1096230111696451	0.9611254703817635	0.4511589319948778	0.9740212403344528	0.063687588205818	0.9774608104510148	0.0679577505813904	1.0163494233210155
141	1	O=C(NCC#CCOc1cccc(C(F)(F)F)c1)Nc1c(F)cccc1F	[O][=C][Branch2_3][epsilon][Branch1_2][N][C][C][#C][C][O][c][c][c][c][c][Branch1_3][Branch2_2][C][Branch1_2][epsilon][F][Branch1_3][epsilon][F][F][c][Ring1][Branch2_2][N][c][c][Branch1_3][epsilon][F][c][c][c][c][Ring1][Branch1_2][F]	LifeChem Diversity (F6412-1938)	1.127079954590402	0.1234421787666777	1.0730926646298793	0.1675808997627126	0.9221495330507086	0.0446171585437207	1.1540643248493796	0.3915525798786697	0.9209521252873338	0.0773911753178777	0.939710478348362	0.2518977108956434	0.9381261644025614	0.0397394286718306	0.9939352268672929	0.0510335016339339	1.0114838265164752
142	1	COc1ccc(CNC(=O)NCC#CCOc2cccc(C(F)(F)F)c2)cc1OC	[C][O][c][c][c][c][Branch2_3][epsilon][O][C][N][C][Branch1_3][epsilon][=O][N][C][C][#C][C][O][c][c][c][c][c][Branch1_3][Branch2_2][C][Branch1_2][epsilon][F][Branch1_3][epsilon][F][F][c][Ring1][Branch2_2][c][c][Ring2][epsilon][Branch1_3][O][C]	LifeChem Diversity (F6412-1946)	1.073758595407096	0.098365881662387	1.091837328983234	0.1333381778280482	0.9498762424871352	0.0631005329127806	1.1282310505110216	0.2866522221592316	1.0725491777779026	0.114401053644179	0.9050710871658356	0.1910489769700572	0.8939476094094643	0.0470752109404322	1.0082635876191386	0.0503472618070754	1.009446048546124
143	1	O=C(Cn1ncccc1=O)N1Cc2cnc(N3CCOCC3)nc2C1	[O][=C][Branch1_3][F][C][n][n][c][c][c][c][Ring1][Branch1_1][=O][N][C][c][c][n][c][Branch1_3][Branch2_2][N][C][C][O][C][C][Ring1][Branch1_1][n][c][Ring1][F][C][Ring1][N]	LifeChem Diversity (F6444-6616)	1.1031166411748927	0.1041886849993256	1.1613476040598991	0.2113174103608825	0.938399269654964	0.0422522765050776	1.0897929048893775	0.311023123954786	0.9421007600194524	0.0820845493053904	1.055956371657023	0.1855350474257649	0.9404169875928629	0.0475837422085185	0.9562924979136204	0.0582241562081479	0.9977498441656484
144	1	O=C(c1ccc2ccccc2n1)N1CCc2ncncc2C1	[O][=C][Branch1_3][=N][c][c][c][c][c][c][c][c][c][Ring1][Branch1_1][n][Ring1][Branch2_2][N][C][C][c][n][c][n][c][c][Ring1][Branch1_1][C][Ring1][Branch2_2]	LifeChem Diversity (F6445-6321)	1.0430798453273145	0.0825355749129955	1.0922172376599475	0.178240988401213	0.8624204950336002	0.0441275834757096	1.111530252258169	0.2736037427844205	1.0812506054137292	0.0545425275431423	1.0722474935088404	0.4766784843123932	0.9514616263411372	0.0419061820403281	0.9562015592370344	0.0632320481660257	1.0079697556403413
145	1	O=C(NCc1cccc(Oc2ccccn2)c1)C1c2ccccc2Oc2ccccc21	[O][=C][Branch2_3][epsilon][Ring1][N][C][c][c][c][c][c][Branch1_3][Branch2_3][O][c][c][c][c][c][n][Ring1][Branch1_1][c][Ring1][O][C][c][c][c][c][c][c][Ring1][Branch1_1][O][c][c][c][c][c][c][Ring1][Branch1_1][Ring1][=O]	LifeChem Diversity (F6443-5584)	1.1221361534760956	0.0879132335734268	1.0105248320035924	0.1243327158610379	0.8828853150321654	0.0388899063158389	1.1080111509476325	0.2719182839358102	0.5199017717257159	0.0411182772210819	0.8158681275537594	0.3673605230677943	0.8924532491475841	0.0443532524894207	0.8012692184975525	0.0768556598431295	0.991506722264103
146	1	O=C(c1cc2cc(F)ccc2s1)N1CCc2ncncc2C1	[O][=C][Branch1_3][C][c][c][c][c][c][Branch1_3][epsilon][F][c][c][c][Ring1][Branch1_2][s][Ring1][Branch2_2][N][C][C][c][n][c][n][c][c][Ring1][Branch1_1][C][Ring1][Branch2_2]	LifeChem Diversity (F6445-6202)	1.0315112623192806	0.0830278843770564	1.2331227382696466	0.1449605976040254	0.8975451949732826	0.0628296150527064	1.1171801907205017	0.2993037148333235	1.0467445188775026	0.0993599802550294	0.8105285757755025	0.183492774181988	0.9359907970163952	0.0419998659996516	0.926609226040322	0.0642604558963838	1.0119600212770319
147	1	COC1CC2CCC(C1)N2S(=O)(=O)c1ccc(Br)cc1	[C][O][C][C][C][C][C][C][Branch1_3][Ring2][C][Ring1][Branch1_2][N][Ring1][Branch1_1][S][Branch1_1][epsilon][=O][Branch1_3][epsilon][=O][c][c][c][c][Branch1_3][epsilon][Br][c][c][Ring1][Branch1_2]	LifeChem Diversity (F6471-1980)	1.0507769701699394	0.100367431438603	1.2155463742917585	0.1559519259813224	0.9085868948889488	0.0394785693924258	1.153226797633279	0.2408150455821456	0.9295758946651188	0.0890984962310699	1.258150622984216	0.6426231558943463	0.9274797571184978	0.0404443561695233	1.007660069989824	0.1094346924144507	1.013603093082659
148	1	CS(=O)(=O)N1C2CCC1CC(NC(=O)NC1CCCC1)C2	[C][S][Branch1_1][epsilon][=O][Branch1_3][epsilon][=O][N][C][C][C][C][Ring1][Ring2][C][C][Branch1_3][N][N][C][Branch1_3][epsilon][=O][N][C][C][C][C][C][Ring1][Ring2][C][Ring1][=N]	LifeChem Diversity (F6471-1367)	1.0345386277723077	0.1174238261463131	1.2080137174900742	0.1431322603465282	0.8797161015273453	0.0587879506021016	1.2021534648162735	0.2640543867245534	1.0084051427024212	0.114328164364198	1.0009205784816326	0.3935757390680383	0.9311663749757172	0.0381790007622121	0.980373032573404	0.0933597263815849	1.006315070648815
149	1	Cc1cc(C(=O)N2C3CCC2c2cncnc2C3)n(C)n1	[C][c][c][c][Branch2_3][epsilon][Ring2][C][Branch1_3][epsilon][=O][N][C][C][C][C][Ring1][Ring2][c][c][n][c][n][c][Ring1][Branch1_1][C][Ring1][Branch2_3][n][Branch1_3][epsilon][C][n][Ring1][#C]	LifeChem Diversity (F6471-2343)	1.0150032098242014	0.0845863481725612	1.1912546786200224	0.0955814709201195	0.91662564586818	0.0463012667346792	1.1133756089106686	0.2222885998392722	0.9790919769332822	0.0740453545721123	1.1938134767016837	0.607194823036587	0.934553326963688	0.0413049623899226	0.9825418765524272	0.0848170557610644	1.0047110022812207
150	1	CC(C)Sc1ccc(CC(=O)N2C3C=CCC2CC3)cc1	[C][C][Branch1_3][epsilon][C][S][c][c][c][c][Branch1_3][=C][C][C][Branch1_3][epsilon][=O][N][C][C][=C][C][C][Ring1][Branch1_1][C][C][Ring1][Branch1_2][c][c][Ring1][#N]	LifeChem Diversity (F6471-2600)	1.027130705349807	0.0816177177822076	1.432034830157641	0.109057224888829	1.0786759032113933	0.1000539248733916	1.3776210846870105	0.2392934529936443	0.962560652950898	0.114742104154004	2.0042979894009907	0.3591649898502113	0.9859040173969378	0.0629444984823372	0.9999439806051272	0.1020973838845261	0.8773867715987089
151	1	CSCCC(NC(C)=O)C(=O)NC1CCN(c2nc(C)nc3c2CCCC3)CC1	[C][S][C][C][C][Branch1_3][Branch1_3][N][C][Branch1_2][epsilon][C][=O][C][Branch1_3][epsilon][=O][N][C][C][C][N][Branch1_3][=C][c][n][c][Branch1_3][epsilon][C][n][c][c][Ring1][Branch1_2][C][C][C][C][Ring1][Branch1_1][C][C][Ring1][#N]	LifeChem Diversity (F6523-0807)	1.063954841106188	0.0855037676006123	1.2883284558534245	0.1801680864385141	0.8962167275035299	0.0477182284791534	1.1654966279549426	0.163205645933996	0.8356118158246304	0.0606502118422242	1.0716213428734995	0.5846079403332191	0.9340982052903044	0.0372403064613073	0.9566922099172096	0.0730770130945145	0.9985244676265267
152	1	CSCCC(NC(C)=O)C(=O)N1CCc2nc3ccc(F)cn3c(=O)c2C1	[C][S][C][C][C][Branch1_3][Branch1_3][N][C][Branch1_2][epsilon][C][=O][C][Branch1_3][epsilon][=O][N][C][C][c][n][c][c][c][c][Branch1_3][epsilon][F][c][n][Ring1][Branch1_2][c][Branch1_3][epsilon][=O][c][Ring1][F][C][Ring1][=N]	LifeChem Diversity (F6523-3940)	1.0451654354531843	0.0876089887972235	1.244032949638869	0.1478486340573736	0.9064151644224552	0.0737301196380748	1.134462098842022	0.1198957499351826	1.048159558792657	0.0972738963271664	1.2979563466626711	0.5779305068089764	0.9417975674363972	0.0467625606129717	0.969754552185864	0.0852106950951538	1.009335047298889
153	1	O=C(NC1CCN(c2ncnc3c2CCCC3)CC1)c1ccc(=O)[nH]c1	[O][=C][Branch2_3][epsilon][Branch1_3][N][C][C][C][N][Branch1_3][=N][c][n][c][n][c][c][Ring1][Branch1_1][C][C][C][C][Ring1][Branch1_1][C][C][Ring1][=N][c][c][c][c][Branch1_3][epsilon][=O][nHexpl][c][Ring1][Branch1_2]	LifeChem Diversity (F6523-0737)	1.0919708338276397	0.1072158529228854	1.2427391396412135	0.1103019583721961	0.949146327463568	0.0564871765914731	1.0704486105148532	0.1052192919194047	1.0859150929766717	0.1315245269926892	1.2820100626136597	0.4399390218092553	0.951746077387002	0.0497281447707403	0.9566714113485492	0.0962783898086503	1.018101944090815
154	1	O=C(c1ccc(S(=O)(=O)N2CCCC2)cc1)N1CC(Nc2ccncn2)C1	[O][=C][Branch2_3][epsilon][Branch1_2][c][c][c][c][Branch1_3][=N][S][Branch1_1][epsilon][=O][Branch1_3][epsilon][=O][N][C][C][C][C][Ring1][Ring2][c][c][Ring1][=O][N][C][C][Branch1_3][Branch2_3][N][c][c][c][n][c][n][Ring1][Branch1_1][C][Ring1][Branch2_3]	LifeChem Diversity (F6550-6786)	0.9859476707602606	0.0864763471138927	1.2285816851541236	0.1280304529199443	0.9207183218012208	0.0565983743980703	1.0592334979120177	0.0950561164467635	0.9780972305193978	0.1047257627902208	1.143540792537192	0.587567279663664	0.9390364077493284	0.0484322236566558	0.9688996185684888	0.0708130722002885	1.003395008818885
155	1	Cc1nc(-c2ccc(S(=O)(=O)N3C4CCC3CC(Oc3cccnc3)C4)cc2)co1	[C][c][n][c][Branch2_3][Ring1][Ring2][-c][c][c][c][Branch2_3][epsilon][O][S][Branch1_1][epsilon][=O][Branch1_3][epsilon][=O][N][C][C][C][C][Ring1][Ring2][C][C][Branch1_3][Branch2_3][O][c][c][c][c][n][c][Ring1][Branch1_1][C][Ring1][=O][c][c][Ring2][epsilon][Branch1_1][c][o][Ring2][epsilon][Branch2_3]	LifeChem Diversity (F6549-8904)	1.0798981024466974	0.0860956719033815	1.1386780965122243	0.0872377323919367	0.9399740967525984	0.0513490115624686	1.002732988476892	0.092344705366327	1.0000969984372472	0.0930815858234052	1.1727344761555991	0.5678670874667261	0.9485866862357226	0.0406467511041633	1.0361320064571724	0.0767140338176601	1.0106673618427067
156	1	O=S(=O)(c1ccc(-n2cccn2)cc1)N1CC(n2cc(C3CC3)nn2)C1	[O][=S][Branch1_1][epsilon][=O][Branch1_3][=C][c][c][c][c][Branch1_3][Branch2_1][-n][c][c][c][n][Ring1][Ring2][c][c][Ring1][Branch2_3][N][C][C][Branch1_3][=N][n][c][c][Branch1_3][Branch1_2][C][C][C][Ring1][epsilon][n][n][Ring1][Branch1_3][C][Ring1][F]	LifeChem Diversity (F6555-0525)	1.1141204330283574	0.1033586358453466	1.2133563755439811	0.0773001664912763	0.9385428855031104	0.0655900342824826	0.999279257936893	0.0848724611650697	1.0105856569924996	0.0683553572918956	1.0263663731047297	0.5747774284196491	0.949967266079257	0.040181323840179	0.9656121338457696	0.0757675038916175	0.992528002977966
157	1	Cc1noc(C)c1CCC(=O)N1CCCC(c2nnc(C(F)(F)F)o2)C1	[C][c][n][o][c][Branch1_3][epsilon][C][c][Ring1][Branch1_1][C][C][C][Branch1_3][epsilon][=O][N][C][C][C][C][Branch1_3][=C][c][n][n][c][Branch1_3][Branch2_2][C][Branch1_2][epsilon][F][Branch1_3][epsilon][F][F][o][Ring1][Branch2_1][C][Ring1][N]	LifeChem Diversity (F6245-1625)	1.062672193233715	0.0875332404854129	1.1238460549738594	0.1020237170748011	0.9225651422856794	0.041696866053643	1.0193642451759697	0.0772440630962951	0.9910520098744012	0.123297866479114	1.0331139213062666	0.3882536694271072	0.9504223877526404	0.0525493134290121	0.988182969355194	0.0815185178579392	1.0059601077322813
158	1	CC(=O)N1CCC(C(=O)N2CCOCC2CN(C)C)CC1.O=CO	[C][C][Branch1_3][epsilon][=O][N][C][C][C][Branch1_3][#C][C][Branch1_3][epsilon][=O][N][C][C][O][C][C][Ring1][Branch1_1][C][N][Branch1_3][epsilon][C][C][C][C][Ring1][C][.][O][=C][O]	LifeChem Diversity (F6133-0246)	1.0826489509594377	0.1737563422252012	1.1260342895067383	0.0888238586304894	0.9237712022941632	0.0635367563380523	1.059251481366932	0.0820920316097083	0.9785369964404153	0.1075102492107322	1.1013509447092644	0.536889671073616	0.9547347979107622	0.0557018978284272	0.992461026574704	0.0799802208077241	0.9923496460460766
159	1	O=C(NCCC(CCO)c1ccccc1)Nc1c(F)cccc1F	[O][=C][Branch1_3][=C][N][C][C][C][Branch1_3][Ring2][C][C][O][c][c][c][c][c][c][Ring1][Branch1_1][N][c][c][Branch1_3][epsilon][F][c][c][c][c][Ring1][Branch1_2][F]	LifeChem Diversity (F6203-0472)	1.0204725080457766	0.1092222438741907	1.053199547688295	0.0844074467291869	0.8976811916666947	0.0411262104663331	0.9780983656620792	0.0747118033705492	0.9285243509386268	0.077614402660979	0.9542453959491458	0.3006756084727097	0.9326455204142136	0.0734582575255393	0.9719580733585458	0.0584855235864688	0.9798160217424651
160	1	COc1cccc2cc(C(=O)NCc3nn(C4CCCC4)c(=O)c4ccccc34)oc12	[C][O][c][c][c][c][c][c][c][Branch2_3][epsilon][N][C][Branch1_3][epsilon][=O][N][C][c][n][n][Branch1_3][Branch2_1][C][C][C][C][C][Ring1][Ring2][c][Branch1_3][epsilon][=O][c][c][c][c][c][c][Ring1][=N][Ring1][Branch1_1][o][c][Ring2][epsilon][Branch2_3][Ring2][epsilon][Branch1_2]	LifeChem Diversity (F2758-0731)	1.10127600899069	0.0864467524738087	1.2039304278432208	0.2434409672541473	0.8457082026765715	0.0959520095037325	0.8482587092550132	0.3932653386653437	0.9764822429053774	0.0527606963446973	0.7330431086570465	0.2176121277631211	1.1289570944185634	0.0697213625401776	0.8269652112550538	0.0622237701546795	1.0167129258541174
161	1	CN1CCN(C(CNC(=O)c2ccccc2Br)c2ccc(F)cc2)CC1	[C][N][C][C][N][Branch2_3][epsilon][F][C][Branch1_3][#N][C][N][C][Branch1_3][epsilon][=O][c][c][c][c][c][c][Ring1][Branch1_1][Br][c][c][c][c][Branch1_3][epsilon][F][c][c][Ring1][Branch1_2][C][C][Ring2][epsilon][Branch1_2]	LifeChem Diversity (F2672-0112)	0.9670750359834464	0.1157740993192475	1.063982078734191	0.0927974136441173	0.9438445021113564	0.1283185328920618	0.9360730216441376	0.3412682403684896	0.8776417940942034	0.046787294804561	0.9340436128970292	0.3811472843707667	0.9410579947171488	0.0382216981822629	1.0319506750000975	0.0530648435977565	1.0089614712130364
162	1	Cc1nc(SCC(=O)N2CCCCCC2)[nH]c(=O)c1C	[C][c][n][c][Branch1_3][#N][S][C][C][Branch1_3][epsilon][=O][N][C][C][C][C][C][C][Ring1][Branch1_2][nHexpl][c][Branch1_3][epsilon][=O][c][Ring1][C][C]	LifeChem Diversity (F2716-0635)	1.1693207902373253	0.1411462855697692	1.073169470870236	0.1385937866757293	0.9089224090644228	0.0394531429381992	0.977042560080964	0.3012103270142646	1.149065538743007	0.0772364220852183	0.882375485652189	0.2533580331748177	0.9528422061846712	0.0413589548820494	1.00419656546875	0.0640012094401383	1.0042490519768061
163	1	Cc1ccc(C(CNC(=O)Cc2cccc3ccccc23)N(C)C)cc1	[C][c][c][c][c][Branch2_3][epsilon][O][C][Branch2_3][epsilon][Ring1][C][N][C][Branch1_3][epsilon][=O][C][c][c][c][c][c][c][c][c][c][c][Ring1][Branch2_2][Ring1][Branch1_1][N][Branch1_3][epsilon][C][C][c][c][Ring2][epsilon][Branch1_2]	LifeChem Diversity (F2880-0399)	1.1262745371214269	0.093661250502814	1.0285016579233006	0.1240648286087138	1.058132428486692	0.0482473892295468	1.2305439802995737	0.273582316174554	0.6470810379956828	0.0325406441273587	1.0045180801136373	0.3200900882072404	0.9374851572782754	0.0441959271399447	0.8985529236514398	0.0451491155040655	0.7376286536840287
164	1	Cc1cnc2c(c1SCC(=O)N1CCc3ccccc31)c(=O)n(C)c(=O)n2C	[C][c][c][n][c][c][Branch2_3][epsilon][Ring2][c][Ring1][Branch1_1][S][C][C][Branch1_3][epsilon][=O][N][C][C][c][c][c][c][c][c][Ring1][Branch1_1][Ring1][Branch2_1][c][Branch1_3][epsilon][=O][n][Branch1_3][epsilon][C][c][Branch1_3][epsilon][=O][n][Ring2][epsilon][Ring2][C]	LifeChem Diversity (F2805-0025)	1.221105261548074	0.1830395961803119	1.1688423828933705	0.1551032265256355	0.9155964546215198	0.0689597629162443	1.1412352271894244	0.2486330904840847	1.0134063477443565	0.0565843385742233	0.9576978180071384	0.3658870911406315	0.9702056272355042	0.055099276314392	1.0072312170143485	0.050918419923798	1.006013684887017
165	1	Cc1ccc(S(=O)(=O)n2nc(C)c(C)c2C)cc1C	[C][c][c][c][c][Branch2_3][epsilon][Ring1][S][Branch1_1][epsilon][=O][Branch1_3][epsilon][=O][n][n][c][Branch1_3][epsilon][C][c][Branch1_3][epsilon][C][c][Ring1][Branch1_2][C][c][c][Ring1][#N][C]	LifeChem Diversity (F3083-0320)	1.1136821872702138	0.1133490987923826	1.1982271968356002	0.1571661110687376	1.0452756162949006	0.0677488027414155	1.2584810683796537	0.3383031503267554	0.929471457697408	0.0472569110333679	1.3620158871401111	0.4007232602339548	0.9420251282730888	0.0543273376961062	1.071376572616907	0.0675913906910182	1.0086581206468936
166	1	CCN1CCN(c2nc3c(c(=O)[nH]c(=O)n3C)n2CC(O)COc2cc(C)ccc2C(C)C)CC1	[C][C][N][C][C][N][Branch2_3][Ring1][Branch1_3][c][n][c][c][Branch1_3][N][c][Branch1_3][epsilon][=O][nHexpl][c][Branch1_3][epsilon][=O][n][Ring1][Branch1_3][C][n][Ring1][F][C][C][Branch1_3][epsilon][O][C][O][c][c][c][Branch1_3][epsilon][C][c][c][c][Ring1][Branch1_2][C][Branch1_3][epsilon][C][C][C][C][Ring2][epsilon][N]	LifeChem Diversity (F3260-0164)	1.0809460026417623	0.0858186647528718	1.383889280185778	0.1365119633349526	1.196559152147976	0.0642362368449259	1.4749796142147569	0.307393138398315	1.177681499316812	0.067040931806703	2.207992070331297	0.8355964992584367	1.1454519475084184	0.0455678552456898	1.0998981272917578	0.0605869499575663	0.955994655195114
167	1	O=C(CSc1ncnc2c(-c3ccccc3)c[nH]c12)NCc1ccc(Cl)cc1	[O][=C][Branch2_3][epsilon][Branch1_3][C][S][c][n][c][n][c][c][Branch1_3][Branch2_2][-c][c][c][c][c][c][Ring1][Branch1_1][c][nHexpl][c][Ring1][N][Ring1][Branch2_3][N][C][c][c][c][c][Branch1_3][epsilon][Cl][c][c][Ring1][Branch1_2]	LifeChem Diversity (F3222-5231)	1.1285809518370784	0.0893865233113787	1.1752996932983797	0.0931679445442001	0.7955504303345562	0.0346876745054172	1.2364382488938026	0.2609715878154932	1.1846614195823777	0.0593712931019755	1.0209277425930012	0.4940924070548653	1.0502071531279362	0.048007824798711	1.2525734695425164	0.0636953554893745	0.9901521613286832
168	1	CC(C)(C)N1CC(c2nc3ccccc3n2Cc2c(F)cccc2Cl)CC1=O	[C][C][Branch1_2][epsilon][C][Branch1_3][epsilon][C][N][C][C][Branch2_3][epsilon][Branch2_1][c][n][c][c][c][c][c][c][Ring1][Branch1_1][n][Ring1][Branch2_1][C][c][c][Branch1_3][epsilon][F][c][c][c][c][Ring1][Branch1_2][Cl][C][C][Ring2][epsilon][Ring2][=O]	LifeChem Diversity (F3243-0601)	1.1025778397838923	0.0883465920730159	1.149450762860464	0.1046435370998366	0.9010030805077568	0.0404994811890032	1.2790205431721064	0.1898339780011748	1.283663565515766	0.0944144114166365	1.643326360658104	0.7143032801513604	1.136827127192175	0.0467805651691599	1.19909402497231	0.0598153312234294	0.9741230031429691
169	1	COc1ccc(-c2nc3c4cnn(-c5ccc(C)cc5C)c4ncn3n2)c(O)c1	[C][O][c][c][c][c][Branch2_3][epsilon][N][-c][n][c][c][c][n][n][Branch1_3][=O][-c][c][c][c][Branch1_3][epsilon][C][c][c][Ring1][Branch1_2][C][c][Ring1][O][n][c][n][Ring1][#N][n][Ring1][#C][c][Branch1_3][epsilon][O][c][Ring2][epsilon][Branch2_1]	LifeChem Diversity (F3329-0180)	1.0971555706582994	0.0861953723424076	1.250159481441814	0.1433559919971232	0.9906987133324656	0.1117638807487283	1.0932001273831744	0.2689097556054418	1.0304056048831145	0.057622077164092	1.172175557517971	0.616570398103967	0.943690159162488	0.0641969905537193	1.0500957053614086	0.0591273838294115	1.00105887252823
170	1	CNC(=O)c1cccc(-c2noc(C3CN(C(=O)NC4CCCCC4)C3)n2)c1	[C][N][C][Branch1_3][epsilon][=O][c][c][c][c][c][Branch2_3][epsilon][=O][-c][n][o][c][Branch2_3][epsilon][Ring1][C][C][N][Branch1_3][N][C][Branch1_3][epsilon][=O][N][C][C][C][C][C][C][Ring1][Branch1_1][C][Ring1][O][n][Ring1][C][c][Ring2][epsilon][Branch1_1]	LifeChem Diversity (F6064-3972)	1.1074975075463134	0.1078847776321172	1.2061525581700754	0.103044762909107	1.0270883599532508	0.0906373700176888	1.1658445653693126	0.1328412931686999	1.0611441253296507	0.0526812605114597	1.1278986532397384	0.6304451125914943	1.035661781973345	0.0410467993028543	1.0592630235767366	0.0650565045096137	1.0016264453550925
171	1	O=C(NCC1(c2ccc(F)cc2)CCOCC1)c1cnc2ccccc2n1	[O][=C][Branch2_3][epsilon][Branch1_1][N][C][C][Branch1_3][O][c][c][c][c][Branch1_3][epsilon][F][c][c][Ring1][Branch1_2][C][C][O][C][C][Ring1][O][c][c][n][c][c][c][c][c][c][Ring1][Branch1_1][n][Ring1][Branch2_2]	LifeChem Diversity (F6089-6675)	1.097696847264878	0.0937524407723979	1.199235772432414	0.093023303589713	1.0222128524014318	0.1249880992648341	1.4180049278640685	0.118232522977831	1.0088460657281777	0.0500191353849933	1.572079062470293	0.5559710747702652	1.031163486364321	0.070803989498241	1.0823166429063975	0.060167210946558	1.0068877399335805
172	1	CC(O)(CNC(=O)NCc1ccc(F)cc1)c1ccc(-c2ccccc2)cc1	[C][C][Branch1_2][epsilon][O][Branch1_3][S][C][N][C][Branch1_3][epsilon][=O][N][C][c][c][c][c][Branch1_3][epsilon][F][c][c][Ring1][Branch1_2][c][c][c][c][Branch1_3][Branch2_2][-c][c][c][c][c][c][Ring1][Branch1_1][c][c][Ring1][F]	LifeChem Diversity (F5857-3006)	1.144069259714293	0.1188318945041697	1.320478528275283	0.1011149958606281	0.8731720825862518	0.0775359328947116	1.6183951859570893	0.1395652272307178	0.9983480180944732	0.0531566177775796	1.506420613656268	0.806049139290543	1.010284118083788	0.0811096450136688	1.0777241466946927	0.0561242694543757	0.9657704531504366
173	1	O=c1n(CCNS(=O)(=O)Cc2ccccc2)nc(C2CC2)n1-c1ccccc1	[O][=c][n][Branch1_3][S][C][C][N][S][Branch1_1][epsilon][=O][Branch1_3][epsilon][=O][C][c][c][c][c][c][c][Ring1][Branch1_1][n][c][Branch1_3][Branch1_2][C][C][C][Ring1][epsilon][n][Ring1][S][-c][c][c][c][c][c][Ring1][Branch1_1]	LifeChem Diversity (F6246-3368)	1.0786392785241632	0.0902442672240822	1.256318895095691	0.0797477851501648	1.1023870467355716	0.0736289277829237	1.2215012393189697	0.1045834566377088	1.0311419863388909	0.051928420882031	1.0768301376837734	0.4248707420401006	0.9672737969209166	0.0511187065386657	1.0330604985167793	0.0626727231964437	1.0108480095049992
174	1	O=C(C1COCC(=O)N1Cc1ccccc1)N1CCN(c2cccc(Cl)c2)CC1	[O][=C][Branch1_3][=S][C][C][O][C][C][Branch1_3][epsilon][=O][N][Ring1][Branch1_2][C][c][c][c][c][c][c][Ring1][Branch1_1][N][C][C][N][Branch1_3][O][c][c][c][c][c][Branch1_3][epsilon][Cl][c][Ring1][Branch1_2][C][C][Ring1][O]	LifeChem Diversity (F6241-0070)	1.0943115921594364	0.0895150129792318	1.2387446832004143	0.0753649569519153	1.0761323162450618	0.0636288952285156	1.2915771319734672	0.1131666617138355	1.0056623416295538	0.0498467438978842	1.066644321529025	0.5395613149845911	1.0075950634292756	0.0405280936496514	1.0066577108142265	0.0511958228331572	1.0062616971148701
175	1	O=C(NCC#CCN1CCc2ccccc2C1)c1cccc(Br)c1	[O][=C][Branch1_3][S][N][C][C][#C][C][N][C][C][c][c][c][c][c][c][Ring1][Branch1_1][C][Ring1][Branch2_2][c][c][c][c][c][Branch1_3][epsilon][Br][c][Ring1][Branch1_2]	LifeChem Diversity (F6244-2892)	1.1231450690258065	0.0945136066305459	1.136641384913792	0.0690483527573503	0.9398940016931014	0.0566884852427126	1.2616979942426934	0.1146589526581367	0.8695917833661895	0.0434755437688484	1.0938765663770649	0.4742625865609726	0.9802831324278384	0.0435489206938582	1.0099688299227243	0.0574438726838365	1.005989232158584
176	1	Cc1cn2nc(C(=O)Nc3ccccc3N3CCN(C)CC3)cc2c(=O)[nH]1	[C][c][c][n][n][c][Branch2_3][epsilon][Branch1_2][C][Branch1_3][epsilon][=O][N][c][c][c][c][c][c][Ring1][Branch1_1][N][C][C][N][Branch1_3][epsilon][C][C][C][Ring1][Branch1_2][c][c][Ring1][S][c][Branch1_3][epsilon][=O][nHexpl][Ring2][epsilon][Branch1_3]	LifeChem Diversity (F6252-4693)	1.0832131233101128	0.1098654441382799	1.2557843828302948	0.0763690434803121	0.8635358557891482	0.047442533143406	1.0911528266265025	0.0977226293268458	0.6851144095575528	0.034760992653894	0.7782786165317417	0.2447478573622371	1.0518721840173353	0.0554971538991201	1.0204468099452506	0.0519956360823711	0.941212346878433
177	1	COc1ccc(-c2oc3ccc(OC)cc3c2C(=O)Nc2ccccc2C)cc1	[C][O][c][c][c][c][Branch2_3][epsilon][=O][-c][o][c][c][c][c][Branch1_3][Ring1][O][C][c][c][Ring1][Branch1_3][c][Ring1][Branch2_3][C][Branch1_3][epsilon][=O][N][c][c][c][c][c][c][Ring1][Branch1_1][C][c][c][Ring2][epsilon][Branch2_1]	LifeChem Diversity (F2095-0113)	1.1728640613372563	0.0920160599130985	1.1022895943674678	0.0725796635702997	0.9593160412128638	0.073515847877946	1.11991060175432	0.1131301912262239	0.9170327139957768	0.0472126577487624	0.9124729257110296	0.329008247479765	1.008277745939351	0.0571616447404025	1.0043685586760147	0.0553741978058031	0.9999783384067901
178	1	O=C(Nc1nc(CC(=O)N2CCc3ccccc3C2)cs1)c1ccc(Cl)cc1	[O][=C][Branch2_3][epsilon][F][N][c][n][c][Branch1_3][S][C][C][Branch1_3][epsilon][=O][N][C][C][c][c][c][c][c][c][Ring1][Branch1_1][C][Ring1][Branch2_2][c][s][Ring1][C][c][c][c][c][Branch1_3][epsilon][Cl][c][c][Ring1][Branch1_2]	LifeChem Diversity (F2202-0182)	1.133971971365999	0.0899204858604265	1.1582884522503991	0.1099040626066219	0.844733472730466	0.0470294526418553	1.2074693709096858	0.1497757536549912	1.0501776816976776	0.0535845319690559	1.1591475465726917	0.5742964150416342	0.9852782250960356	0.043114686915009	1.0136332282160534	0.0560807619891801	1.0065930769455538
179	1	COc1ccccc1C(=O)Nc1ccc(Nc2ccc(-n3cccn3)nn2)cc1	[C][O][c][c][c][c][c][c][Ring1][Branch1_1][C][Branch1_3][epsilon][=O][N][c][c][c][c][Branch1_3][#C][N][c][c][c][c][Branch1_3][Branch2_1][-n][c][c][c][n][Ring1][Ring2][n][n][Ring1][Branch2_3][c][c][Ring1][C]	LifeChem Diversity (F2320-0020)	1.357001447824312	0.1219464928120918	1.4494280711809346	0.093578365590066	1.914227981370812	0.0924501827479793	1.1096935420055936	0.1034401900710409	2.272843379922778	0.1158395606058246	0.5519595361104492	0.244552054989392	1.8264224591961595	0.1124068513835864	0.3338176314578907	0.0166710043855627	0.7209070804034821
180	1	N#Cc1nc(-c2ccc(COc3ccccc3)o2)oc1N1CCc2ccccc2C1	[N][#C][c][n][c][Branch1_3][S][-c][c][c][c][Branch1_3][F][C][O][c][c][c][c][c][c][Ring1][Branch1_1][o][Ring1][O][o][c][Ring1][C][N][C][C][c][c][c][c][c][c][Ring1][Branch1_1][C][Ring1][Branch2_2]	LifeChem Diversity (F3309-0577)	1.126520732670883	0.0891525357083557	1.0037489296434596	0.1612217931154553	0.8960278142149067	0.0498627444352605	0.9887371002964472	0.3759723960590815	0.987295915651693	0.0492941917349326	0.8099254255604317	0.2810910255070499	0.9661928829466306	0.0430519824719906	0.9641757410135948	0.0782431481577302	1.0089712509952227
181	1	Cc1c(C)n2c3c(=O)n(Cc4ccccc4F)c(=O)n(C)c3nc2n1CCCN1CCOCC1	[C][c][c][Branch1_3][epsilon][C][n][c][c][Branch1_3][epsilon][=O][n][Branch1_3][F][C][c][c][c][c][c][c][Ring1][Branch1_1][F][c][Branch1_3][epsilon][=O][n][Branch1_3][epsilon][C][c][Ring1][#N][n][c][Ring1][#C][n][Ring2][epsilon][Branch1_1][C][C][C][N][C][C][O][C][C][Ring1][Branch1_1]	LifeChem Diversity (F3234-0498)	1.097683542981146	0.0873276176614102	1.0566700054717608	0.1432624382753288	0.958184001814486	0.0516110088589455	1.0458211159477555	0.3724624235204597	0.8427729056321577	0.0620442441033157	0.8049908665303024	0.1888536042038626	1.0501502629187631	0.0466619304383536	1.1059703297045724	0.0892008483793563	1.0099846385823315
182	1	COc1ccc(-c2ccc(OCCNC(=O)Cc3ccc(Br)cc3)nn2)cc1	[C][O][c][c][c][c][Branch2_3][epsilon][O][-c][c][c][c][Branch1_3][=S][O][C][C][N][C][Branch1_3][epsilon][=O][C][c][c][c][c][Branch1_3][epsilon][Br][c][c][Ring1][Branch1_2][n][n][Ring1][#C][c][c][Ring2][epsilon][Branch1_3]	LifeChem Diversity (F2881-0296)	1.0755333249765342	0.0844026185149453	1.0868351900325246	0.2025292950761233	0.9079007326005148	0.0548328476988969	1.0721599302456513	0.3059292377395427	0.9589479405353956	0.0490554090124876	0.7867788304581169	0.2923564499314207	0.9520874186420396	0.0621237586414665	1.0158377102549052	0.0847055675375692	1.002063271537893
183	1	COc1ccc(NC(=O)c2cn(-c3cc(N4CCSCC4)ncn3)cn2)cc1	[C][O][c][c][c][c][Branch2_3][epsilon][N][N][C][Branch1_3][epsilon][=O][c][c][n][Branch1_3][#C][-c][c][c][Branch1_3][Branch2_2][N][C][C][S][C][C][Ring1][Branch1_1][n][c][n][Ring1][F][c][n][Ring1][#N][c][c][Ring2][epsilon][Branch1_3]	LifeChem Diversity (F3406-9859)	1.1293588325327484	0.091206636452892	1.1257358181550243	0.2321802679470423	0.93873025408639	0.040812346720671	1.0741953867512903	0.3302009004947267	1.0417639433600536	0.0581208999793561	0.7551373292187201	0.2511737488355567	0.971627882464828	0.116685133934779	1.02646872951182	0.0693991408769878	0.9968304102692592
184	1	COc1ccccc1OCC(=O)NCC1CCN(C(C)C)CC1	[C][O][c][c][c][c][c][c][Ring1][Branch1_1][O][C][C][Branch1_3][epsilon][=O][N][C][C][C][C][N][Branch1_3][Branch1_2][C][Branch1_3][epsilon][C][C][C][C][Ring1][Branch2_1]	LifeChem Diversity (F5033-0185)	1.0735012613875388	0.0984823781372307	1.1346494324718923	0.213090507523686	0.9196074907897204	0.0485406061949244	1.0544433399372144	0.3358311980106938	1.115182007616394	0.0620740636208068	0.8806739600559368	0.4334151227407741	0.9775219727407696	0.0422481379316596	1.0920895996972242	0.0990630818359144	0.9908845915323602
185	1	CCN(CC)c1ccc(-c2noc(CN3CCSCC3)n2)cn1	[C][C][N][Branch1_3][Ring1][C][C][c][c][c][c][Branch1_3][#C][-c][n][o][c][Branch1_3][Branch2_3][C][N][C][C][S][C][C][Ring1][Branch1_1][n][Ring1][F][c][n][Ring1][C]	LifeChem Diversity (F3406-9030)	1.1543465315953312	0.0992710244626982	1.1494511582851086	0.139612075526524	0.90195217669492	0.0410751376173757	1.1283210272914903	0.3715732276855419	0.9859761550467454	0.0552350138190352	0.9843198355877164	0.3972281534852213	0.9740629157202424	0.0439967989241701	0.9826780338831044	0.0584598533804865	1.0070284746811609
186	1	Cc1cccc2sc(OC3CN(C(=O)Nc4ccccc4C(F)(F)F)C3)nc12	[C][c][c][c][c][c][s][c][Branch2_3][epsilon][=O][O][C][C][N][Branch2_3][epsilon][Ring1][C][Branch1_3][epsilon][=O][N][c][c][c][c][c][c][Ring1][Branch1_1][C][Branch1_2][epsilon][F][Branch1_3][epsilon][F][F][C][Ring1][#N][n][c][Ring2][epsilon][Branch2_1][Ring2][epsilon][Ring2]	LifeChem Diversity (F6276-2245)	1.1293390308081244	0.0891344996933723	1.1887078389473906	0.1896413290387096	0.8721216829527143	0.0432133824668993	1.1547584621919067	0.3076960042187017	0.9116116782944672	0.0472233317510599	1.0940145688986858	0.3438606538637333	1.0660193237077158	0.0578083078832255	1.1211758510081942	0.0647271996529218	0.9810558083276684
187	1	COc1ccccc1S(=O)(=O)N1CC(Oc2nc3c(C(F)(F)F)cccc3s2)C1	[C][O][c][c][c][c][c][c][Ring1][Branch1_1][S][Branch1_1][epsilon][=O][Branch1_3][epsilon][=O][N][C][C][Branch2_3][epsilon][Branch1_2][O][c][n][c][c][Branch1_3][Branch2_2][C][Branch1_2][epsilon][F][Branch1_3][epsilon][F][F][c][c][c][c][Ring1][Branch2_2][s][Ring1][O][C][Ring1][C]	LifeChem Diversity (F6276-2502)	1.1764487922981193	0.096496496335044	1.4257818093980184	0.2283543015225654	1.3753805885208374	0.1401466953405283	1.4996615332603564	0.4025520527149477	0.934529228631003	0.0465850444828321	1.1225714863031655	0.4488413725379268	1.326831164632989	0.0701942028864577	1.3966542263133896	0.1511708513566367	1.003487378959206
188	1	O=C(NCCCn1ccc2cccnc21)c1cccc(Br)c1	[O][=C][Branch1_3][=C][N][C][C][C][n][c][c][c][c][c][c][n][c][Ring1][Branch1_1][Ring1][Branch2_1][c][c][c][c][c][Branch1_3][epsilon][Br][c][Ring1][Branch1_2]	LifeChem Diversity (F6312-0131)	1.12161931962335	0.087908952540135	1.0559605188688947	0.1181573582849049	0.9373972568725896	0.0450681789381115	1.0316842473454386	0.2278595725402157	0.84035442448751	0.0423523038128597	1.1683128349225576	0.4727952339472118	1.0984553426190795	0.0597101261650653	0.8385327657305693	0.0813380444434044	0.9799757871061324
189	1	COc1cccc(CC(=O)N2CCC(Oc3ccc4ccccc4n3)C2)c1	[C][O][c][c][c][c][c][Branch2_3][epsilon][F][C][C][Branch1_3][epsilon][=O][N][C][C][C][Branch1_3][#N][O][c][c][c][c][c][c][c][c][c][Ring1][Branch1_1][n][Ring1][Branch2_2][C][Ring1][=N][c][Ring2][epsilon][Branch1_2]	LifeChem Diversity (F6476-3696)	1.1820696090732916	0.1375482914748876	1.1751240784836012	0.1365723868040537	1.0006114632604413	0.0771453640428139	1.23544480248342	0.2481124885030224	0.7620984722580832	0.0399915107739442	1.116122943565141	0.3636560102940624	0.95916098848723	0.0634187758793887	0.9382162724346588	0.055949715877514	1.0006891626487529
190	1	Cc1cc(OC2CCN(C(=O)c3csc(C)n3)CC2)nc(C)n1	[C][c][c][c][Branch2_3][epsilon][Branch1_3][O][C][C][C][N][Branch1_3][=N][C][Branch1_3][epsilon][=O][c][c][s][c][Branch1_3][epsilon][C][n][Ring1][Branch1_1][C][C][Ring1][=O][n][c][Branch1_3][epsilon][C][n][Ring2][epsilon][Ring1]	LifeChem Diversity (F6479-4057)	1.1138733092730593	0.0952221535164365	1.225339025862698	0.1244210856171974	0.9227601300236936	0.0679919457509002	1.1504034800666465	0.2287237235046848	1.0142574809300873	0.0507003857762597	1.1728760172034156	0.4382735941568738	0.9432919276982772	0.0494748948146694	0.9537109519463772	0.0875581566602736	1.0104683238290602
191	1	Cc1cc(C(=O)N2CCC(Oc3cccc4cccnc34)CC2)c(C)o1	[C][c][c][c][Branch2_3][epsilon][F][C][Branch1_3][epsilon][=O][N][C][C][C][Branch1_3][#N][O][c][c][c][c][c][c][c][c][n][c][Ring1][Branch2_2][Ring1][Branch1_1][C][C][Ring1][#N][c][Branch1_3][epsilon][C][o][Ring2][epsilon][Branch1_2]	LifeChem Diversity (F6474-3522)	1.09942269132665	0.1246586291236384	1.072519469145003	0.1494837838046269	0.8100213969870502	0.0658365089758377	1.0724016633856053	0.2247755857045157	1.1045309576760838	0.0726583420888878	1.0647660381242496	0.4189645111475975	1.065321426374257	0.0858678773998243	1.0166700307032508	0.0922709001556585	1.012795485248546
192	1	Cc1cc(CCC(=O)N(C)C2CN(c3ccc4nnc(C)n4n3)C2)ccc1F	[C][c][c][c][Branch2_3][epsilon][#N][C][C][C][Branch1_3][epsilon][=O][N][Branch1_3][epsilon][C][C][C][N][Branch1_3][C][c][c][c][c][n][n][c][Branch1_3][epsilon][C][n][Ring1][Branch1_1][n][Ring1][Branch2_2][C][Ring1][=O][c][c][c][Ring2][epsilon][Branch1_3][F]	LifeChem Diversity (F6658-2368)	1.101518801118727	0.0913191924445003	1.121264645297554	0.0952766533782478	0.9177455363677756	0.0458009214493502	1.111573513688504	0.1555082470673048	1.1123042881309817	0.0581330334634106	0.8430826797708215	0.3155208210641019	1.0413395571516175	0.0841726193433873	1.1875114223928929	0.0732292713508319	0.9786069987764873
193	1	COCCN1C(=O)CN(C2CCN(Cc3cc(OC)cc(OC)c3)CC2)C1=O	[C][O][C][C][N][C][Branch1_3][epsilon][=O][C][N][Branch2_3][epsilon][Branch2_2][C][C][C][N][Branch1_3][=C][C][c][c][c][Branch1_3][Ring1][O][C][c][c][Branch1_3][Ring1][O][C][c][Ring1][Branch2_2][C][C][Ring1][#N][C][Ring2][epsilon][Ring2][=O]	LifeChem Diversity (F6529-6806)	1.142955766306411	0.1083591418595422	1.0890490373603017	0.1235496225666351	0.8809477952947712	0.0396737436475391	1.127679294234544	0.1329130885967905	0.918333002180977	0.047106257079695	0.9179221718013444	0.406338738699243	0.9837269746249822	0.0405638866878998	0.9790656740619385	0.0511192940968187	1.0147187423651267
194	1	O=C(c1csc(-c2ccccc2)n1)N1CCCN(C2CCC2)CC1	[O][=C][Branch1_3][=C][c][c][s][c][Branch1_3][Branch2_2][-c][c][c][c][c][c][Ring1][Branch1_1][n][Ring1][Branch2_3][N][C][C][C][N][Branch1_3][Branch1_3][C][C][C][C][Ring1][Ring1][C][C][Ring1][Branch2_3]	LifeChem Diversity (F6556-5941)	1.174650857582637	0.0944169467059321	1.1901031833264943	0.132016139824309	0.937276394116664	0.063361453290106	1.2360853538005474	0.1217520621439137	0.7629688464426136	0.0413245139146101	1.1416200468180715	0.5068793807308183	0.949155588327452	0.0576622823058233	0.9272740595860792	0.0810789445286406	1.008284216864796
195	1	COc1ccc(Nc2nc(N3CCCCC3)c3cnn(C)c3n2)cc1	[C][O][c][c][c][c][Branch2_3][epsilon][Branch2_2][N][c][n][c][Branch1_3][Branch2_2][N][C][C][C][C][C][Ring1][Branch1_1][c][c][n][n][Branch1_3][epsilon][C][c][Ring1][Branch1_1][n][Ring1][=N][c][c][Ring2][epsilon][Ring2]	LifeChem Diversity (F2031-0993)	1.2297664386580582	0.096345201386002	0.9670843421322186	0.0966702097648396	1.0842118349207217	0.0482254421608183	1.2285875158290998	0.121004589496202	0.753436220882699	0.0427091977656274	1.3604346714345033	0.470925991523853	1.0527255371549296	0.0893516174997063	0.3878348042677905	0.0201430160119462	0.968665302738352
196	1	CC(C)C(=O)N1CCCc2ccc(NC(=O)COc3ccc4ccccc4c3)cc21	[C][C][Branch1_3][epsilon][C][C][Branch1_3][epsilon][=O][N][C][C][C][c][c][c][c][Branch2_3][epsilon][Ring1][N][C][Branch1_3][epsilon][=O][C][O][c][c][c][c][c][c][c][c][c][Ring1][Branch1_1][c][Ring1][Branch2_2][c][c][Ring1][S][Ring2][epsilon][Branch1_2]	LifeChem Diversity (F2049-0311)	1.440636860592146	0.1147749608750646	1.2635603014673276	0.0924600057735838	1.313902839682975	0.070707826063067	1.538212113445134	0.1165687902247473	0.8671052644629	0.0702712019630716	0.8661355039289577	0.391587556196441	0.9745332522170094	0.0461805050163454	0.7707199401826283	0.074737248218644	0.9952134908815129
197	1	CCOc1ccc2nc(N(CCCN(C)C)C(=O)c3ccc(Br)s3)sc2c1.Cl	[C][C][O][c][c][c][c][n][c][Branch2_3][epsilon][Branch1_3][N][Branch1_3][Branch2_2][C][C][C][N][Branch1_3][epsilon][C][C][C][Branch1_3][epsilon][=O][c][c][c][c][Branch1_3][epsilon][Br][s][Ring1][Branch1_1][s][c][Ring1][#C][c][Ring2][epsilon][Branch1_1][.][Cl]	LifeChem Diversity (F2019-0294)	0.8355281570800093	0.0756131618691589	1.1437653196096536	0.0707747109899646	0.8551888734707117	0.13051030357834	0.5332338912773493	0.0828705087767238	0.1639691469592444	0.0144361458899526	0.7625816300782591	0.3444610257037517	0.6341181168635149	0.0252750646082534	0.4064435026241644	0.1032010696168404	0.043398151779482946
198	1	CCc1c(C)nc(-n2nc(C)cc2NC(=O)CSCc2ccccc2)[nH]c1=O	[C][C][c][c][Branch1_3][epsilon][C][n][c][Branch2_3][epsilon][Branch2_1][-n][n][c][Branch1_3][epsilon][C][c][c][Ring1][Branch1_1][N][C][Branch1_3][epsilon][=O][C][S][C][c][c][c][c][c][c][Ring1][Branch1_1][nHexpl][c][Ring2][epsilon][Branch1_2][=O]	LifeChem Diversity (F2215-0749)	0.6029986706324335	0.0815127920974279	1.2220015064386984	0.0783083298812959	0.8846717041386613	0.0382029527537102	1.0711339693414792	0.099429028368032	0.9006259936636944	0.0558874227034672	0.9104637168370238	0.3266140087580034	0.959047208068884	0.0589910577876397	0.9729857269293424	0.065219079113872	1.0157780036493178
199	1	COc1ccc(OC)c(NC(=O)COc2cccc3c2OC(C)(C)C3)c1	[C][O][c][c][c][c][Branch1_3][Ring1][O][C][c][Branch2_3][epsilon][Branch2_1][N][C][Branch1_3][epsilon][=O][C][O][c][c][c][c][c][c][Ring1][Branch1_1][O][C][Branch1_2][epsilon][C][Branch1_3][epsilon][C][C][Ring1][Branch1_2][c][Ring2][epsilon][Branch1_1]	LifeChem Diversity (F2205-0160)	1.1978288646557425	0.094943067948711	0.9118586940182823	0.059278627850411	1.2216969771775943	0.0532942604817015	1.017859042910454	0.07723416260773	0.4890966020462239	0.0386926112003284	1.1504617285223044	0.2278246926030237	1.097089977598929	0.0510334305792105	0.7771859691025149	0.0540251036471496	0.97556703778103
200	1	Cc1nc(N(C)C)nc(C)c1NC(=O)CC(C)C	[C][c][n][c][Branch1_3][Branch1_2][N][Branch1_3][epsilon][C][C][n][c][Branch1_3][epsilon][C][c][Ring1][Branch2_2][N][C][Branch1_3][epsilon][=O][C][C][Branch1_3][epsilon][C][C]	LifeChem Diversity (F6438-0007)	0.9199937394725988	0.0754761825165627	0.9666008543217736	0.1018754343967063	0.8371601581707299	0.0888942227512641	0.8969285485643441	0.3903534001261926	0.9500078517821562	0.0661850871257155	1.2159483903146049	0.6027907139631821	1.0048339037422072	0.0410058683627235	1.096213792186728	0.0547472047446306	1.0116865925653573
201	1	Cc1ccccc1C(=O)N1CC(S(=O)(=O)CC(C)C)C1	[C][c][c][c][c][c][c][Ring1][Branch1_1][C][Branch1_3][epsilon][=O][N][C][C][Branch1_3][N][S][Branch1_1][epsilon][=O][Branch1_3][epsilon][=O][C][C][Branch1_3][epsilon][C][C][C][Ring1][Branch2_3]	LifeChem Diversity (F6442-1593)	0.9066346473958168	0.0763728613766257	1.0393260559566928	0.1338996931328652	0.8543288274591581	0.0524444655271736	0.8990519829249806	0.383174675765606	0.9607731906105248	0.0818526668483715	0.8611390206904086	0.3615626334373971	0.984011425670847	0.0465092415911815	1.0410501435899495	0.0708571524661458	1.0165561400449556
202	1	COC1CCN(C2CCN(S(=O)(=O)c3ccccc3)CC2)CC1	[C][O][C][C][C][N][Branch2_3][epsilon][Branch1_3][C][C][C][N][Branch1_3][#N][S][Branch1_1][epsilon][=O][Branch1_3][epsilon][=O][c][c][c][c][c][c][Ring1][Branch1_1][C][C][Ring1][N][C][C][Ring1][S]	LifeChem Diversity (F6442-6690)	1.012949178696951	0.0816130669789397	1.076578270610714	0.1398582222618139	0.9767854270577456	0.0621010135107684	1.030683750667991	0.2266860731659982	0.8390630625388662	0.0774110559791266	0.924989788122319	0.3820552568592785	0.9956818567200236	0.0599346034075582	0.9808098151728616	0.0649889648730758	1.0069708220039573
203	1	O=C(Nc1ccncc1)c1ccc(OCC2CCOCC2)nc1	[O][=C][Branch1_3][Branch2_3][N][c][c][c][n][c][c][Ring1][Branch1_1][c][c][c][c][Branch1_3][F][O][C][C][C][C][O][C][C][Ring1][Branch1_1][n][c][Ring1][=O]	LifeChem Diversity (F6475-4758)	1.386035328751945	0.1171735021918148	1.283818639477743	0.1099043262703457	1.2804074281414817	0.0821587689956573	1.238184295792475	0.3388761771640401	1.1452127766844056	0.062984699188659	0.6897141923966902	0.2908379799949019	1.0575082838098182	0.0556648616154279	1.223958842014501	0.0830012252742657	0.9962074492752039
204	1	O=C(NC1CCC(Oc2ncc(F)cn2)CC1)c1cccc(F)c1	[O][=C][Branch2_3][epsilon][Branch1_1][N][C][C][C][C][Branch1_3][=O][O][c][n][c][c][Branch1_3][epsilon][F][c][n][Ring1][Branch1_2][C][C][Ring1][=O][c][c][c][c][c][Branch1_3][epsilon][F][c][Ring1][Branch1_2]	LifeChem Diversity (F6485-1266)	1.005753727011656	0.0789301512018494	1.0825874152331376	0.0884198022515114	0.912827716414184	0.0790011171754341	1.0384860388447876	0.2659306499319634	0.975764639606505	0.0843286118289476	0.8767882370402531	0.3067320011550695	0.9617514775467796	0.0548664463538465	1.005425672096365	0.0638984950109597	1.0051641202575836
205	1	O=C(Nc1ccc(F)c(F)c1)c1ccnc(OCC2CCOCC2)c1	[O][=C][Branch1_3][#N][N][c][c][c][c][Branch1_3][epsilon][F][c][Branch1_3][epsilon][F][c][Ring1][Branch1_3][c][c][c][n][c][Branch1_3][F][O][C][C][C][C][O][C][C][Ring1][Branch1_1][c][Ring1][=O]	LifeChem Diversity (F6475-5220)	0.9694232199619772	0.0841790588515786	1.1646053574454462	0.1353625310377816	0.9081576964218352	0.0456234098384985	1.262099839916553	0.3634684163819606	1.1463025709875492	0.0697950965218234	1.189050536192032	0.3605271393319058	0.949155588327452	0.0576622823058233	0.8563581373002034	0.0505770183472906	0.9954903989989455
206	1	O=C(/C=C/c1cccc(S(=O)(=O)Nc2ccccc2)c1)NO	[O][=C][Branch2_3][epsilon][Branch2_3][/C][=C][/c][c][c][c][c][Branch1_3][C][S][Branch1_1][epsilon][=O][Branch1_3][epsilon][=O][N][c][c][c][c][c][c][Ring1][Branch1_1][c][Ring1][=N][N][O]	Selleckchem FDA (S1085)	1.7305837018015855	0.1356207623889274	0.2845126032857906	0.0173551472975801	2.674277429893783	0.1160319761967547	0.403971671699971	0.1190825330491617	2.2135851038964343	0.1107847272818187	0.449304110910891	0.2883210270349258	1.1523965221118797	0.0759099478137198	0.0695664694599407	0.0081778129430333	0.07125803333132992
207	1	CN(C)Cc1c(C(=O)NCCOc2ccc(C(=O)NO)cc2)oc2ccccc12	[C][N][Branch1_3][epsilon][C][C][c][c][Branch2_3][epsilon][Branch1_2][C][Branch1_3][epsilon][=O][N][C][C][O][c][c][c][c][Branch1_3][Branch1_3][C][Branch1_3][epsilon][=O][N][O][c][c][Ring1][Branch2_2][o][c][c][c][c][c][c][Ring2][epsilon][Branch1_2][Ring1][Branch1_1]	Selleckchem FDA (S1090)	1.7156871030483516	0.1498198051111994	0.2635977414255797	0.0172456841278623	2.709686272119072	0.1220758202006738	0.4287559503376481	0.0947191065349078	2.152117220660865	0.1448906039884734	0.4700099654446067	0.2174718222131779	1.2557389101026648	0.0981875104762982	0.1243183099374578	0.0191230989609007	0.07759251448274901
208	1	O=C(NC[C@H](O)CO)c1ccncc1Nc1ccc(I)cc1F	[O][=C][Branch1_3][Branch2_2][N][C][C@Hexpl][Branch1_3][epsilon][O][C][O][c][c][c][n][c][c][Ring1][Branch1_1][N][c][c][c][c][Branch1_3][epsilon][I][c][c][Ring1][Branch1_2][F]	Selleckchem FDA (S1475)	0.0635998686721334	0.0049892653309206	4.462142557945901	0.2680243121598364	0.1608955692245974	0.009661736829567	2.8103132299113684	0.2469502265598271	0.2361157845285839	0.0118442490901355	5.858549184601401	1.0269765671419626	0.6159430180608774	0.0263170013172969	0.8993991227247838	0.0476756910121077	0.699242303915287
209	1	C[C@]1(O)C[C@@H](c2nc(-c3ccc4ccc(-c5ccccc5)nc4c3)c3c(N)nccn32)C1	[C][C@expl][Branch1_3][epsilon][O][C][C@@Hexpl][Branch2_3][Ring1][Branch1_2][c][n][c][Branch2_3][epsilon][Branch1_2][-c][c][c][c][c][c][c][Branch1_3][Branch2_2][-c][c][c][c][c][c][Ring1][Branch1_1][n][c][Ring1][F][c][Ring1][=N][c][c][Branch1_3][epsilon][N][n][c][c][n][Ring1][Branch1_2][Ring2][epsilon][Branch1_3][C][Ring2][epsilon][O]	Selleckchem FDA (S1091)	1.262200425984601	0.100084380144251	0.971177501569443	0.0721974034712489	0.8989492277584845	0.0796197464594506	0.9583003059681856	0.1683392416811811	0.7968906281458784	0.0400117874401345	0.95570630176411	0.3467460074241595	1.0599281022418492	0.0452627220737051	0.5933023886123696	0.0550079093525767	1.0022825292185926
210	1	Nc1ccccc1NC(=O)c1ccc(CNc2nccc(-c3cccnc3)n2)cc1	[N][c][c][c][c][c][c][Ring1][Branch1_1][N][C][Branch1_3][epsilon][=O][c][c][c][c][Branch1_3][=S][C][N][c][n][c][c][c][Branch1_3][Branch2_2][-c][c][c][c][n][c][Ring1][Branch1_1][n][Ring1][F][c][c][Ring1][#C]	Selleckchem FDA (S1122)	1.7332000488678274	0.1538597426413715	0.1601237246633316	0.0156801134371264	2.579370879713764	0.1492203109945861	0.1861159053087079	0.0504765657438774	2.4580381256093395	0.1217258663428197	0.4265978938186581	0.3400094158935066	1.7867574146354697	0.0709976277011072	0.0523218471030134	0.0045467887575606	0.5600817610464248
211	1	COC(=O)N[C@H](C(=O)N[C@@H](Cc1ccccc1)[C@@H](O)CN(Cc1ccc(-c2ccccn2)cc1)NC(=O)[C@@H](NC(=O)OC)C(C)(C)C)C(C)(C)C.O=S(=O)(O)O	[C][O][C][Branch1_3][epsilon][=O][N][C@Hexpl][Branch2_3][Ring2][Branch2_2][C][Branch1_3][epsilon][=O][N][C@@Hexpl][Branch1_3][Branch2_3][C][c][c][c][c][c][c][Ring1][Branch1_1][C@@Hexpl][Branch1_3][epsilon][O][C][N][Branch1_3][S][C][c][c][c][c][Branch1_3][Branch2_2][-c][c][c][c][c][n][Ring1][Branch1_1][c][c][Ring1][F][N][C][Branch1_3][epsilon][=O][C@@Hexpl][Branch1_3][Branch2_1][N][C][Branch1_3][e…	Selleckchem FDA (S1457)	1.2743242086868398	0.1019899881165977	1.0176713030566646	0.0611058724976394	1.4580469979314412	0.1461462903214463	1.1439903709785826	0.0998471659625273	1.7836594991191124	0.1391373380960385	0.8833004732497951	0.3313480389167428	1.1450537160442078	0.0512875718572417	0.8860434836980433	0.0637284147094494	1.0069319920527122
212	1	C#Cc1cccc(Nc2ncnc3cc(OC)c(OCCCCCCC(=O)NO)cc23)c1	[C][#C][c][c][c][c][c][Branch2_3][epsilon][C][N][c][n][c][n][c][c][c][Branch1_3][Ring1][O][C][c][Branch1_3][N][O][C][C][C][C][C][C][C][Branch1_3][epsilon][=O][N][O][c][c][Ring2][epsilon][Ring2][Ring1][=C][c][Ring2][epsilon][F]	Selleckchem FDA (S1194)	1.4486395861580994	0.1142781510081309	0.430150411716538	0.0288380450826225	2.4403577525050766	0.1218166558433298	0.5806185944409104	0.0681849839717568	1.1234809942240638	0.0579965508835832	0.7766460921963001	0.3605979341007375	0.9577235184345226	0.062259291816952	0.5625996600616041	0.0340479905123815	0.9729209655420886
213	1	CCCCc1nc2cc(/C=C/C(=O)NO)ccc2n1CCN(CC)CC	[C][C][C][C][c][n][c][c][c][Branch1_3][Branch2_2][/C][=C][/C][Branch1_3][epsilon][=O][N][O][c][c][c][Ring1][F][n][Ring1][N][C][C][N][Branch1_3][Ring1][C][C][C][C]	Selleckchem FDA (S1515)	1.7702558382821438	0.1429775280069455	0.2662975167407295	0.0194575530509341	2.709019773512172	0.1201240191601887	0.4243832474856676	0.0500251813013431	1.5955978115512774	0.0803303400077524	0.5201853401387243	0.3196696324120451	1.4705973538114567	0.1705324743856265	0.0513132971852879	0.0097911896839772	0.07177819198092547
214	1	CN1CC[C@H](c2c(O)cc(O)c3c(=O)cc(-c4ccccc4Cl)oc23)[C@H](O)C1	[C][N][C][C][C@Hexpl][Branch2_3][epsilon][#N][c][c][Branch1_3][epsilon][O][c][c][Branch1_3][epsilon][O][c][c][Branch1_3][epsilon][=O][c][c][Branch1_3][Branch2_3][-c][c][c][c][c][c][Ring1][Branch1_1][Cl][o][c][Ring1][#C][Ring1][=O][C@Hexpl][Branch1_3][epsilon][O][C][Ring2][epsilon][Branch2_1]	Selleckchem FDA (S1230)	0.0512401006846976	0.0040225623944815	0.0165523884502767	0.0010019072202751	0.1037040437244294	0.0102047285802889	0.0195749965822885	0.0026976325652832	0.1175797600561493	0.0090407902516721	0.3798643256039471	0.3053400693676308	0.4670414952334604	0.0373554838744834	0.0122103787806577	0.002763018805955	0.046270856913407314
215	1	Cl.Cl.Cn1cc(CNCC2CCN(c3ncc(C(=O)NO)cn3)CC2)c2ccccc21	[Cl][.][Cl][.][C][n][c][c][Branch2_3][epsilon][F][C][N][C][C][C][C][N][Branch1_3][C][c][n][c][c][Branch1_3][Branch1_3][C][Branch1_3][epsilon][=O][N][O][c][n][Ring1][Branch2_2][C][C][Ring1][=N][c][c][c][c][c][c][Ring1][Branch1_1][Ring2][epsilon][Branch2_2]	Selleckchem FDA (S1096)	1.7235892729814484	0.1507156312061803	0.3964376462336803	0.0247892813362289	2.6878068151418657	0.1161833856904544	0.6921728490571488	0.0536389103027376	1.8406811578056133	0.1104271050448026	0.5628350278708085	0.4004548076060536	0.97387703026934	0.0904956486578241	0.067022103295208	0.0071337558929666	0.060499313164814786
216	1	CC[C@@]1(O)C(=O)OCc2c1cc1n(c2=O)Cc2cc3c(CN(C)C)c(O)ccc3nc2-1.Cl	[C][C][C@@expl][Branch1_3][epsilon][O][C][Branch1_3][epsilon][=O][O][C][c][c][Ring1][Branch1_3][c][c][n][Branch1_3][Branch1_1][c][Ring1][Branch1_1][=O][C][c][c][c][c][Branch1_3][Branch1_3][C][N][Branch1_3][epsilon][C][C][c][Branch1_3][epsilon][O][c][c][c][Ring1][Branch2_3][n][c][Ring1][N][Expl-Ring1][#C][.][Cl]	Selleckchem FDA (S1231)	1.409716865394064	0.1240042544971186	2.886314602267325	0.173320652295506	2.164598457551179	0.1098730000044942	3.256620180258841	0.2572892735056433	2.2693062429767874	0.1126467461706899	1.905352961669196	1.157157481141141	0.7148744302985788	0.0531943600975406	2.115064801383556	0.1534372421290878	0.7253451019251119
217	1	Cn1cnc2c(F)c(Nc3ccc(Br)cc3Cl)c(C(=O)NOCCO)cc21	[C][n][c][n][c][c][Branch1_3][epsilon][F][c][Branch1_3][N][N][c][c][c][c][Branch1_3][epsilon][Br][c][c][Ring1][Branch1_2][Cl][c][Branch1_3][Branch2_3][C][Branch1_3][epsilon][=O][N][O][C][C][O][c][c][Ring2][epsilon][Ring2][Ring2][epsilon][Branch1_3]	Selleckchem FDA (S1008)	0.1235933482470965	0.0098993821163882	3.678938284023532	0.2440260321923822	0.1826797972048202	0.0129285518919682	2.4161854038592696	0.1893314739160086	0.2883277224773546	0.0154817724264041	2.662501606027514	0.4831413857441656	0.604898379312603	0.0319596449293568	0.8522304241180616	0.0614036342162834	0.683983120320472
218	1	CCN(CC)CCNC(=O)c1c(C)[nH]c(/C=C2\C(=O)Nc3ccc(F)cc32)c1C.O=C(O)C[C@H](O)C(=O)O	[C][C][N][Branch1_3][Ring1][C][C][C][C][N][C][Branch1_3][epsilon][=O][c][c][Branch1_3][epsilon][C][nHexpl][c][Branch1_3][=S][/C][=C][\C][Branch1_3][epsilon][=O][N][c][c][c][c][Branch1_3][epsilon][F][c][c][Ring1][Branch1_2][Ring1][Branch2_3][c][Ring1][C][C][.][O][=C][Branch1_3][epsilon][O][C][C@Hexpl][Branch1_3][epsilon][O][C][Branch1_3][epsilon][=O][O]	Selleckchem FDA (S1042)	0.7906954171206773	0.1070306491240001	0.0479991220519297	0.005259625057616	0.6356916715113532	0.0614903730699856	0.0543595537032591	0.0157335964229524	0.1864373108753629	0.0108333731720269	0.5001480985546947	0.2517001322805501	0.8125655036734979	0.0577621148006012	0.0260912947504984	0.003930303733183	0.11663321660235942
219	1	CCNC(=O)CCC/C=C\C[C@H]1[C@@H](O)C[C@H](O)[C@@H]1/C=C/C(O)CCc1ccccc1	[C][C][N][C][Branch1_3][epsilon][=O][C][C][C][/C][=C][\C][C@Hexpl][C@@Hexpl][Branch1_3][epsilon][O][C][C@Hexpl][Branch1_3][epsilon][O][C@@Hexpl][Ring1][Branch1_2][/C][=C][/C][Branch1_3][epsilon][O][C][C][c][c][c][c][c][c][Ring1][Branch1_1]	Selleckchem FDA (S1407)	0.9645502718935912	0.0756781660710011	0.9609709661252748	0.0607529638742104	0.9531241107180914	0.041349777123512	0.9503755965493392	0.100062277234949	0.9531821868023278	0.0592921495162119	0.9105521799919092	0.240752094051443	0.9908005444701724	0.0412446086154963	0.9942447806653574	0.0552001320427284	1.0074332565659505
220	1	COc1cccc2c1C(=O)c1c(O)c3c(c(O)c1C2=O)C[C@@](O)(C(=O)CO)C[C@@H]3O[C@H]1C[C@H](N)[C@@H](O)[C@H](C)O1.Cl	[C][O][c][c][c][c][c][c][Ring1][Branch1_1][C][Branch1_3][epsilon][=O][c][c][Branch1_3][epsilon][O][c][c][Branch1_3][O][c][Branch1_3][epsilon][O][c][Ring1][Branch1_3][C][Ring1][O][=O][C][C@@expl][Branch1_2][epsilon][O][Branch1_3][Branch1_3][C][Branch1_3][epsilon][=O][C][O][C][C@@Hexpl][Ring1][=N][O][C@Hexpl][C][C@Hexpl][Branch1_3][epsilon][N][C@@Hexpl][Branch1_3][epsilon][O][C@Hexpl][Branch1_3][ep…	Selleckchem FDA (S1223)	0.0522703649687689	0.0041031144050804	0.0179377337497716	0.0062650044610026	0.0992335412141423	0.0042822697410201	0.0142314451670083	0.0067683427946662	0.11424303365092	0.0073680167754538	0.3016060275142879	0.1436990633616125	0.5144363315870097	0.021561007436779	0.0173961536755547	0.0045986033156801	0.1048268584998375
221	1	COc1cc2c(Oc3ccc(NC(=O)C4(C(=O)Nc5ccc(F)cc5)CC4)cc3F)ccnc2cc1OCCCN1CCOCC1	[C][O][c][c][c][c][Branch2_3][Ring1][Ring2][O][c][c][c][c][Branch2_3][epsilon][Branch2_3][N][C][Branch1_3][epsilon][=O][C][Branch1_3][C][C][Branch1_3][epsilon][=O][N][c][c][c][c][Branch1_3][epsilon][F][c][c][Ring1][Branch1_2][C][C][Ring1][O][c][c][Ring2][epsilon][Ring1][F][c][c][n][c][Ring2][epsilon][F][c][c][Ring2][epsilon][=N][O][C][C][C][N][C][C][O][C][C][Ring1][Branch1_1]	Selleckchem FDA (S1111)	0.1462501898401947	0.0127815082976769	0.0684361867995326	0.0041180286553579	0.2382693171430679	0.0112652443824595	0.1375763718799623	0.0245404263386556	0.1792762210678357	0.0097766580193412	0.3539215365516416	0.1345897927203554	0.7850829020445416	0.0335849992060702	0.0512084603454697	0.0152996193221095	0.1362843129746389
222	1	C=CCNC1=C2C[C@@H](C)C[C@H](OC)[C@H](O)[C@@H](C)/C=C(\C)[C@H](OC(N)=O)[C@@H](OC)/C=C\C=C(/C)C(=O)NC(=CC1=O)C2=O	[C][=C][C][N][C][=C][C][C@@Hexpl][Branch1_3][epsilon][C][C][C@Hexpl][Branch1_3][Ring1][O][C][C@Hexpl][Branch1_3][epsilon][O][C@@Hexpl][Branch1_3][epsilon][C][/C][=C][Branch1_3][epsilon][\C][C@Hexpl][Branch1_3][Branch1_3][O][C][Branch1_2][epsilon][N][=O][C@@Hexpl][Branch1_3][Ring1][O][C][/C][=C][\C][=C][Branch1_3][epsilon][/C][C][Branch1_3][epsilon][=O][N][C][Branch1_3][Branch1_3][=C][C][Ring2][ep…	Selleckchem FDA (S1141)	0.2149955012956869	0.0210446520394179	3.811514736135319	0.3363365548134198	0.4131128658894231	0.0417477045315901	3.4028744826687967	0.7145260223996026	0.1742280706336404	0.009550185648175	0.6334669595031123	0.2143386011721155	0.582297089933498	0.0294607618746468	1.6349234381024207	0.1462996994751845	0.49344956265654477
223	1	CCC(C)(C)C(=O)O[C@H]1C[C@@H](C)C=C2C=C[C@H](C)[C@H](CC[C@@H]3C[C@@H](O)CC(=O)O3)[C@H]21	[C][C][C][Branch1_2][epsilon][C][Branch1_3][epsilon][C][C][Branch1_3][epsilon][=O][O][C@Hexpl][C][C@@Hexpl][Branch1_3][epsilon][C][C][=C][C][=C][C@Hexpl][Branch1_3][epsilon][C][C@Hexpl][Branch1_3][C][C][C][C@@Hexpl][C][C@@Hexpl][Branch1_3][epsilon][O][C][C][Branch1_3][epsilon][=O][O][Ring1][Branch1_3][C@Hexpl][Ring1][#N][Ring2][epsilon][Ring1]	Prestwick (Prestw-865), Selleckchem FDA (S1792)	1.5449536719204295	0.1261448318355607	0.746578560580025	0.0619052328516517	1.8203551521815005	0.0843789245919068	0.6392235315811103	0.1697734771209182	2.330811451105217	0.1156639421141177	1.029673884089958	0.3108679339599826	2.428332117985002	0.1378259999180968	0.5985146930024516	0.0614953546947543	0.21908827979236167
224	1	COC(=O)Nc1nc2ccc(S(=O)c3ccccc3)cc2[nH]1	[C][O][C][Branch1_3][epsilon][=O][N][c][n][c][c][c][c][Branch1_3][=O][S][Branch1_3][epsilon][=O][c][c][c][c][c][c][Ring1][Branch1_1][c][c][Ring1][=O][nHexpl][Ring1][#N]	Selleckchem FDA (S1830)	1.043300360515149	0.10967117376931	0.9242528987040114	0.1087023171424847	1.1213238817823223	0.058576869427764	0.5362492363014474	0.1799555291884349	1.1028101445686658	0.0646683166690679	0.6440170753547407	0.2252740449562294	0.997119326772731	0.0610414055726799	0.2788694091011345	0.0808250788166437	1.0067373936281303
225	1	CCN(CC)CC#CCOC(=O)C(O)(c1ccccc1)C1CCCCC1	[C][C][N][Branch1_3][Ring1][C][C][C][C][#C][C][O][C][Branch1_3][epsilon][=O][C][Branch1_2][epsilon][O][Branch1_3][Branch2_2][c][c][c][c][c][c][Ring1][Branch1_1][C][C][C][C][C][C][Ring1][Branch1_1]	Prestwick (Prestw-287), Selleckchem FDA (S1754)	1.1973200752536255	0.0938923016512326	1.6735385129644826	0.1111110361333468	1.1848433344706748	0.0531573168597718	1.300490616697329	0.3196173013432292	0.6504173015590168	0.0588940017216489	3.342836429239516	1.0911618125136096	1.0906838754404309	0.0863638624546729	0.9202467824759532	0.061824739380535	0.2927431326418424
226	1	CC1=CC(=O)c2ccccc2C1=O	[C][C][=C][C][Branch1_3][epsilon][=O][c][c][c][c][c][c][Ring1][Branch1_1][C][Ring1][Branch2_3][=O]	Microsource Spectrum (1502254), Selleckchem FDA (S1949)	1.3087908784062725	0.1102160366669349	3.5692779911260644	0.2536328348579415	1.814342971115273	0.1991785015084969	1.3266269390930994	0.3997921204452339	2.289575577287819	0.1172751228137866	0.7479034021665609	0.4247206232378698	1.0034381090752895	0.0897277260438924	0.3568722985279604	0.022766643647861	0.07978783052043764
227	1	C[C@@H]1CC[C@H]2[C@@H](C)[C@@H](OC(=O)CCC(=O)O)O[C@@H]3O[C@]4(C)CC[C@@H]1[C@@]23OO4	[C][C@@Hexpl][C][C][C@Hexpl][C@@Hexpl][Branch1_3][epsilon][C][C@@Hexpl][Branch1_3][=O][O][C][Branch1_3][epsilon][=O][C][C][C][Branch1_3][epsilon][=O][O][O][C@@Hexpl][O][C@expl][Branch1_3][epsilon][C][C][C][C@@Hexpl][Ring2][epsilon][Ring2][C@@expl][Ring1][S][Ring1][Branch1_3][O][O][Ring1][Branch1_3]	Selleckchem FDA (S2265)	1.1231255767031296	0.1105608210280775	1.112587224018681	0.1440526207451488	0.9501332063084555	0.0432651338601497	1.058477229755316	0.2456062144041478	1.0194868009062446	0.0715072427376656	1.1316819274970025	0.3942760604290498	0.9755572759821224	0.0462290307434194	0.934194633626742	0.1099068502063094	1.001031947016812
228	1	COc1cc2c(c(OC)c1OC)-c1ccc(OC)c(=O)cc1[C@@H](NC(C)=O)CC2	[C][O][c][c][c][c][Branch1_3][F][c][Branch1_3][Ring1][O][C][c][Ring1][Branch1_3][O][C][-c][c][c][c][Branch1_3][Ring1][O][C][c][Branch1_3][epsilon][=O][c][c][Ring1][Branch2_2][C@@Hexpl][Branch1_3][Branch1_3][N][C][Branch1_2][epsilon][C][=O][C][C][Ring2][epsilon][Branch1_2]	Prestwick (Prestw-363), Selleckchem FDA (S2284)	1.798797018708917	0.1444951398878561	1.4990553153550947	0.1325457347038696	2.4715000350742047	0.1130866546060719	1.9098721987246952	0.4155721343212495	2.4485444448889195	0.123596696803497	0.568424045745842	0.357577095598628	2.408419883260409	0.1857941287319807	0.0842815808290755	0.0104755077159379	0.6873453018734773
229	1	C=Cc1c(C)c2cc3nc(cc4[nH]c(cc5nc(cc1[nH]2)C(C)=C5CCC(=O)O)c(CCC(=O)OC)c4C)[C@@]1(C)C3=CC=C(C(=O)OC)[C@H]1C(=O)OC	[C][=C][c][c][Branch1_3][epsilon][C][c][c][c][n][c][Branch2_3][Ring1][O][c][c][nHexpl][c][Branch2_3][epsilon][Branch2_2][c][c][n][c][Branch1_3][Branch2_1][c][c][Ring1][C][nHexpl][Ring1][=N][C][Branch1_2][epsilon][C][=C][Ring1][Branch2_1][C][C][C][Branch1_3][epsilon][=O][O][c][Branch1_3][Branch2_2][C][C][C][Branch1_3][epsilon][=O][O][C][c][Ring2][epsilon][Branch1_3][C][C@@expl][Branch1_3][epsilon]…	Selleckchem FDA (S1786)	0.0769827846988537	0.0121575724158154	0.0423635380648793	0.0181342032884873	0.1234464634821793	0.0057365898042511	0.0517996799058021	0.0151760728284321	0.4188617990466118	0.0771252051127748	0.458780621064706	0.3484857514025816	0.3862435064126071	0.0174813893455768	0.0175233612028356	0.0037994373874834	0.3435049335918643
230	1	CC[C@H](C)C(=O)O[C@H]1C[C@@H](C)C=C2C=C[C@H](C)[C@H](CC[C@@H]3C[C@@H](O)CC(=O)O3)[C@H]21	[C][C][C@Hexpl][Branch1_3][epsilon][C][C][Branch1_3][epsilon][=O][O][C@Hexpl][C][C@@Hexpl][Branch1_3][epsilon][C][C][=C][C][=C][C@Hexpl][Branch1_3][epsilon][C][C@Hexpl][Branch1_3][C][C][C][C@@Hexpl][C][C@@Hexpl][Branch1_3][epsilon][O][C][C][Branch1_3][epsilon][=O][O][Ring1][Branch1_3][C@Hexpl][Ring1][#N][Ring2][epsilon][Ring1]	Prestwick (Prestw-516), Selleckchem FDA (S2061)	1.5032197692639395	0.1177715349014691	0.7954604232752105	0.0547748183269652	1.7744426267367852	0.0779386208381679	0.776464962821664	0.1679893550076729	2.365746988800218	0.11769530603543	1.6419344561039506	0.6054145615396547	2.610720144051302	0.2888317403480031	0.6393452854472523	0.0580941283459769	0.23822519620847993
231	1	COc1cccc2c1C(=O)c1c(O)c3c(c(O)c1C2=O)C[C@@](O)(C(C)=O)C[C@@H]3O[C@H]1C[C@H](N)[C@H](O)[C@H](C)O1.Cl	[C][O][c][c][c][c][c][c][Ring1][Branch1_1][C][Branch1_3][epsilon][=O][c][c][Branch1_3][epsilon][O][c][c][Branch1_3][O][c][Branch1_3][epsilon][O][c][Ring1][Branch1_3][C][Ring1][O][=O][C][C@@expl][Branch1_2][epsilon][O][Branch1_3][Branch1_2][C][Branch1_2][epsilon][C][=O][C][C@@Hexpl][Ring1][N][O][C@Hexpl][C][C@Hexpl][Branch1_3][epsilon][N][C@Hexpl][Branch1_3][epsilon][O][C@Hexpl][Branch1_3][epsilon…	Selleckchem FDA (S3035)	0.0574173547618639	0.0062764164697916	0.019520037978441	0.0045631635347871	0.0997912215919163	0.0051535271006057	0.0153056924199143	0.0036740731301713	0.1151704365690059	0.0076073954417298	0.3688402157433804	0.2753634935646082	0.4893014433575279	0.0266770494849562	0.0162571358218324	0.0040360651253074	0.06012053788453927
232	1	CC(C)(C)c1nc(-c2cccc(NS(=O)(=O)c3c(F)cccc3F)c2F)c(-c2ccnc(N)n2)s1	[C][C][Branch1_2][epsilon][C][Branch1_3][epsilon][C][c][n][c][Branch2_3][epsilon][=O][-c][c][c][c][c][Branch1_3][=S][N][S][Branch1_1][epsilon][=O][Branch1_3][epsilon][=O][c][c][Branch1_3][epsilon][F][c][c][c][c][Ring1][Branch1_2][F][c][Ring1][C][F][c][Branch1_3][O][-c][c][c][n][c][Branch1_3][epsilon][N][n][Ring1][Branch1_2][s][Ring2][epsilon][O]	Selleckchem FDA (S2807)	1.7748683583115	0.1390681576154397	0.8182384807746057	0.0707663741548506	2.361044940143868	0.1021094412914564	1.0973667933283946	0.195676502156601	2.41469893291801	0.1227552471829089	1.003753926956675	0.5572436331926632	1.1924333375743736	0.0511886935309595	0.6701751049944382	0.0792245856181021	0.7634257958266504
233	1	Cc1cnc(Nc2ccc(OCCN3CCCC3)cc2)nc1Nc1cccc(S(=O)(=O)NC(C)(C)C)c1	[C][c][c][n][c][Branch2_3][epsilon][Ring1][N][c][c][c][c][Branch1_3][F][O][C][C][N][C][C][C][C][Ring1][Ring2][c][c][Ring1][=O][n][c][Ring1][S][N][c][c][c][c][c][Branch1_3][C][S][Branch1_1][epsilon][=O][Branch1_3][epsilon][=O][N][C][Branch1_2][epsilon][C][Branch1_3][epsilon][C][C][c][Ring1][=O]	Selleckchem FDA (S2736)	1.8114428950970043	0.1428383470382083	0.0390641500948537	0.0086920354678741	2.739692089917757	0.1194949077166998	0.0639556932800859	0.0280604417439879	0.7692387011201764	0.1732779706555546	0.4849569528459089	0.3343821165629795	6.393801966063888	0.8603035266137349	0.0927097442505942	0.0144174351134432	0.0864375613516414
234	1	NC(=O)c1cccc2cn(-c3ccc([C@@H]4CCCNC4)cc3)nc12	[N][C][Branch1_3][epsilon][=O][c][c][c][c][c][c][n][Branch1_3][#C][-c][c][c][c][Branch1_3][Branch2_2][C@@Hexpl][C][C][C][N][C][Ring1][Branch1_1][c][c][Ring1][F][n][c][Ring1][S][Ring1][#N]	Selleckchem FDA (S2741)	0.5731559688144052	0.0505299407880563	0.5586905734205325	0.0699984236502041	0.8500835805618581	0.0721536436627613	0.9769741605248036	0.0883101717562052	0.1874318258682996	0.014213286297985	0.5639705577770417	0.2972524798970524	0.8206783121071848	0.0449342727939099	0.5084349748401993	0.0510988754500352	0.8874186196530214
235	1	COC(=O)C1=C(C#N)NC(C)=C(C(=O)OC(C)C)C1c1cccc([N+](=O)[O-])c1	[C][O][C][Branch1_3][epsilon][=O][C][=C][Branch1_3][Ring1][C][#N][N][C][Branch1_2][epsilon][C][=C][Branch1_3][F][C][Branch1_3][epsilon][=O][O][C][Branch1_3][epsilon][C][C][C][Ring1][N][c][c][c][c][c][Branch1_3][Branch1_2][N+expl][Branch1_3][epsilon][=O][O-expl][c][Ring1][Branch2_1]	Prestwick (Prestw-1154), Selleckchem FDA (S2721)	1.0126695677371915	0.0970359619417039	1.103623781706225	0.067680318655787	0.9287691173072512	0.0403047073151801	1.1872697059285635	0.1156785991238664	0.8316445334570223	0.0411857045639497	1.522955893815569	0.8586700208112512	0.9994670401722054	0.1012326760399051	0.9784288898023498	0.0831720582462349	0.9675956149396258
236	1	CCc1cnn2c(NCc3ccc[n+]([O-])c3)cc(N3CCCC[C@H]3CCO)nc12	[C][C][c][c][n][n][c][Branch1_3][N][N][C][c][c][c][c][n+expl][Branch1_3][epsilon][O-expl][c][Ring1][Branch1_2][c][c][Branch1_3][O][N][C][C][C][C][C@Hexpl][Ring1][Branch1_1][C][C][O][n][c][Ring2][epsilon][Branch2_1][Ring2][epsilon][Branch1_1]	Selleckchem FDA (S2768)	0.0504665516162892	0.0044581215487166	0.03532085993003	0.005359218167636	0.1137452755630652	0.0049212747479982	0.0373792835427738	0.0047457591268149	0.3376046807862096	0.0175582630309567	0.5612520429021026	0.4528628261850981	0.6180062804144871	0.0488978001528634	0.0243925362835043	0.0043882731497445	0.041728484540022814
237	1	CC[C@H](C)C(=O)O[C@H]1CCC=C2C=C[C@H](C)[C@H](CC[C@@H]3C[C@@H](O)CC(=O)O3)[C@H]21	[C][C][C@Hexpl][Branch1_3][epsilon][C][C][Branch1_3][epsilon][=O][O][C@Hexpl][C][C][C][=C][C][=C][C@Hexpl][Branch1_3][epsilon][C][C@Hexpl][Branch1_3][C][C][C][C@@Hexpl][C][C@@Hexpl][Branch1_3][epsilon][O][C][C][Branch1_3][epsilon][=O][O][Ring1][Branch1_3][C@Hexpl][Ring1][#N][Ring1][S]	Prestwick (Prestw-1441), Selleckchem FDA (S4223)	1.5748344301779698	0.135334640870025	1.01353186776489	0.0608777537606936	1.0361622722565502	0.0630148137200838	1.0978572465026637	0.0847630874312099	1.3427207367385052	0.1286978278893232	0.9130459984534394	0.2611354384923429	1.0155372012354436	0.0441969309064433	0.7505783098926792	0.0513074709020676	0.9350032914795339
238	1	OCC(CO)N[C@H]1C[C@](O)(CO)[C@@H](O)[C@H](O)[C@H]1O	[O][C][C][Branch1_3][Ring1][C][O][N][C@Hexpl][C][C@expl][Branch1_2][epsilon][O][Branch1_3][Ring1][C][O][C@@Hexpl][Branch1_3][epsilon][O][C@Hexpl][Branch1_3][epsilon][O][C@Hexpl][Ring1][Branch2_3][O]	Selleckchem FDA (S4101)	0.9243746058440192	0.0742697340335461	1.0422961913319346	0.0647507274262948	0.9162840572433149	0.0455994267168042	0.8841574201727029	0.069751456039687	0.9131794890952796	0.0540446930901222	0.8497700730270366	0.1709167219277385	0.920918199155864	0.0548022957860101	0.9083946891561216	0.0576972699643675	1.00355226024495
239	1	CCCCOc1ccc(OCCCN2CCOCC2)cc1.Cl	[C][C][C][C][O][c][c][c][c][Branch1_3][=O][O][C][C][C][N][C][C][O][C][C][Ring1][Branch1_1][c][c][Ring1][=N][.][Cl]	Microsource Spectrum (1501139), Selleckchem FDA (S4092)	1.2750108158080704	0.1577089087344269	0.852196620474154	0.0512970830259198	1.248015124084771	0.1045848814268503	0.835746861797751	0.0710017383592543	1.2023768914943214	0.0903189777959539	0.7706485430469434	0.3263457037946449	1.2644927256606375	0.0581810642902316	0.6431112231908437	0.0536171156453488	0.9807831741458573
240	1	Cc1ccc(C23CC4CC(CC(CN)(C4)C2)C3)cc1.Cl	[C][c][c][c][c][Branch2_3][epsilon][Branch1_2][C][C][C][C][C][Branch1_3][=N][C][C][Branch1_2][Ring1][C][N][Branch1_3][Ring2][C][Ring1][Branch1_3][C][Ring1][Branch2_3][C][Ring1][F][c][c][Ring1][C][.][Cl]	ChemBridge DS550-3 (5114565), LifeChem Bioactive (F0035-0173)	1.0226543126706584	0.062960576001505	1.267442848910974	0.1492221864708001	1.9508221323241552	0.1446033077633305	1.2875363930736432	0.1335976798906455	0.8270453195535239	0.0622292511970531	1.232495195387572	0.3302160761165266	0.9868593937474064	0.0665001687331628	0.7409499959691084	0.0310895204287724	0.4603346715962252
241	1	CC(=O)Nc1ccc2nc(NC(=O)c3ccco3)sc2c1	[C][C][Branch1_3][epsilon][=O][N][c][c][c][c][n][c][Branch1_3][=O][N][C][Branch1_3][epsilon][=O][c][c][c][c][o][Ring1][Ring2][s][c][Ring1][O][c][Ring1][#N]	LifeChem Bioactive (F0018-0056)	1.033640232352762	0.089565567155847	1.0314592398651263	0.0687343936136687	0.9503103968978954	0.0716499626441954	0.7440049681300496	0.0841679175083485	1.0460080603212747	0.0833221697586002	0.9224495515695068	0.1887800006461494	0.958287171137452	0.0510508633771162	0.8267985931830321	0.0461984418932034	1.0044179091354737
242	1	O=[N+]([O-])c1ccc(C=Nc2sc3c(c2-c2nc4ccccc4s2)CCCC3)cc1	[O][=N+expl][Branch1_3][epsilon][O-expl][c][c][c][c][Branch2_3][epsilon][O][C][=N][c][s][c][c][Branch1_3][C][c][Ring1][Ring2][-c][n][c][c][c][c][c][c][Ring1][Branch1_1][s][Ring1][Branch2_1][C][C][C][C][Ring1][=N][c][c][Ring2][epsilon][Branch1_3]	LifeChem Bioactive (F0327-0286)	0.9549166584657576	0.0586385994218011	1.20470589689122	0.1157134530714478	0.9834594806211668	0.0571929696477821	0.9295703407267788	0.0886925012281919	0.940398262679912	0.0595330577932632	0.8805453235105701	0.1672636567338311	0.973297006767298	0.0560012120816434	0.9397410281065224	0.0396517491787066	1.0027097810785404
243	1	c1ccc(C2=Nc3ccccc3N=C(c3ccccc3)c3ccccc32)cc1	[c][c][c][c][Branch2_3][epsilon][=N][C][=N][c][c][c][c][c][c][Ring1][Branch1_1][N][=C][Branch1_3][Branch2_2][c][c][c][c][c][c][Ring1][Branch1_1][c][c][c][c][c][c][Ring1][Branch1_1][Ring2][epsilon][Ring1][c][c][Ring2][epsilon][Branch2_2]	LifeChem Bioactive (F0467-0040)	1.1805309706657807	0.1309010329249016	1.1982862041746092	0.1028805407450872	1.0832702596894168	0.0657635711017907	1.0070260035552192	0.0958672088231814	0.6763737268801562	0.0394101998964438	0.5770019218449711	0.1103709380561733	0.9718799614348026	0.058853588434938	0.9144264061034416	0.0357257151114946	0.9788112592164852
244	1	CCOC(=O)C1C(=O)NC(SCC(N)=O)=C(C#N)C1c1ccccc1OCC	[C][C][O][C][Branch1_3][epsilon][=O][C][C][Branch1_3][epsilon][=O][N][C][Branch1_2][Branch2_1][S][C][C][Branch1_2][epsilon][N][=O][=C][Branch1_3][Ring1][C][#N][C][Ring1][=O][c][c][c][c][c][c][Ring1][Branch1_1][O][C][C]	LifeChem Bioactive (F0423-0108)	0.9938799254090244	0.0626864025934029	1.254094337677501	0.0830596761975327	0.925857086929774	0.0703246639991013	1.0303489079557042	0.0976287146324584	0.9357295558108762	0.0522916000143999	0.8026105060858424	0.1542141887477677	0.977031286371666	0.0833680072184373	0.9997736794438448	0.0717641063230536	1.0044638958982806
245	1	CCOC(=O)N1CCN(C(=O)CSc2nnc(-c3cccc(Cl)c3)o2)CC1	[C][C][O][C][Branch1_3][epsilon][=O][N][C][C][N][Branch2_3][epsilon][Branch2_1][C][Branch1_3][epsilon][=O][C][S][c][n][n][c][Branch1_3][O][-c][c][c][c][c][Branch1_3][epsilon][Cl][c][Ring1][Branch1_2][o][Ring1][F][C][C][Ring2][epsilon][Ring1]	LifeChem Bioactive (F0594-0424)	0.960405144242006	0.0654245327604068	1.2879010563264468	0.1043389477763505	0.9740562256482914	0.0571336529876527	1.0397057866187367	0.1106397328899194	0.8457839591225671	0.1761006438764338	1.0844650864830236	0.3053206230106197	0.930463120880664	0.077642744442043	0.7693790826706317	0.0295514220294793	0.9495366455076735
246	1	Cc1cccc2sc(NNC(=O)c3ccc(S(=O)(=O)N4CCc5ccccc5C4)cc3)nc12	[C][c][c][c][c][c][s][c][Branch2_3][epsilon][S][N][N][C][Branch1_3][epsilon][=O][c][c][c][c][Branch2_3][epsilon][Ring1][S][Branch1_1][epsilon][=O][Branch1_3][epsilon][=O][N][C][C][c][c][c][c][c][c][Ring1][Branch1_1][C][Ring1][Branch2_2][c][c][Ring1][=C][n][c][Ring2][epsilon][=O][Ring2][epsilon][Branch2_2]	LifeChem Bioactive (F0642-0069)	0.9731535828703982	0.0632055349927958	1.2045696794948428	0.2017948180345692	0.9296843832143324	0.0787339977582243	0.9296887078668028	0.112980319314699	0.9226889058315054	0.0927897806924927	0.8101617552850736	0.1562294538133855	0.9129536310754918	0.0541872109548397	0.928575954954217	0.0671560973686326	0.9954732206954932
247	1	COC(=O)c1ccc(CSc2ccc3nnc(-c4cccc(F)c4)n3n2)o1	[C][O][C][Branch1_3][epsilon][=O][c][c][c][c][Branch2_3][epsilon][Branch2_3][C][S][c][c][c][c][n][n][c][Branch1_3][O][-c][c][c][c][c][Branch1_3][epsilon][F][c][Ring1][Branch1_2][n][Ring1][F][n][Ring1][=N][o][Ring2][epsilon][Ring2]	LifeChem Bioactive (F0676-0450)	1.1819266162982016	0.0722226742644272	1.0484868790567223	0.0817261172995535	1.0300525717268507	0.0617128029045382	0.967514108762488	0.0932422333618379	1.0029449547730125	0.0800448705372668	0.729652466367713	0.2100931170568426	0.96808487519595	0.0428147564044105	0.9659046661494068	0.034619078567706	0.99818129969878
248	1	O=S(=O)(Nc1ccc(-c2nc3cccnc3s2)cc1)c1cccs1	[O][=S][Branch1_1][epsilon][=O][Branch2_3][epsilon][Branch1_2][N][c][c][c][c][Branch1_3][N][-c][n][c][c][c][c][n][c][Ring1][Branch1_1][s][Ring1][Branch2_1][c][c][Ring1][N][c][c][c][c][s][Ring1][Ring2]	LifeChem Bioactive (F0695-0044)	0.7481740627000457	0.2337417716492143	0.9725890708099456	0.3722720842450436	0.5661788557260304	0.0698507236607504	0.8921471177585676	0.1226252483519874	0.901841348309828	0.2284597917117052	0.6777146060217809	0.2904571746169134	0.9312840104462036	0.0396157980212186	0.7827188333265004	0.0268509720854327	0.6717384432365254
249	1	O=C(O)CCCCCN1C(=O)C(=Cc2cn(-c3ccccc3)nc2-c2cccs2)SC1=S	[O][=C][Branch1_3][epsilon][O][C][C][C][C][C][N][C][Branch1_3][epsilon][=O][C][Branch2_3][epsilon][Branch1_3][=C][c][c][n][Branch1_3][Branch2_2][-c][c][c][c][c][c][Ring1][Branch1_1][n][c][Ring1][Branch2_3][-c][c][c][c][s][Ring1][Ring2][S][C][Ring2][epsilon][Ring2][=S]	LifeChem Bioactive (F0825-0042)	1.1235904063695603	0.1208123744942588	1.269992191427096	0.0822301169646076	1.011653399451912	0.0594513962310716	1.0553810480610717	0.1073701579572228	1.019489532444242	0.0626359472439189	0.9109064702114028	0.2437832842326579	1.0040159543235607	0.0434725594175178	1.0303723099109572	0.0376760517903629	0.9996298105540997
250	1	O=C(Oc1ccc2ccccc2c1)c1ccccc1	[O][=C][Branch1_3][#N][O][c][c][c][c][c][c][c][c][c][Ring1][Branch1_1][c][Ring1][Branch2_2][c][c][c][c][c][c][Ring1][Branch1_1]	ChemBridge DS550-3 (5133907), LifeChem Bioactive (F0808-1030)	1.0582967731851218	0.1096898162493896	1.2675162525643455	0.1164893445193931	1.0445452172778285	0.0662992719555932	1.124592171629177	0.1130539538897114	0.9809499971125276	0.0553808374443596	0.9406310057655348	0.1811166903281744	0.951870817454304	0.0407204751013955	0.9061072660140888	0.0603881476642288	0.9754229163534194
251	1	COc1ccc(C2=CC(c3cc(OC)c(OC)c(OC)c3)n3ncnc3N2)cc1	[C][O][c][c][c][c][Branch2_3][epsilon][C][C][=C][C][Branch1_3][=S][c][c][c][Branch1_3][Ring1][O][C][c][Branch1_3][Ring1][O][C][c][Branch1_3][Ring1][O][C][c][Ring1][F][n][n][c][n][c][Ring1][Ring2][N][Ring1][S][c][c][Ring2][epsilon][Branch2_1]	LifeChem Bioactive (F1177-0076), LifeChem Diversity (F1177-0076)	1.0816809728030807	0.0663628337624756	1.065207591608201	0.0700275814124843	1.2246164314610093	0.0865566685199483	1.2665582893517833	0.1469099087613957	1.2648895432435965	0.086837305722809	0.8275784753363229	0.1851128367271627	1.02538133700207	0.0594712384238991	1.1470739376543009	0.0470115457070624	0.9854737035915683
252	1	c1ccc(-n2nnnc2Sc2ncnc3sc4c(c23)CCCC4)cc1	[c][c][c][c][Branch2_3][epsilon][F][-n][n][n][n][c][Ring1][Ring2][S][c][n][c][n][c][s][c][c][Branch1_3][Branch1_2][c][Ring1][Branch2_1][Ring1][Ring2][C][C][C][C][Ring1][Branch1_2][c][c][Ring2][epsilon][Branch1_2]	LifeChem Bioactive (F1142-0008)	0.4811192958798281	0.0884751410894802	0.348532840065858	0.0954376166237227	0.4419939971290617	0.0268099868792276	0.8349480999571677	0.1387471470900162	0.7395685803831602	0.0431505993857793	0.3596332479180013	0.0683139987502383	0.8270241400249327	0.0348930180276407	0.0637706227754008	0.0025613759878254	0.9942901238631217
253	1	CC(C)NCC(O)COCCOc1ccc(C(C)(C)C)cc1.Cl	[C][C][Branch1_3][epsilon][C][N][C][C][Branch1_3][epsilon][O][C][O][C][C][O][c][c][c][c][Branch1_3][Branch2_2][C][Branch1_2][epsilon][C][Branch1_3][epsilon][C][C][c][c][Ring1][Branch2_2][.][Cl]	LifeChem Bioactive (F1193-0035)	1.0642768809173369	0.0785136143825864	1.305175136456365	0.1411085830849038	1.1327007326485337	0.0792660915469107	1.5693381165165716	0.3663431804886495	0.5930781141491765	0.0389507657611825	0.87153267136451	0.175287984064798	0.9295933352585284	0.0447001725528939	0.568969277266569	0.0340041953068949	0.9337169178392664
254	1	CCOC(=O)C1=C(C)NC(C)=C(C(=O)OCC)C1c1ccc(OC)cc1	[C][C][O][C][Branch1_3][epsilon][=O][C][=C][Branch1_3][epsilon][C][N][C][Branch1_2][epsilon][C][=C][Branch1_3][Branch2_1][C][Branch1_3][epsilon][=O][O][C][C][C][Ring1][O][c][c][c][c][Branch1_3][Ring1][O][C][c][c][Ring1][Branch1_3]	LifeChem Bioactive (F1443-7593)	1.046075355151828	0.0657626364644581	0.8671602721612475	0.0804678092714298	1.023682444398874	0.0683152008096009	0.9871963700767976	0.2727850622211326	0.9725393764686237	0.0879797555748489	1.5484985586162714	0.417216003693348	1.051423502119456	0.0612076943551152	1.1676296572101172	0.0441984199610164	0.9458610989436077
255	1	Cc1cc(C)c(S(=O)(=O)N2CCN(C(=O)N(C)C)CC2)c(C)c1	[C][c][c][c][Branch1_3][epsilon][C][c][Branch2_3][epsilon][Branch2_1][S][Branch1_1][epsilon][=O][Branch1_3][epsilon][=O][N][C][C][N][Branch1_3][Branch2_3][C][Branch1_3][epsilon][=O][N][Branch1_3][epsilon][C][C][C][C][Ring1][Branch2_3][c][Branch1_3][epsilon][C][c][Ring2][epsilon][Ring1]	LifeChem Bioactive (F1757-0300), LifeChem Diversity (F1757-0300)	1.2141995909428869	0.2383049913248635	0.8016722884069218	0.4791020505879004	2.1201515631699634	0.6305523416101309	0.737992827660229	0.3065743863978467	1.828380444995948	0.4024899103885	0.3902986867392697	0.1079276088459102	1.5916559715249423	0.3070474013187151	0.5047408270680864	0.3203527217532594	0.5643869225287952
256	1	CCOc1ccc(NC(=O)CC2Nc3cccc4cccc(c34)NC2=O)cc1	[C][C][O][c][c][c][c][Branch2_3][epsilon][F][N][C][Branch1_3][epsilon][=O][C][C][N][c][c][c][c][c][c][c][c][c][Branch1_3][Branch1_2][c][Ring1][Branch2_2][Ring1][Branch1_1][N][C][Ring1][=O][=O][c][c][Ring2][epsilon][Branch1_2]	LifeChem Bioactive (F1709-0039)	1.0057426304994692	0.0670808900876856	1.3064602912352368	0.0830053104059482	0.9264163606196754	0.0772859778284084	1.2547727675197526	0.3373177278851395	0.9099268875363984	0.0657295410238889	1.3008087764253684	0.2475389154874998	0.9682976984166454	0.0409377368672547	0.8843798171573918	0.0487449557248089	0.9263335812628879
257	1	COc1ccc(C(=O)CSc2nnc(NC(=O)C3CC(=O)N(c4cccc(OC)c4)C3)s2)cc1	[C][O][c][c][c][c][Branch2_3][Ring1][Branch2_1][C][Branch1_3][epsilon][=O][C][S][c][n][n][c][Branch2_3][epsilon][F][N][C][Branch1_3][epsilon][=O][C][C][C][Branch1_3][epsilon][=O][N][Branch1_3][=O][c][c][c][c][c][Branch1_3][Ring1][O][C][c][Ring1][Branch1_3][C][Ring1][=O][s][Ring2][epsilon][Ring1][c][c][Ring2][epsilon][=O]	LifeChem Bioactive (F1877-0889)	1.1064364682335044	0.105860817356416	0.7582560200330417	0.0586826314787073	1.2317024291120595	0.13441565199236	0.708484889251733	0.2280955874360806	1.1486827685458585	0.0657770823174667	0.5104099935938501	0.0973125226274842	1.1145705651590103	0.0595879395113415	0.5275054633405292	0.0260859053975904	1.0080480961389378
258	1	COc1cc(C)ccc1NC(=O)Cc1csc(NC(=O)Nc2ccccc2OC)n1	[C][O][c][c][c][Branch1_3][epsilon][C][c][c][c][Ring1][Branch1_2][N][C][Branch1_3][epsilon][=O][C][c][c][s][c][Branch1_3][C][N][C][Branch1_3][epsilon][=O][N][c][c][c][c][c][c][Ring1][Branch1_1][O][C][n][Ring1][#N]	LifeChem Bioactive (F2096-0828)	1.0242126001531735	0.074436390518605	0.7929767483286758	0.0584916450030344	0.8874340523107325	0.1028348474313119	0.8179251685013056	0.2562649024561667	1.3169611450484644	0.1350146495646297	0.8198470531710442	0.1562740604567869	1.1038118655266502	0.0495625708093981	0.9780853004803268	0.0629489807869086	1.0032780285583325
259	1	NS(=O)(=O)c1ccc2c(c1)CCCC2	[N][S][Branch1_1][epsilon][=O][Branch1_3][epsilon][=O][c][c][c][c][c][Branch1_3][Ring2][c][Ring1][Branch1_1][C][C][C][C][Ring1][Branch1_2]	LifeChem Bioactive (F2158-2252)	0.8057503380776234	0.2190676379463126	0.9246809099942118	0.0729405459588853	0.6613942693089241	0.1513730424132481	0.9571890091137684	0.3010512484010707	0.5115373506514951	0.1113437174658251	0.3505245035233824	0.0972205245801494	0.9502713522183556	0.0416821064895782	0.9323610513156356	0.0568051989038191	0.8630069532789505
260	1	Cc1ccccc1C(=O)N(Cc1cccnc1)c1nc2c(F)cccc2s1	[C][c][c][c][c][c][c][Ring1][Branch1_1][C][Branch1_3][epsilon][=O][N][Branch1_3][Branch2_3][C][c][c][c][c][n][c][Ring1][Branch1_1][c][n][c][c][Branch1_3][epsilon][F][c][c][c][c][Ring1][Branch1_2][s][Ring1][Branch2_2]	LifeChem Bioactive (F2515-1353)	0.7492591496581998	0.0633085833969069	1.0583222215793104	0.108863336000544	0.644755877034358	0.0382519631487301	0.9520181120341058	0.0927188721898666	0.2878401395326631	0.0189801564197002	0.8699111146700833	0.2887127599152049	0.867255251206625	0.0861331876936592	1.3435498472351668	0.0595707127313016	0.9837046124565527
261	1	COc1ccccc1NS(=O)(=O)c1cc2c3c(c1)CC(=O)N3CCC2	[C][O][c][c][c][c][c][c][Ring1][Branch1_1][N][S][Branch1_1][epsilon][=O][Branch1_3][epsilon][=O][c][c][c][c][c][Branch1_3][Ring2][c][Ring1][Branch1_1][C][C][Branch1_3][epsilon][=O][N][Ring1][Branch1_2][C][C][C][Ring1][Branch2_3]	LifeChem Bioactive (F2584-0196)	1.0310081693174646	0.0963217651300487	1.0901243484326129	0.1524403401637864	1.0703929829794374	0.0706927824469029	0.8713806440145188	0.1111825697191982	0.9669516153478424	0.0875622667842386	0.8486226777706598	0.1615827073385847	1.1722318667720368	0.0583646043931132	0.9915778033444892	0.0349732298023377	1.0090747046520434
262	1	CN(C(=O)COc1coc(CN2CCN(c3ccccc3)CC2)cc1=O)c1ccccc1	[C][N][Branch2_3][epsilon][=C][C][Branch1_3][epsilon][=O][C][O][c][c][o][c][Branch1_3][S][C][N][C][C][N][Branch1_3][Branch2_2][c][c][c][c][c][c][Ring1][Branch1_1][C][C][Ring1][F][c][c][Ring1][=C][=O][c][c][c][c][c][c][Ring1][Branch1_1]	LifeChem Bioactive (F2617-1531)	0.9334926244040188	0.0602592475759923	1.1797773978081685	0.1229455023915702	0.9768712365541284	0.0569226203808282	0.986044444737859	0.0880121957271081	0.9309911993600444	0.0519401886192282	0.8218890134529148	0.1706091773587764	1.1165771840969965	0.1516054811182732	0.9704084086972335	0.0340995117717205	1.004265041506568
263	1	CN1CCN(c2ccc(-c3cccc(NC(=O)c4ccc5ccccc5c4)c3)nn2)CC1	[C][N][C][C][N][Branch2_3][Ring1][Ring1][c][c][c][c][Branch2_3][epsilon][F][-c][c][c][c][c][Branch1_3][S][N][C][Branch1_3][epsilon][=O][c][c][c][c][c][c][c][c][c][Ring1][Branch1_1][c][Ring1][Branch2_2][c][Ring1][=C][n][n][Ring2][epsilon][Branch1_2][C][C][Ring2][epsilon][O]	LifeChem Bioactive (F2724-0241)	0.7446770508341711	0.1472635932337535	1.882381895332864	0.7524975593567376	0.3005602058127179	0.1086778508012104	1.854504622341832	0.2556506631379531	0.1622707998589829	0.0099418918751703	0.6403867713004484	0.1247722715759193	0.6967829111207603	0.0303307387231958	0.6643142320419343	0.0413722022263618	0.17079259454774187
264	1	CCOc1ccc(Nc2nc(Nc3ccc(OCC)cc3)nc(N3CCOCC3)n2)cc1	[C][C][O][c][c][c][c][Branch2_3][epsilon][=C][N][c][n][c][Branch1_3][=N][N][c][c][c][c][Branch1_3][Ring2][O][C][C][c][c][Ring1][Branch2_1][n][c][Branch1_3][Branch2_2][N][C][C][O][C][C][Ring1][Branch1_1][n][Ring2][epsilon][Ring1][c][c][Ring2][epsilon][Branch2_3]	LifeChem Bioactive (F2703-0276)	1.75514586928306	0.1279953151030319	4.419796304663963	2.987271087210803	2.8237980276281203	0.1641340506826578	4.928301009387349	2.451785780788448	0.3501836703336521	0.0196586670687618	1.039097533632287	0.3373208724044397	2.2213804485147506	0.1308152223827512	1.1400702799177376	0.0827377327712765	0.762428176193318
265	1	O=C(C1=C(O)C(=O)N(c2nccs2)C1c1ccccc1)c1cc2ccccc2o1	[O][=C][Branch2_3][epsilon][O][C][=C][Branch1_3][epsilon][O][C][Branch1_3][epsilon][=O][N][Branch1_3][Branch2_1][c][n][c][c][s][Ring1][Ring2][C][Ring1][F][c][c][c][c][c][c][Ring1][Branch1_1][c][c][c][c][c][c][c][c][Ring1][Branch1_1][o][Ring1][Branch2_1]	LifeChem Bioactive (F3226-1381)	1.5666948057513144	0.1201195790778054	0.9670633404567248	0.1889797139731877	0.9697321079025372	0.0624980161587587	0.885252515759274	0.0820468138145707	0.9281025263192568	0.0537764371549979	0.5307495195387572	0.1173203625425216	0.9486110803479226	0.0552523490515844	0.663902239782775	0.0258408589226043	0.997466691041381
266	1	O=S(=O)(Nc1nc2ccccc2nc1Nc1ccc2c(c1)OCCO2)c1cccs1	[O][=S][Branch1_1][epsilon][=O][Branch2_3][epsilon][N][N][c][n][c][c][c][c][c][c][Ring1][Branch1_1][n][c][Ring1][Branch2_2][N][c][c][c][c][c][Branch1_3][Ring2][c][Ring1][Branch1_1][O][C][C][O][Ring1][Branch1_2][c][c][c][c][s][Ring1][Ring2]	LifeChem Bioactive (F3225-0705)	1.0221442692830869	0.0650869230920009	1.2888232054434363	0.1978691084321834	1.1276402378777428	0.1030384104410418	1.046521108394879	0.0977485173722752	0.9852375493137512	0.0775523160093594	1.0262211723254324	0.202489958741444	0.9433685454593324	0.0428122166880422	0.8497841282537986	0.0282720521076971	0.9900025750153928
267	1	COc1ccc(-c2[nH]c(-c3ccccc3)nc2SCC(=O)NC2CCCC2)cc1	[C][O][c][c][c][c][Branch2_3][epsilon][=O][-c][nHexpl][c][Branch1_3][Branch2_2][-c][c][c][c][c][c][Ring1][Branch1_1][n][c][Ring1][Branch2_3][S][C][C][Branch1_3][epsilon][=O][N][C][C][C][C][C][Ring1][Ring2][c][c][Ring2][epsilon][Branch2_1]	LifeChem Bioactive (F3407-0915)	1.0709103334039258	0.0690607539816717	1.0869072284982666	0.094845486681751	1.6358587647508436	0.1086322181668136	1.1124778948004206	0.104544693416072	0.8752047530502443	0.0612608919764885	1.1195307495195388	0.2176663733151381	1.056404317730755	0.0568448748728147	0.8920712339065615	0.0299012907476689	1.0049470604245903
268	1	Brc1ccc(C(Cc2ccccc2)Nc2ccccn2)cc1	[Br][c][c][c][c][Branch2_3][epsilon][Ring1][C][Branch1_3][Branch2_3][C][c][c][c][c][c][c][Ring1][Branch1_1][N][c][c][c][c][c][n][Ring1][Branch1_1][c][c][Ring1][S]	ChemBridge DS550-3 (5100576)	1.0667566944562257	0.0714812776339266	1.7461492655991826	0.116024885442008	0.9292509461046587	0.0844483499894298	1.2767783701151991	0.1159839592113839	0.2552907851276628	0.0142719361017897	0.8861346893017297	0.211256669540257	0.8944831456964575	0.0464466708290815	1.2745180850052211	0.0420554744592224	0.9593240188493255
269	1	CC(=NOCON=C(C)c1ccc(Cl)c(Cl)c1)c1ccc(Cl)c(Cl)c1	[C][C][Branch2_3][epsilon][Branch1_1][=N][O][C][O][N][=C][Branch1_3][epsilon][C][c][c][c][c][Branch1_3][epsilon][Cl][c][Branch1_3][epsilon][Cl][c][Ring1][Branch1_3][c][c][c][c][Branch1_3][epsilon][Cl][c][Branch1_3][epsilon][Cl][c][Ring1][Branch1_3]	ChemBridge DS550-3 (5101075)	0.9932984282776988	0.0864390383446557	1.3773141668949704	0.1453872915640061	0.9360088365243004	0.0698287070921491	1.182312651958337	0.1040115734332264	0.943710654021832	0.0565149388226856	0.8263012491992312	0.1574220724710392	0.9707365459574872	0.0462099338391573	0.9738557831236364	0.0339940340074145	1.0079479416150186
270	1	CC1CC2(NC(=O)NC2=O)C(C)CN1C	[C][C][C][C][Branch1_3][F][N][C][Branch1_3][epsilon][=O][N][C][Ring1][Branch1_1][=O][C][Branch1_3][epsilon][C][C][N][Ring1][O][C]	ChemBridge DS550-3 (5102313)	1.0127172935489883	0.0884967950830791	1.3444709707459914	0.1966211339772114	0.8698337092895361	0.0532723037972851	1.2148701808504976	0.1465104093144375	0.9333032952833298	0.0605935880668456	0.7688661114670083	0.1703505465186206	0.9246548335423606	0.04747231344649	0.9900391635532324	0.0342401646678314	0.9997817930640569
271	1	CC(=O)CC(c1ccccc1)c1c(OC(C)=O)c2ccccc2oc1=O	[C][C][Branch1_3][epsilon][=O][C][C][Branch1_3][Branch2_2][c][c][c][c][c][c][Ring1][Branch1_1][c][c][Branch1_3][Branch1_3][O][C][Branch1_2][epsilon][C][=O][c][c][c][c][c][c][Ring1][Branch1_1][o][c][Ring1][=O][=O]	ChemBridge DS550-3 (5102944)	0.9250041519338208	0.1110634193464512	1.299573212762488	0.1036709518874015	0.7790020693126526	0.1047098437883419	1.1441196246769172	0.1898601495643679	0.864663882601427	0.0585649544873521	0.711314862267777	0.140850123496174	0.9216687262911588	0.0390026399988775	0.9078822821916368	0.0299168190098747	1.003549012829554
272	1	O=C(c1ccccc1)C1OC1(CBr)c1ccccc1	[O][=C][Branch1_3][Branch2_2][c][c][c][c][c][c][Ring1][Branch1_1][C][O][C][Ring1][epsilon][Branch1_3][Ring1][C][Br][c][c][c][c][c][c][Ring1][Branch1_1]	ChemBridge DS550-3 (5106189)	0.7599580727274047	0.0516534072303001	0.6902380066527634	0.0725117661536607	0.6627514401297515	0.0388599643769202	0.913096351503518	0.170649848179352	1.0635664930639166	0.0598941369077819	0.2679732543241512	0.0509787102184571	0.8215687819156472	0.03509752475483	0.0936590971413799	0.0033133893455093	0.8326352509483232
273	1	O=S(=O)(c1ccccc1)N1CCOCC1	[O][=S][Branch1_1][epsilon][=O][Branch1_3][Branch2_2][c][c][c][c][c][c][Ring1][Branch1_1][N][C][C][O][C][C][Ring1][Branch1_1]	ChemBridge DS550-3 (5112616)	0.9917938295728226	0.0611005705346439	1.3345339189514025	0.2114349682008676	0.9348977461270298	0.0709362302167753	1.146650708317796	0.1484390702220194	0.956364328523034	0.0571729597605809	0.7379364189622037	0.241304958763888	0.9463850560277762	0.0404954098710185	0.9811215549118172	0.0333928299783773	1.0036175984243192
274	1	Cc1c(N=Cc2cc([N+](=O)[O-])ccc2O)c(=O)n(-c2ccccc2)n1C	[C][c][c][Branch1_3][#C][N][=C][c][c][c][Branch1_3][Branch1_2][N+expl][Branch1_3][epsilon][=O][O-expl][c][c][c][Ring1][Branch2_1][O][c][Branch1_3][epsilon][=O][n][Branch1_3][Branch2_2][-c][c][c][c][c][c][Ring1][Branch1_1][n][Ring2][epsilon][Branch1_1][C]	ChemBridge DS550-3 (5115156)	0.9954554526852624	0.0607014125607656	1.3410122076300088	0.1516412261003704	0.9072901325478646	0.0894122427848918	1.1761464726290396	0.2002581019797832	0.9111284095365388	0.0549455103481617	0.766451793721973	0.1548353254354995	0.8957481744427418	0.0415502236800068	0.9165144556251564	0.0305313671157141	0.9991770753644953
275	1	O=C(O)c1cc([N+](=O)[O-])c(Nc2cccc3ccccc23)c([N+](=O)[O-])c1	[O][=C][Branch1_3][epsilon][O][c][c][c][Branch1_3][Branch1_2][N+expl][Branch1_3][epsilon][=O][O-expl][c][Branch1_3][#N][N][c][c][c][c][c][c][c][c][c][c][Ring1][Branch2_2][Ring1][Branch1_1][c][Branch1_3][Branch1_2][N+expl][Branch1_3][epsilon][=O][O-expl][c][Ring2][epsilon][Ring2]	ChemBridge DS550-3 (5135508)	1.0455557071691597	0.0676866710924603	1.3119059974741938	0.121304724691944	0.8881219589493112	0.073904036575211	1.1261191464503155	0.2189106186985811	0.879144023985408	0.0500104212308957	0.7857463164638052	0.1598818540128666	0.9863240446149352	0.047449971169162	0.9645414702372296	0.0567503390979827	1.0065645516805728
276	1	CCOC(=O)CC(C(=O)OCC)P(=O)(c1ccccc1)c1ccccc1	[C][C][O][C][Branch1_3][epsilon][=O][C][C][Branch1_3][Branch2_1][C][Branch1_3][epsilon][=O][O][C][C][P][Branch1_1][epsilon][=O][Branch1_3][Branch2_2][c][c][c][c][c][c][Ring1][Branch1_1][c][c][c][c][c][c][Ring1][Branch1_1]	ChemBridge DS550-3 (5116229)	0.9431519889216904	0.086443000161992	1.1692798881896675	0.0945120955128345	1.01775134691747	0.1386498893938383	1.1485922916652886	0.2273133472959976	0.8496671568072521	0.048215720000196	0.8896100256245996	0.1690769843257089	0.9877714932646726	0.0512212137409608	0.9926309662812912	0.0608594355766509	1.0072398998107666
277	1	CC1(C)CC(=O)C2=C(C1)OC(N)=C(C#N)C2c1ccccc1C(F)(F)F	[C][C][Branch1_3][epsilon][C][C][C][Branch1_3][epsilon][=O][C][=C][Branch1_3][Ring2][C][Ring1][Branch1_3][O][C][Branch1_2][epsilon][N][=C][Branch1_3][Ring1][C][#N][C][Ring1][Branch2_2][c][c][c][c][c][c][Ring1][Branch1_1][C][Branch1_2][epsilon][F][Branch1_3][epsilon][F][F]	ChemBridge DS550-3 (5118623)	1.0870881376542822	0.0736672030071143	1.222600025204041	0.0865152641077322	1.0619367647881286	0.1368372295561531	1.258545935501424	0.2867499652061244	1.009591019273512	0.0734426023185207	0.9336923446508648	0.1781411517993043	1.0297540862685246	0.0466806713229025	0.999221025549036	0.0588147037773698	0.9937459840145705
278	1	CC(C)(O)C#Cc1ccccn1	[C][C][Branch1_2][epsilon][C][Branch1_3][epsilon][O][C][#C][c][c][c][c][c][n][Ring1][Branch1_1]	ChemBridge DS550-3 (5119550)	0.93043829246694	0.1362437206644464	1.1094488131643696	0.0954816943335759	0.9085969687366008	0.0717117112871701	1.0781643631994646	0.2907788343914013	0.9313259209733262	0.0521961824321766	0.7675768737988469	0.1658712186441504	0.9052418453288176	0.0388092032470637	0.9159906526999848	0.049671245591506	1.0080511837978177
279	1	O=C(C=Cc1cccnc1)c1cc2ccc1CCc1ccc(cc1)CC2	[O][=C][Branch1_3][F][C][=C][c][c][c][c][n][c][Ring1][Branch1_1][c][c][c][c][c][c][Ring1][Branch1_1][C][C][c][c][c][c][Branch1_3][Branch1_1][c][c][Ring1][Branch1_1][C][C][Ring1][=O]	ChemBridge DS550-3 (5129494)	0.7597876643855865	0.0713003145985067	0.9982864339874722	0.0633719819963424	0.7515258850506144	0.0502353824337763	1.033860250850029	0.3471630214503006	1.0274919124718576	0.0574852734701338	0.678195067264574	0.135729667636698	0.8695235894219023	0.036533282693667	0.6393603128619337	0.0231546717133612	1.0114918298828408
280	1	CCOC(=O)CN1CCOCCOCCN(CC(=O)OCC)CCOCCOCC1	[C][C][O][C][Branch1_3][epsilon][=O][C][N][C][C][O][C][C][O][C][C][N][Branch1_3][Branch2_2][C][C][Branch1_3][epsilon][=O][O][C][C][C][C][O][C][C][O][C][C][Ring2][epsilon][Branch1_1]	ChemBridge DS550-3 (5129874)	0.9705841567423462	0.0612546039779031	1.2346661439320104	0.0876650238900671	0.9568650845435396	0.0671206930077003	1.0215608252206183	0.1043119870257181	0.9374612218739882	0.0777691669525954	1.1145579756566302	0.2531236926062499	0.9675680188028324	0.0726609605543204	0.9743170857831948	0.0516743920035623	1.0081169077452545
281	1	CN1C(=O)C(=C2SC(=S)N(C(CCC(=O)O)C(=O)O)C2=O)c2ccccc21	[C][N][C][Branch1_3][epsilon][=O][C][Branch2_3][epsilon][Branch2_3][=C][S][C][Branch1_3][epsilon][=S][N][Branch1_3][#N][C][Branch1_3][Branch2_1][C][C][C][Branch1_3][epsilon][=O][O][C][Branch1_3][epsilon][=O][O][C][Ring1][N][=O][c][c][c][c][c][c][Ring1][Branch1_1][Ring2][epsilon][Branch1_3]	ChemBridge DS550-3 (5140276)	1.0226368102907395	0.0702556673827006	1.281850575311291	0.0856726759682973	0.8448108722805316	0.0643700539602971	1.029549424458203	0.0927277163436729	0.7934724532026236	0.0526285399059924	0.7356822549647661	0.2411709009361985	0.8647860003485411	0.0645723360345691	0.941611567815295	0.035396580056947	1.0055853438852371
282	1	O=C(O)CCCCCN1C(=O)c2cccc3cccc(c23)C1=O	[O][=C][Branch1_3][epsilon][O][C][C][C][C][C][N][C][Branch1_3][epsilon][=O][c][c][c][c][c][c][c][c][c][Branch1_3][Branch1_2][c][Ring1][Branch2_2][Ring1][Branch1_1][C][Ring1][=O][=O]	ChemBridge DS550-3 (5142908)	1.052253372080171	0.0942543503402924	1.351281098675719	0.0919439444546657	0.9475699558173786	0.0604121840130047	1.1070011866625826	0.0997775508225419	0.9698731951474622	0.0550392549687504	0.7537836322869955	0.1540011018944722	0.9310103805910236	0.0428860886638635	0.9888816742489838	0.049766623735875	1.0109231190085781
283	1	O=C(CC12CC3CC(CC(C3)C1)C2)N1CCCCC1	[O][=C][Branch2_3][epsilon][Ring1][C][C][C][C][C][C][Branch1_3][F][C][C][Branch1_3][Ring2][C][Ring1][Branch1_1][C][Ring1][Branch2_1][C][Ring1][Branch2_2][N][C][C][C][C][C][Ring1][Branch1_1]	ChemBridge DS550-3 (5142978)	0.9896997046587008	0.1142758912114673	1.5312449019440244	0.1029457226512847	0.9492673514662292	0.0561823607437476	1.233590146924112	0.1518207626012656	0.8631102265925555	0.0641512455274688	1.7175808776425368	0.4264361931601604	1.1132566403561306	0.1031215540527746	1.100061101035838	0.0372216890974649	0.9114136589939406
284	1	Cc1cccc(N=c2scc(-c3ccc([N+](=O)[O-])cc3)n2-c2cccc(C)c2C)c1C	[C][c][c][c][c][c][Branch2_3][epsilon][#C][N][=c][s][c][c][Branch1_3][#N][-c][c][c][c][Branch1_3][Branch1_2][N+expl][Branch1_3][epsilon][=O][O-expl][c][c][Ring1][Branch2_1][n][Ring1][=O][-c][c][c][c][c][Branch1_3][epsilon][C][c][Ring1][Branch1_2][C][c][Ring2][epsilon][Branch2_3][C]	ChemBridge DS550-3 (5144290)	1.036433361720977	0.0778306697204926	1.369418251039147	0.0884056766538962	0.9062321731511344	0.0543784445089047	1.1068693902004156	0.1633748510478775	0.862847105950215	0.0649747517526273	0.8573550608584241	0.1706178533376194	0.8823986106833287	0.0628085798341256	0.8638738866090918	0.0284508789825743	0.9997781160587983
285	1	CC(C)CC(C(=O)Nc1cccc(O)c1)N1C(=O)c2ccccc2C1=O	[C][C][Branch1_3][epsilon][C][C][C][Branch1_3][C][C][Branch1_3][epsilon][=O][N][c][c][c][c][c][Branch1_3][epsilon][O][c][Ring1][Branch1_2][N][C][Branch1_3][epsilon][=O][c][c][c][c][c][c][Ring1][Branch1_1][C][Ring1][Branch2_2][=O]	ChemBridge DS550-3 (5149497)	1.041053353753001	0.0987779921240747	1.642585337080176	0.1470950882757318	1.162947185921217	0.0834189847346574	1.6279342971174788	0.1441421087170332	0.947274591099539	0.0765222961600326	2.2245435618193463	0.423302155000051	0.9459290062691432	0.0515089641666147	1.040015292146942	0.0396677042574872	0.9125547191007636
286	1	Cc1ccc(C(=O)NC(Oc2ccc3ccccc3c2)C(Br)(Br)Br)cc1	[C][c][c][c][c][Branch2_3][epsilon][=O][C][Branch1_3][epsilon][=O][N][C][Branch1_3][#N][O][c][c][c][c][c][c][c][c][c][Ring1][Branch1_1][c][Ring1][Branch2_2][C][Branch1_2][epsilon][Br][Branch1_3][epsilon][Br][Br][c][c][Ring2][epsilon][Branch1_2]	ChemBridge DS550-3 (5148358)	1.0158329494623324	0.0920280484017679	1.5100823531563674	0.1199369018340144	0.8602775861747544	0.0526322239146401	1.2710157589854445	0.1453603308278782	0.7987854520603521	0.0451471387272316	0.721036194746957	0.1452367031070993	0.9204645041793592	0.0437105839966292	0.598270810928869	0.0470610205286957	0.9975363982542922
287	1	CCOC(=O)C(=NNc1ccccc1[N+](=O)[O-])C(=O)CSc1ccc(C)cc1	[C][C][O][C][Branch1_3][epsilon][=O][C][Branch1_3][#N][=N][N][c][c][c][c][c][c][Ring1][Branch1_1][N+expl][Branch1_3][epsilon][=O][O-expl][C][Branch1_3][epsilon][=O][C][S][c][c][c][c][Branch1_3][epsilon][C][c][c][Ring1][Branch1_2]	ChemBridge DS550-3 (5148754)	0.7889120790466593	0.0490082126751446	1.1411825748494424	0.0826645082379568	0.9186592345407432	0.0556559324207607	1.139175878612729	0.1254677939653213	0.6971420113026294	0.0460534669091859	0.4577154067905188	0.1303731100163561	0.768481142211882	0.0869977782518525	0.154075599123027	0.0097964983527126	1.0014489788952852
288	1	Cc1ccc2cc(N)ccc2n1.O=C1c2cc([N+](=O)[O-])ccc2-c2c1cc([N+](=O)[O-])cc2[N+](=O)[O-]	[C][c][c][c][c][c][c][Branch1_3][epsilon][N][c][c][c][Ring1][Branch1_2][n][Ring1][Branch2_3][.][O][=C][c][c][c][Branch1_3][Branch1_2][N+expl][Branch1_3][epsilon][=O][O-expl][c][c][c][Ring1][Branch2_1][-c][c][Ring1][F][c][c][Branch1_3][Branch1_2][N+expl][Branch1_3][epsilon][=O][O-expl][c][c][Ring1][Branch2_1][N+expl][Branch1_3][epsilon][=O][O-expl]	ChemBridge DS550-3 (5152369)	1.0998467060501635	0.0769728677248268	1.1818694554185276	0.0776766790976695	2.71478253574691	0.1606091996018081	0.9457043856932288	0.0891315004714872	1.4068100062065017	0.120229486960081	0.4191904228058936	0.1230146315644107	0.7224298331139976	0.0417712639715601	0.1334833389145694	0.0062791799732404	0.39661739229462334
289	1	C#CCOC(=O)CCCC(=O)Nc1ccc([N+](=O)[O-])cc1Cl	[C][#C][C][O][C][Branch1_3][epsilon][=O][C][C][C][C][Branch1_3][epsilon][=O][N][c][c][c][c][Branch1_3][Branch1_2][N+expl][Branch1_3][epsilon][=O][O-expl][c][c][Ring1][Branch2_1][Cl]	ChemBridge DS550-3 (5152435)	1.0121886974367134	0.0664815372538179	1.593307116302015	0.108365147411846	0.974847597919502	0.0624560205561459	1.2980239534015685	0.2117301863073646	0.9565017096545604	0.0654781953366085	0.940138532991672	0.1787376299289524	0.8997256805850475	0.0380926598632063	1.0118190892794572	0.0362798630131615	0.9985021363287587
290	1	O=C(Nc1ccccn1)NC1CCS(=O)(=O)C1	[O][=C][Branch1_3][Branch2_3][N][c][c][c][c][c][n][Ring1][Branch1_1][N][C][C][C][S][Branch1_1][epsilon][=O][Branch1_3][epsilon][=O][C][Ring1][Branch1_2]	ChemBridge DS550-3 (5155769)	0.9178717048788356	0.2219181067673389	1.3409865576274778	0.085065209359283	0.7478328144516322	0.1406614025291119	1.234171103454372	0.2340878420859904	0.6593919379691752	0.3706846092700777	0.5921244394618833	0.2074105373357708	0.9105451868518922	0.0390260226586848	0.8814927184906296	0.1166687579459792	0.9475217367339392
291	1	Cc1cc2c(C)cc[n+](CCCS(=O)(=O)[O-])c2cc1C	[C][c][c][c][c][Branch1_3][epsilon][C][c][c][n+expl][Branch1_3][O][C][C][C][S][Branch1_1][epsilon][=O][Branch1_3][epsilon][=O][O-expl][c][Ring1][=O][c][c][Ring1][C][C]	ChemBridge DS550-3 (5160177)	1.0470601745809374	0.065820773015447	1.418390878821406	0.0897923971289054	0.9183003672563896	0.0587074734884546	1.299614781774978	0.2196599132230197	0.9415726987315762	0.0781574874560516	0.9377842729019858	0.1912892815439698	0.8608693008407196	0.0507065788827581	0.9458500194167866	0.0384622085458584	1.0030443607388335
292	1	CCCCN(CCCC)CC(=O)Nc1c2c(nc3ccccc13)CCC2.O=C(O)C(=O)O	[C][C][C][C][N][Branch1_3][Branch1_1][C][C][C][C][C][C][Branch1_3][epsilon][=O][N][c][c][c][Branch1_3][O][n][c][c][c][c][c][c][Ring1][Branch2_2][Ring1][Branch1_1][C][C][C][Ring1][F][.][O][=C][Branch1_3][epsilon][O][C][Branch1_3][epsilon][=O][O]	ChemBridge DS550-3 (5172106)	1.0962471946725771	0.0672442274917277	1.975957882939714	0.1283742387882404	1.1483212468074795	0.0676982221226416	0.9798096341589954	0.1532253021527933	0.6295145023029936	0.0351661383028127	2.839650064061499	0.693547171571483	1.0115757234840237	0.0650472997875266	1.3822054118597031	0.0528139683059737	0.3081601164013552
293	1	Cc1ccc(C(C)C)c(Oc2ccccc2NC(=O)c2cc(I)cc(I)c2O)c1	[C][c][c][c][c][Branch1_3][Branch1_2][C][Branch1_3][epsilon][C][C][c][Branch2_3][epsilon][F][O][c][c][c][c][c][c][Ring1][Branch1_1][N][C][Branch1_3][epsilon][=O][c][c][c][Branch1_3][epsilon][I][c][c][Branch1_3][epsilon][I][c][Ring1][Branch1_3][O][c][Ring2][epsilon][Branch2_2]	ChemBridge DS550-3 (5175356)	0.9846129656630592	0.0823595093836016	1.4361773873789436	0.0917138816901767	0.9243051024402976	0.0711781766358405	1.267981379253639	0.2455060803130732	0.9951050904362544	0.065511339104481	0.8323670723894938	0.2200441867447594	0.8813344945798512	0.0583898123976081	0.9154851832550508	0.0348243600201779	1.0027557680651755
294	1	c1ccc(OCCOc2ccc(Nc3ccnc4cc5ccccc5cc34)cc2)cc1	[c][c][c][c][Branch2_3][epsilon][=C][O][C][C][O][c][c][c][c][Branch2_3][epsilon][Ring1][N][c][c][c][n][c][c][c][c][c][c][c][c][Ring1][Branch1_1][c][c][Ring1][=O][Ring1][Branch2_2][c][c][Ring1][S][c][c][Ring2][epsilon][O]	ChemBridge DS550-3 (5175586)	1.037892038139938	0.0666797942174538	1.4836173702191795	0.1257001214954516	1.7989569545683337	0.1721497783865846	1.77952057584828	0.1742319948357296	0.2943701380753757	0.049891403608061	0.5616471812940422	0.1854139832329746	0.902943103796298	0.084321877761219	0.8963636086044529	0.0352111720370084	0.2301166830848574
295	1	O=[N+]([O-])c1ccccc1S(=O)(=O)N1CCCC1	[O][=N+expl][Branch1_3][epsilon][O-expl][c][c][c][c][c][c][Ring1][Branch1_1][S][Branch1_1][epsilon][=O][Branch1_3][epsilon][=O][N][C][C][C][C][Ring1][Ring2]	ChemBridge DS550-3 (5176379)	1.0584570517594507	0.0644906306107932	1.344493271431828	0.0868469644722387	0.9074439328125874	0.0546312825112805	1.2290560422708905	0.2540161351204057	0.974346496245348	0.1129238400764699	0.7211883408071749	0.1370056052369482	1.084380384573754	0.0964708714461169	0.9205819491871956	0.0417181494165457	1.0063008936751414
296	1	O=C(NCCO)c1cc(C(=O)NCCO)cc(C(=O)NCCO)c1	[O][=C][Branch1_3][Branch1_1][N][C][C][O][c][c][c][Branch1_3][Branch2_2][C][Branch1_3][epsilon][=O][N][C][C][O][c][c][Branch1_3][Branch2_2][C][Branch1_3][epsilon][=O][N][C][C][O][c][Ring1][C]	ChemBridge DS550-3 (5180550)	1.0535776952619358	0.0642878173839684	1.355417085445954	0.0984940635578079	0.9229600492160848	0.0540935781991711	1.1794480754237275	0.2899110884992868	0.964099718487098	0.0647483622432004	0.7725296284433055	0.2198473113626153	0.9086416884435214	0.0678721493343463	0.9806952411812352	0.0433084981500892	1.0089848882461119
297	1	O=C1c2ccc(-c3ccc4c(c3)C(=O)N(CCO)C4=O)cc2C(=O)N1CCO	[O][=C][c][c][c][c][Branch2_3][epsilon][Branch1_2][-c][c][c][c][c][Branch1_3][Ring2][c][Ring1][Branch1_1][C][Branch1_3][epsilon][=O][N][Branch1_3][Ring2][C][C][O][C][Ring1][Branch2_2][=O][c][c][Ring1][#C][C][Branch1_3][epsilon][=O][N][Ring2][epsilon][Branch1_1][C][C][O]	ChemBridge DS550-3 (5186869)	1.028742323130544	0.062902409423261	1.3331421195388329	0.0900166438491742	0.911551798064913	0.1004342631773434	1.2360970035315677	0.3023177827522385	0.9396765822670012	0.0776188104575863	0.8173486547085201	0.1829718620776582	0.8469420740537046	0.0653005417139701	0.9342152870421094	0.0481367731516604	1.0025298685198651
298	1	CC(C)(C)c1cc(C=NO)c(C(C)(C)C)s1	[C][C][Branch1_2][epsilon][C][Branch1_3][epsilon][C][c][c][c][Branch1_3][Ring2][C][=N][O][c][Branch1_3][Branch2_2][C][Branch1_2][epsilon][C][Branch1_3][epsilon][C][C][s][Ring1][F]	ChemBridge DS550-3 (5190762)	1.02761433362773	0.0626484022833242	1.128218509102451	0.0737684627955218	0.9851242519714398	0.0605554856921142	0.7463883288361963	0.2214134511870504	0.4795936107016182	0.0274901816350465	2.512399903907752	0.481640545384168	0.771144723551308	0.0481309845898624	0.6002172255659637	0.0198630473749167	0.04217415330908993
299	1	COc1cc(C=Nc2ccc(-c3ccc(N=Cc4cc(OC)c(OC)cc4[N+](=O)[O-])cc3)cc2)c([N+](=O)[O-])cc1OC	[C][O][c][c][c][Branch2_3][Ring1][Branch2_3][C][=N][c][c][c][c][Branch2_3][epsilon][#N][-c][c][c][c][Branch2_3][epsilon][Branch1_1][N][=C][c][c][c][Branch1_3][Ring1][O][C][c][Branch1_3][Ring1][O][C][c][c][Ring1][Branch2_2][N+expl][Branch1_3][epsilon][=O][O-expl][c][c][Ring1][S][c][c][Ring2][epsilon][Branch2_1][c][Branch1_3][Branch1_2][N+expl][Branch1_3][epsilon][=O][O-expl][c][c][Ring2][epsilon][…	ChemBridge DS550-3 (5194091)	1.0203801748196215	0.0651333474483152	1.031146233118117	0.084250525212197	1.0217594750284298	0.1039625333954358	1.0057205782742529	0.4074032502852168	0.7418826443741305	0.191342735183982	0.8136491031390134	0.1703361514697367	0.9139265372272424	0.0625033130578476	0.7694598178901505	0.1010839568861881	1.0063750662598512
300	1	CC1(C)CC(=O)C2=C(C1)OC(N)=C(C#N)C21C(=O)Nc2ccc(Br)cc21	[C][C][Branch1_3][epsilon][C][C][C][Branch1_3][epsilon][=O][C][=C][Branch1_3][Ring2][C][Ring1][Branch1_3][O][C][Branch1_2][epsilon][N][=C][Branch1_3][Ring1][C][#N][C][Ring1][Branch2_2][C][Branch1_3][epsilon][=O][N][c][c][c][c][Branch1_3][epsilon][Br][c][c][Ring1][Branch1_2][Ring1][Branch2_3]	ChemBridge DS550-3 (5192744)	1.0504267720025582	0.0798266267437048	1.178752939632664	0.1039780144836829	0.9549104229973342	0.0566453232136817	1.0279035291067582	0.0959964825856988	0.9542321773645948	0.077247963298702	0.9050888853299168	0.2060675418427118	1.0006954105826946	0.0587281628021199	0.9671677282726828	0.0321787398784929	1.006774102325915
301	1	COc1cc(C=Nc2ccc3oc(-c4ccc(C(C)(C)C)cc4)nc3c2)ccc1OC(=O)c1ccc(Cl)cc1Cl	[C][O][c][c][c][Branch2_3][epsilon][C][C][=N][c][c][c][c][o][c][Branch1_3][#C][-c][c][c][c][Branch1_3][Branch2_2][C][Branch1_2][epsilon][C][Branch1_3][epsilon][C][C][c][c][Ring1][Branch2_2][n][c][Ring1][N][c][Ring1][=C][c][c][c][Ring2][epsilon][Branch2_1][O][C][Branch1_3][epsilon][=O][c][c][c][c][Branch1_3][epsilon][Cl][c][c][Ring1][Branch1_2][Cl]	ChemBridge DS550-3 (5202558)	0.9809347592223868	0.109433830509824	1.280434573265325	0.1553938223653762	0.9357497063813128	0.1056554958504306	1.1400137201048266	0.1000703632131871	0.9942518330236336	0.0555693086534091	0.767496796925048	0.1765789749095336	0.9718799614348026	0.058853588434938	0.930926558947644	0.0314166246472375	1.0105818053233322
302	1	Cc1ccc(S(=O)(=O)CCSc2cccc(C(=O)Nc3ccccc3)c2)cc1	[C][c][c][c][c][Branch2_3][epsilon][=N][S][Branch1_1][epsilon][=O][Branch1_3][epsilon][=O][C][C][S][c][c][c][c][c][Branch1_3][N][C][Branch1_3][epsilon][=O][N][c][c][c][c][c][c][Ring1][Branch1_1][c][Ring1][N][c][c][Ring2][epsilon][Branch2_1]	ChemBridge DS550-3 (5210935)	1.0275522218928763	0.0867151381602003	1.258545410368992	0.1328470070913305	0.9093426669898026	0.1022310864453689	1.0763153681383957	0.0979564952640163	0.9916088849082774	0.068360609873917	0.7976897821909033	0.2263358794589374	0.9173263803419464	0.0412866904824599	0.8076971596031022	0.0297308183352893	1.002912563424403
303	1	COC(=O)CCS(=O)(=O)c1ccc2ccccc2c1	[C][O][C][Branch1_3][epsilon][=O][C][C][S][Branch1_1][epsilon][=O][Branch1_3][epsilon][=O][c][c][c][c][c][c][c][c][c][Ring1][Branch1_1][c][Ring1][Branch2_2]	ChemBridge DS550-3 (5210649)	1.0149108982335666	0.0996751647115483	1.3062781038059763	0.158403656531386	1.045271340951884	0.0910670973467967	1.0606121413690008	0.0952665584645835	0.8860010052989805	0.0548209855156358	0.90276665598975	0.1872920248716771	0.9381260105707424	0.0396854083093288	1.0804749132884337	0.0591491576914776	0.9949685269948858
304	1	Nc1ccc(S(=O)(=O)NCCO)cc1	[N][c][c][c][c][Branch1_3][O][S][Branch1_1][epsilon][=O][Branch1_3][epsilon][=O][N][C][C][O][c][c][Ring1][O]	ChemBridge DS550-3 (5211878)	1.0598636149179494	0.1168014172835115	1.3971157230873317	0.1224400113506224	0.9958445964840328	0.0684332629156109	1.074638700023665	0.1062148801654455	0.9833723882188632	0.0702983635384622	0.829652466367713	0.1662558156543543	0.928419516463971	0.039114673515039	0.9732862203115094	0.0419745435505802	1.0018114688241075
305	1	COc1ccccc1-c1cc(-c2ccccc2)nc(SCC(=O)c2cc3ccccc3oc2=O)c1C#N	[C][O][c][c][c][c][c][c][Ring1][Branch1_1][-c][c][c][Branch1_3][Branch2_2][-c][c][c][c][c][c][Ring1][Branch1_1][n][c][Branch2_3][epsilon][Ring1][S][C][C][Branch1_3][epsilon][=O][c][c][c][c][c][c][c][c][Ring1][Branch1_1][o][c][Ring1][Branch2_2][=O][c][Ring2][epsilon][Branch2_1][C][#N]	ChemBridge DS550-3 (5212160)	1.0247943598706954	0.0662411782317556	1.4520938877320286	0.1625381318897733	0.9664771350273113	0.0609772788160677	1.0695227076894034	0.1034766691235021	0.9812324815394626	0.0581415815639599	0.6939782190903268	0.148716388749362	0.9449984140125232	0.0401818333924984	0.8790704176981011	0.0342368920564466	1.0050084466851472
306	1	CCOC(=O)CC(C)(O)P(=O)(OCC)OCC	[C][C][O][C][Branch1_3][epsilon][=O][C][C][Branch1_2][epsilon][C][Branch1_3][epsilon][O][P][Branch1_1][epsilon][=O][Branch1_3][Ring2][O][C][C][O][C][C]	ChemBridge DS550-3 (5215055)	1.0795144750935184	0.0683702948506937	1.4406353568122063	0.1976203730489192	0.954642903748998	0.0691242719710089	1.1829391467685495	0.1248355762882655	1.0150355951309504	0.0662909374648984	0.8260970531710441	0.1570551107765526	0.9214559030704634	0.0409688009710567	1.043869022181107	0.0345954944338274	1.0009246483210545
307	1	CN1C(=O)C(=NNC(=O)COc2cccc(Br)c2)c2ccccc21	[C][N][C][Branch1_3][epsilon][=O][C][Branch1_3][S][=N][N][C][Branch1_3][epsilon][=O][C][O][c][c][c][c][c][Branch1_3][epsilon][Br][c][Ring1][Branch1_2][c][c][c][c][c][c][Ring1][Branch1_1][Ring2][epsilon][Ring2]	ChemBridge DS550-3 (5225812)	0.9782116393738474	0.0820762142643782	1.4790489791355892	0.1635330152085443	0.8964831006133369	0.0544190627665409	1.160693233832052	0.1174903943346665	0.8948314915013458	0.0596060931002095	0.8730581358103779	0.2814404780228836	0.8961923136234862	0.075737980272515	0.954391336236841	0.0329935949594441	1.0079081310871087
308	1	CC(C)=CCCC(C)=CC=NNC(=S)Nc1ccc(C)cc1	[C][C][Branch1_2][epsilon][C][=C][C][C][C][Branch1_2][epsilon][C][=C][C][=N][N][C][Branch1_3][epsilon][=S][N][c][c][c][c][Branch1_3][epsilon][C][c][c][Ring1][Branch1_2]	ChemBridge DS550-3 (5227554)	1.1195782306852893	0.0752416915037487	1.5507967105014429	0.1893965295023162	1.0219328498722993	0.0645145247952552	1.5002825844104355	0.1797476311495267	0.8550401316937495	0.048823907254836	0.4526985906470211	0.1413942073463577	0.8450504862232227	0.0416566433651	0.2555890117549654	0.0186172501907512	0.9973487086142838
309	1	CC1SC(c2ccccc2)NC1=O	[C][C][S][C][Branch1_3][Branch2_2][c][c][c][c][c][c][Ring1][Branch1_1][N][C][Ring1][Branch2_3][=O]	ChemBridge DS550-3 (5234077)	1.0585286367963032	0.0646902241384622	1.424350244544181	0.0980839103132988	0.9520758375123506	0.0553697456955602	1.1993073344000549	0.1151310953343423	1.037136945196195	0.0798603252194762	0.7082278987828314	0.1428640658799567	0.8779042481479051	0.040296622239741	0.7906231699135058	0.0261091262383049	0.9985650894872455
310	1	c1ccc(Nc2nc(Nc3ccccc3)nc(N3CCCCC3)n2)cc1	[c][c][c][c][Branch2_3][epsilon][O][N][c][n][c][Branch1_3][Branch2_3][N][c][c][c][c][c][c][Ring1][Branch1_1][n][c][Branch1_3][Branch2_2][N][C][C][C][C][C][Ring1][Branch1_1][n][Ring1][=C][c][c][Ring2][epsilon][Branch1_3]	ChemBridge DS550-3 (5230991)	1.008356665982456	0.0616651742505178	1.5256182195211672	0.146939210173849	0.977004530116888	0.0641864786791954	1.2237045710770502	0.2005002210158331	0.6050971702147132	0.0398545260815337	0.7388412876361306	0.1420945213536959	0.9127712111720384	0.0668416803314191	1.0525056712929	0.0528849704464422	0.9954187067955673
311	1	OC(C(=NN=C(c1ccccc1)C(O)c1ccccc1)c1ccccc1)c1ccccc1	[O][C][Branch2_3][epsilon][#C][C][Branch2_3][epsilon][Branch1_3][=N][N][=C][Branch1_3][Branch2_2][c][c][c][c][c][c][Ring1][Branch1_1][C][Branch1_3][epsilon][O][c][c][c][c][c][c][Ring1][Branch1_1][c][c][c][c][c][c][Ring1][Branch1_1][c][c][c][c][c][c][Ring1][Branch1_1]	ChemBridge DS550-3 (5238488)	1.1410026586263222	0.0719197176037313	1.482654107723079	0.1117203021485302	1.032209503924237	0.06281689433745	1.4490314890654472	0.1935246618544518	0.6619148839913747	0.0718771552516198	1.1263452914798204	0.2984653259520122	0.9466586858829562	0.0515486976358623	1.1356664161248895	0.0376480845768913	0.9738107310890298
312	1	O=[N+]([O-])c1ccc(Nc2ccccc2O)c2nonc12	[O][=N+expl][Branch1_3][epsilon][O-expl][c][c][c][c][Branch1_3][F][N][c][c][c][c][c][c][Ring1][Branch1_1][O][c][n][o][n][c][Ring1][#N][Ring1][Ring2]	ChemBridge DS550-3 (5241492)	1.2129219778056255	0.0879638017407758	1.5544883618006615	0.1084973057218901	1.7020087246695623	0.0989324256586678	1.2784708833417038	0.1742000662345864	1.7367342376854524	0.0970437846818952	0.4967809096732863	0.1381147531992094	0.9668502497669078	0.0405310374333757	0.6896792877800544	0.0227588708179335	0.9002679442515205
313	1	N#CC1=C(NC(=S)NC(=O)c2ccccc2)c2ccccc2CC12CCCC2	[N][#C][C][=C][Branch1_3][#C][N][C][Branch1_3][epsilon][=S][N][C][Branch1_3][epsilon][=O][c][c][c][c][c][c][Ring1][Branch1_1][c][c][c][c][c][c][Ring1][Branch1_1][C][C][Ring2][epsilon][Ring1][C][C][C][C][Ring1][Ring2]	ChemBridge DS550-3 (5243143)	0.917565630368841	0.0704023949598859	1.627621670797928	0.1031097313655832	0.717011241401167	0.0423750648206528	1.2583270173765353	0.1971421333131084	0.5346042047015552	0.0301477562774826	3.7406069827033934	0.7247808377976704	0.8199389133624564	0.0380897855998876	0.7917150635322145	0.0331741543757822	0.9816239549467599
314	1	OCCN(CCO)CC(O)Cn1c2ccc(Cl)cc2c2cc(Cl)ccc21	[O][C][C][N][Branch1_3][Ring2][C][C][O][C][C][Branch1_3][epsilon][O][C][n][c][c][c][c][Branch1_3][epsilon][Cl][c][c][Ring1][Branch1_2][c][c][c][Branch1_3][epsilon][Cl][c][c][c][Ring1][Branch1_2][Ring1][N]	ChemBridge DS550-3 (5236860)	0.5032161464723308	0.0418771822538626	2.781756889107532	0.1761809969393836	0.4072575082492869	0.0236719566505358	1.5243682204071258	0.175646637363286	0.2315719169250276	0.0132990365972157	1.720952114029468	0.3373420443371743	0.8159918105373927	0.0342148549705549	0.6946794848459295	0.032313324381739	0.09455341074462446
315	1	O=S(=O)(Nc1cccc2cccnc12)c1ccccc1	[O][=S][Branch1_1][epsilon][=O][Branch1_3][#N][N][c][c][c][c][c][c][c][c][n][c][Ring1][Branch2_2][Ring1][Branch1_1][c][c][c][c][c][c][Ring1][Branch1_1]	ChemBridge DS550-3 (5244378)	0.5966313473364211	0.0973901804764976	5.628696534242509	1.0242957211872998	0.6586528961055909	0.0529029747135852	1.320782852968552	0.2874279422422005	0.9610020967009224	0.1295609796755485	0.8163356822549648	0.1610930133751067	1.2259156622427576	0.0531608322543993	1.0381107682389603	0.0809864907198094	0.7453106312696993
316	1	CC1=C(C(=O)OCC(F)(F)C(F)(F)F)C(c2ccccc2)NC(=O)N1	[C][C][=C][Branch2_3][epsilon][Ring1][C][Branch1_3][epsilon][=O][O][C][C][Branch1_2][epsilon][F][Branch1_3][epsilon][F][C][Branch1_2][epsilon][F][Branch1_3][epsilon][F][F][C][Branch1_3][Branch2_2][c][c][c][c][c][c][Ring1][Branch1_1][N][C][Branch1_3][epsilon][=O][N][Ring2][epsilon][Branch1_1]	ChemBridge DS550-3 (5245037)	0.9746394975574728	0.0773217126183622	1.3441060245857297	0.0889700055137058	0.862535187636323	0.0528698408580097	1.2348916171123152	0.2284624845303475	0.8470977276949028	0.051917248138784	1.7226257206918645	0.3657890965580994	0.9296845452102552	0.0412938383677996	1.3054414734733797	0.0500199304639025	0.9342734021248806
317	1	Cc1cc(C)n2nc(C(=O)NN=Cc3ccc(N(C)C)cc3)nc2n1	[C][c][c][c][Branch1_3][epsilon][C][n][n][c][Branch2_3][epsilon][Ring2][C][Branch1_3][epsilon][=O][N][N][=C][c][c][c][c][Branch1_3][Branch1_2][N][Branch1_3][epsilon][C][C][c][c][Ring1][Branch2_1][n][c][Ring1][=C][n][Ring2][epsilon][Branch1_1]	ChemBridge DS550-3 (5248238)	1.0882703411071275	0.0672141057439365	1.373439610585804	0.1074583952690239	0.9343729609813388	0.0835263016432484	1.2977561766550365	0.2544424678841689	1.0953922323454008	0.0692453705731493	0.7996156310057656	0.1626727821927178	1.0299973128064623	0.0433491886393362	0.9955094068525888	0.0327698204764017	1.0098641980103609
318	1	Br.O=S(=O)(c1ccc(-c2csc(Nc3cccc4ccccc34)n2)cc1)N1CCOCC1	[Br][.][O][=S][Branch1_1][epsilon][=O][Branch2_3][epsilon][=C][c][c][c][c][Branch2_3][epsilon][Branch1_2][-c][c][s][c][Branch1_3][#N][N][c][c][c][c][c][c][c][c][c][c][Ring1][Branch2_2][Ring1][Branch1_1][n][Ring1][=N][c][c][Ring2][epsilon][Ring1][N][C][C][O][C][C][Ring1][Branch1_1]	ChemBridge DS550-3 (5251153)	1.0114817951977984	0.0886206658899667	1.246513614400204	0.0799100807610186	1.0000829589306686	0.0614963953695028	1.1192813929565628	0.3209483062277927	0.9074058428677249	0.0773665916470795	0.7505245035233824	0.1536519924491539	0.9477108914085448	0.0399185668496722	0.7688162814500221	0.0528674269494065	1.0033441704001393
319	1	O=C(CSc1ccc2ccccc2n1)NC1=NCCS1	[O][=C][Branch1_3][C][C][S][c][c][c][c][c][c][c][c][c][Ring1][Branch1_1][n][Ring1][Branch2_2][N][C][=N][C][C][S][Ring1][Ring2]	ChemBridge DS550-3 (5251479)	0.9860905886860174	0.0621038857580375	1.2020308248364988	0.0767426982539424	0.9723551015081748	0.0597350433583556	0.9582674717216682	0.2314161135203369	0.8901569805004937	0.0505524861386309	0.8989229660474054	0.1851504903191767	0.8818817542902111	0.0371763219368808	0.9680840869447752	0.0325808410404941	1.0137236310551205
320	1	CCN(CC)c1nc(Nc2ccc([N+](=O)[O-])cc2)nc(N(CC)CC)n1	[C][C][N][Branch1_3][Ring1][C][C][c][n][c][Branch1_3][C][N][c][c][c][c][Branch1_3][Branch1_2][N+expl][Branch1_3][epsilon][=O][O-expl][c][c][Ring1][Branch2_1][n][c][Branch1_3][Branch2_1][N][Branch1_3][Ring1][C][C][C][C][n][Ring1][S]	ChemBridge DS550-3 (5251428)	1.0691201823102294	0.0686351715201489	1.15869867296064	0.1153669125863227	0.9526621427639306	0.0581883922877535	1.0125772007239735	0.1170676394448711	0.6345256696277328	0.0398666187960019	0.872637732222934	0.1698699428817345	0.9695019205284452	0.0417377339975363	0.9720858817226684	0.0438288393111708	0.9981637733913349
321	1	CCN(CC)c1ccc(C=C(C#N)C#N)c(OC(C)=O)c1	[C][C][N][Branch1_3][Ring1][C][C][c][c][c][c][Branch1_3][Branch2_2][C][=C][Branch1_3][Ring1][C][#N][C][#N][c][Branch1_3][Branch1_3][O][C][Branch1_2][epsilon][C][=O][c][Ring1][=N]	ChemBridge DS550-3 (5255970)	0.8947983265213397	0.0651449942782468	0.9951675470048964	0.0692495710135001	0.8836226021140545	0.0573596885785863	0.9766074354749494	0.1146567336382839	1.0724685635586837	0.0640129902683474	0.7843209481101858	0.1829565970001952	0.9947535993975336	0.0921716779752522	0.7600449497360731	0.0337689325836198	1.0069355282545827
322	1	CN(CCO)c1ccc2nonc2c1[N+](=O)[O-]	[C][N][Branch1_3][Ring2][C][C][O][c][c][c][c][n][o][n][c][Ring1][Ring2][c][Ring1][Branch2_1][N+expl][Branch1_3][epsilon][=O][O-expl]	ChemBridge DS550-3 (5256183)	1.1847743534957424	0.1071391790883388	1.2836110816237394	0.0862387117007112	1.3286954009060232	0.0873737628969097	0.9962093774558174	0.0877095677260663	1.392954793026619	0.0845031762180153	1.0438581037796284	0.2141424071289657	1.089732622153424	0.0682401193446964	0.8857370935826787	0.0334685522286333	1.0037870331685816
323	1	CC(=O)Nc1nnc(CCS(=O)(=O)c2ccc(Br)cc2)s1	[C][C][Branch1_3][epsilon][=O][N][c][n][n][c][Branch1_3][=S][C][C][S][Branch1_1][epsilon][=O][Branch1_3][epsilon][=O][c][c][c][c][Branch1_3][epsilon][Br][c][c][Ring1][Branch1_2][s][Ring1][#N]	ChemBridge DS550-3 (5253508)	1.0459946906922712	0.0641183772869156	1.4556856093079509	0.0935997349872232	0.9296778583546168	0.0792655388398587	1.16446897964041	0.1180066192374355	0.950579243599037	0.0538118657568168	0.9903106982703396	0.1978542270070495	0.9377003641293512	0.0512441109703783	0.9080588395082378	0.032240932359419	1.0096820810727276
324	1	O=C(OCCO)c1cc(Cl)c(C(=O)OCCO)cc1Cl	[O][=C][Branch1_3][Branch1_1][O][C][C][O][c][c][c][Branch1_3][epsilon][Cl][c][Branch1_3][Branch2_2][C][Branch1_3][epsilon][=O][O][C][C][O][c][c][Ring1][O][Cl]	ChemBridge DS550-3 (5253980)	1.0009792058075448	0.0648817517272822	1.4889120869228067	0.1036167335721838	0.9355232005369029	0.078967457716581	1.231671022284108	0.1081843053813004	0.9794872725021124	0.0625108469875817	1.095411595131326	0.2332020051475238	0.9088849149814592	0.0512306449977071	0.9874091052751874	0.0341954668291747	1.0020549093662994
325	1	CC(C)c1ccc(NC(=O)C2CCCCC2C(=O)O)cc1	[C][C][Branch1_3][epsilon][C][c][c][c][c][Branch1_3][#C][N][C][Branch1_3][epsilon][=O][C][C][C][C][C][C][Ring1][Branch1_1][C][Branch1_3][epsilon][=O][O][c][c][Ring1][C]	ChemBridge DS550-3 (5260266)	1.058457314345647	0.0694639169169747	1.5136356012276917	0.1054182090639295	0.99368673216383	0.0711717610771856	1.2373393175796883	0.1195480373731132	1.1868101938400732	0.0744959887497004	0.9474455477258168	0.2228102274385572	0.9417386769061418	0.0560095438253169	0.9301761682608451	0.0309002303581877	0.9957112835428261
326	1	CC1CC(=O)C2=C(C1)OC(N)=C(C#N)C2c1cccc2ccccc12	[C][C][C][C][Branch1_3][epsilon][=O][C][=C][Branch1_3][Ring2][C][Ring1][Branch1_2][O][C][Branch1_2][epsilon][N][=C][Branch1_3][Ring1][C][#N][C][Ring1][Branch2_2][c][c][c][c][c][c][c][c][c][c][Ring1][Branch2_2][Ring1][Branch1_1]	ChemBridge DS550-3 (5278118)	1.0628887391904436	0.0647605502923726	1.2649499048529986	0.0877673885966989	1.030123413060905	0.1069424531248372	1.239139305965944	0.14201965583097	1.0429607410108404	0.0584869261148451	0.8824591607943626	0.1697734390244956	0.912710404537554	0.0714020649706319	0.987769084049974	0.0332573949464837	1.0012860285323115
327	1	CCOC(=O)C1=C(C)OC(N)=C(C#N)C1c1ccc(O)c(OCC)c1	[C][C][O][C][Branch1_3][epsilon][=O][C][=C][Branch1_3][epsilon][C][O][C][Branch1_2][epsilon][N][=C][Branch1_3][Ring1][C][#N][C][Ring1][Branch2_2][c][c][c][c][Branch1_3][epsilon][O][c][Branch1_3][Ring2][O][C][C][c][Ring1][Branch2_2]	ChemBridge DS550-3 (5279648)	1.038151796484723	0.0637936916500434	1.309751323693784	0.120548974156113	1.0747487929009527	0.0991152396291329	1.155659666432849	0.1074831899006029	1.1920844818071532	0.0753471270259107	0.8835201793721972	0.1819336827150012	1.031128817705889	0.1475119579192209	0.93873535359057	0.0381486027212509	1.0066249607813096
328	1	O=[N+]([O-])c1ccc(Cl)c(C=Nc2cccc3c(N=Cc4cc([N+](=O)[O-])ccc4Cl)cccc23)c1	[O][=N+expl][Branch1_3][epsilon][O-expl][c][c][c][c][Branch1_3][epsilon][Cl][c][Branch2_3][epsilon][#C][C][=N][c][c][c][c][c][c][Branch1_3][#C][N][=C][c][c][c][Branch1_3][Branch1_2][N+expl][Branch1_3][epsilon][=O][O-expl][c][c][c][Ring1][Branch2_1][Cl][c][c][c][c][Ring2][epsilon][Ring1][Ring1][C][c][Ring2][epsilon][O]	ChemBridge DS550-3 (5277563)	1.0744115466489386	0.0778060500347148	1.5606250933159194	0.1007435295519858	0.9883754963553998	0.0861439168693186	1.2583728121581157	0.1293863261551926	0.8411346327166651	0.0473026365800188	0.7157791479820628	0.1430281533271898	0.873896338688357	0.0449441217628466	0.8161954532750599	0.0503801776586342	1.005003658391459
329	1	CCn1cc(C(=O)O)c(=O)c2c(N)c(F)c(N3CCNCC3)c(F)c21	[C][C][n][c][c][Branch1_3][Branch1_2][C][Branch1_3][epsilon][=O][O][c][Branch1_3][epsilon][=O][c][c][Branch1_3][epsilon][N][c][Branch1_3][epsilon][F][c][Branch1_3][Branch2_2][N][C][C][N][C][C][Ring1][Branch1_1][c][Branch1_3][epsilon][F][c][Ring1][N][Ring2][epsilon][Ring2]	ChemBridge DS550-3 (5281925)	1.0859784382899758	0.0678927979618766	1.4666641285425226	0.141723667118776	0.8592895359892619	0.0730080608511061	1.196206631346592	0.2042200807059251	0.9516801439691548	0.0667689037431061	0.6924887892376681	0.1315708441104422	0.8708190214854288	0.0367156653090419	0.9718749831312709	0.0331609647227215	0.997522297402212
330	1	Cc1cc(-c2ccc(N=Cc3ccc(Cl)c([N+](=O)[O-])c3)c(C)c2)ccc1N=Cc1ccc(Cl)c([N+](=O)[O-])c1	[C][c][c][c][Branch2_3][epsilon][=N][-c][c][c][c][Branch1_3][=S][N][=C][c][c][c][c][Branch1_3][epsilon][Cl][c][Branch1_3][Branch1_2][N+expl][Branch1_3][epsilon][=O][O-expl][c][Ring1][Branch2_2][c][Branch1_3][epsilon][C][c][Ring1][=C][c][c][c][Ring2][epsilon][Branch1_2][N][=C][c][c][c][c][Branch1_3][epsilon][Cl][c][Branch1_3][Branch1_2][N+expl][Branch1_3][epsilon][=O][O-expl][c][Ring1][Branch2_2]	ChemBridge DS550-3 (5283579)	1.011874725141897	0.0730359296947731	1.3804384869731692	0.10781661927062	1.022656177177905	0.0648412182772944	1.1291239545661815	0.1917063015342562	1.0110324620672675	0.0564104846637404	1.49582799487508	0.817752138801041	0.8522150122595369	0.082151387221799	0.8208695048669139	0.0309737860525844	1.00194732937076
331	1	O=C1C(O)=C(c2ccc([N+](=O)[O-])cc2)C(=O)c2ccccc21	[O][=C][C][Branch1_2][epsilon][O][=C][Branch1_3][#N][c][c][c][c][Branch1_3][Branch1_2][N+expl][Branch1_3][epsilon][=O][O-expl][c][c][Ring1][Branch2_1][C][Branch1_3][epsilon][=O][c][c][c][c][c][c][Ring1][Branch1_1][Ring1][S]	ChemBridge DS550-3 (5303354)	1.0172818899930984	0.1007133927892111	1.5349206917223566	0.1340396527257243	0.9052245483864954	0.0785731453014182	1.281965639000408	0.2353649815861319	0.9668529451069648	0.0652344661377221	0.7611226777706598	0.1652460564937344	0.8764872028154098	0.0387413916947032	0.968879432015513	0.038110112315641	1.0047233867615801
332	1	CC(C)N(C(=O)c1ccc(C(=O)NCc2ccc(S(N)(=O)=O)cc2)cc1)C(C)C	[C][C][Branch1_3][epsilon][C][N][Branch2_3][epsilon][=S][C][Branch1_3][epsilon][=O][c][c][c][c][Branch2_3][epsilon][Branch1_2][C][Branch1_3][epsilon][=O][N][C][c][c][c][c][Branch1_3][Branch2_2][S][Branch1_2][epsilon][N][Branch1_1][epsilon][=O][=O][c][c][Ring1][Branch2_2][c][c][Ring1][#C][C][Branch1_3][epsilon][C][C]	ChemBridge DS550-3 (5302762)	1.0730140629131446	0.0785782449593556	1.5110977759833384	0.1238013409361652	0.9089586323894036	0.0719742794582827	1.2087694206819557	0.1846635463115248	0.973644146259952	0.0573259119175072	0.9229700512491992	0.1764012922044337	0.8420035723375365	0.0357010877661533	0.9608410009339288	0.0330825793598905	1.0038210452493899
333	1	Br.O=S(=O)(c1ccc(-c2csc(Nc3ccc(Br)cc3)n2)cc1)N1CCCC1	[Br][.][O][=S][Branch1_1][epsilon][=O][Branch2_3][epsilon][N][c][c][c][c][Branch2_3][epsilon][Ring1][-c][c][s][c][Branch1_3][=O][N][c][c][c][c][Branch1_3][epsilon][Br][c][c][Ring1][Branch1_2][n][Ring1][O][c][c][Ring1][=C][N][C][C][C][C][Ring1][Ring2]	ChemBridge DS550-3 (5304355)	1.0765143571064708	0.0986574376553207	1.3691988648524172	0.1014539173705197	0.8579407542737831	0.0644662520554914	1.2002345381058783	0.1562108218135807	0.8140801399663051	0.0627769452765269	0.9694146380525304	0.2001989048545929	0.947437261553365	0.0447061491024472	1.025801588756822	0.0344144154666727	1.0126302143989547
334	1	O=C(Nc1ccc([N+](=O)[O-])cc1Cl)c1ccc([N+](=O)[O-])cc1	[O][=C][Branch1_3][=C][N][c][c][c][c][Branch1_3][Branch1_2][N+expl][Branch1_3][epsilon][=O][O-expl][c][c][Ring1][Branch2_1][Cl][c][c][c][c][Branch1_3][Branch1_2][N+expl][Branch1_3][epsilon][=O][O-expl][c][c][Ring1][Branch2_1]	ChemBridge DS550-3 (5301571)	1.0689496426753131	0.0691114641953384	1.4834364295877027	0.1132988307750285	0.9372765235547436	0.0597121234192853	1.2262130338755954	0.3025880442593504	0.961238114716247	0.0824606594409101	0.6701833760409993	0.1295594695020685	0.9342093110629208	0.0455612527682852	0.936557539797567	0.0317293992129296	1.006918534802278
335	1	CCCC1CCC(c2ccc(C(=O)NNC(=O)c3ccc(C4CCC(CCC)CC4)cc3)cc2)CC1	[C][C][C][C][C][C][C][Branch2_3][Ring1][Branch1_3][c][c][c][c][Branch2_3][epsilon][=N][C][Branch1_3][epsilon][=O][N][N][C][Branch1_3][epsilon][=O][c][c][c][c][Branch1_3][N][C][C][C][C][Branch1_3][Ring2][C][C][C][C][C][Ring1][Branch2_1][c][c][Ring1][N][c][c][Ring2][epsilon][Branch2_1][C][C][Ring2][epsilon][N]	ChemBridge DS550-3 (5305803)	1.009305299013845	0.069902996748756	1.4269066178732608	0.107992680397679	0.9358233440838164	0.0593397683904985	1.1317742554304415	0.2153858551490751	0.9838909073396624	0.059181831517644	0.8386290839205637	0.1913989885808875	0.8705149883130067	0.0482115657184775	0.898274120101801	0.0348849679212477	1.0068293482816633
336	1	CN(C)c1ccc(C=C(C#N)c2nc(-c3cc4ccccc4oc3=O)cs2)cc1	[C][N][Branch1_3][epsilon][C][c][c][c][c][Branch2_3][epsilon][O][C][=C][Branch1_3][Ring1][C][#N][c][n][c][Branch1_3][#N][-c][c][c][c][c][c][c][c][Ring1][Branch1_1][o][c][Ring1][Branch2_2][=O][c][s][Ring1][=N][c][c][Ring2][epsilon][Branch1_3]	ChemBridge DS550-3 (5306253)	1.0360558334672283	0.1268370854123145	1.356647139858471	0.0908379343039201	0.9548740702074904	0.0789650013931764	1.146977708874683	0.2450744806568414	0.9715409990820548	0.0571147824099905	0.8570667841127482	0.1630172277726367	0.8804647089577158	0.0368885603867134	0.8595100797989732	0.0297245226539804	1.0099364531959925
337	1	Cc1cc(-c2ccc(NC(=O)c3ccc([N+](=O)[O-])cc3)c(C)c2)ccc1NC(=O)c1ccc([N+](=O)[O-])cc1	[C][c][c][c][Branch2_3][epsilon][=N][-c][c][c][c][Branch1_3][=S][N][C][Branch1_3][epsilon][=O][c][c][c][c][Branch1_3][Branch1_2][N+expl][Branch1_3][epsilon][=O][O-expl][c][c][Ring1][Branch2_1][c][Branch1_3][epsilon][C][c][Ring1][=C][c][c][c][Ring2][epsilon][Branch1_2][N][C][Branch1_3][epsilon][=O][c][c][c][c][Branch1_3][Branch1_2][N+expl][Branch1_3][epsilon][=O][O-expl][c][c][Ring1][Branch2_1]	ChemBridge DS550-3 (5306305)	0.98784547243368	0.0603061930515242	1.2565283033707593	0.0797625560369219	0.9276970973695492	0.0640992869532372	1.1521383757150223	0.2728168669359658	0.9943775892129876	0.0670378098259581	0.939441864189622	0.1826608725951237	0.902802997787976	0.0519928603861988	0.9655244357465512	0.0572335459581816	0.9991563552584097
338	1	Br.COc1ccc(C2=NN(c3nc(-c4ccc(OC)c(F)c4)cs3)C(c3ccc(OC)cc3)C2)cc1	[Br][.][C][O][c][c][c][c][Branch2_3][Ring1][F][C][=N][N][Branch2_3][epsilon][Branch1_2][c][n][c][Branch1_3][#N][-c][c][c][c][Branch1_3][Ring1][O][C][c][Branch1_3][epsilon][F][c][Ring1][Branch2_1][c][s][Ring1][=O][C][Branch1_3][=O][c][c][c][c][Branch1_3][Ring1][O][C][c][c][Ring1][Branch1_3][C][Ring2][epsilon][Branch2_1][c][c][Ring2][epsilon][N]	ChemBridge DS550-3 (5309064)	0.9968064889627488	0.1091946603506851	1.2159311572250848	0.0795081187480123	0.9144777315859138	0.0999065804992163	1.0523391773669482	0.3898164454208574	0.9643376878915678	0.0681003467649742	0.6808055733504164	0.1348122759464999	0.8806775321784113	0.0415962544059598	0.8050534499644728	0.0714581367962612	1.0086902234663575
339	1	O=C(O)c1cc(S(=O)(=O)N2CCCCC2)c(Cl)cc1Cl	[O][=C][Branch1_3][epsilon][O][c][c][c][Branch1_3][#N][S][Branch1_1][epsilon][=O][Branch1_3][epsilon][=O][N][C][C][C][C][C][Ring1][Branch1_1][c][Branch1_3][epsilon][Cl][c][c][Ring1][=N][Cl]	ChemBridge DS550-3 (5316907)	1.0368710323131085	0.0870434400441957	1.1775877664650678	0.1060251759322354	0.965339013068362	0.1235693199800697	1.0606871293214968	0.2750655979980895	0.9371980678745682	0.0820822911048437	0.7700592568866111	0.1531942642857746	0.9068413105647662	0.047681822541722	0.9122579878265118	0.1086255657558253	1.0123393131775384
340	1	CN1c2ccccc2-c2ccccc2C12C=Cc1cc([N+](=O)[O-])ccc1O2	[C][N][c][c][c][c][c][c][Ring1][Branch1_1][-c][c][c][c][c][c][Ring1][Branch1_1][C][Ring1][=O][C][=C][c][c][c][Branch1_3][Branch1_2][N+expl][Branch1_3][epsilon][=O][O-expl][c][c][c][Ring1][Branch2_1][O][Ring1][O]	ChemBridge DS550-3 (5317592)	0.9161677527537528	0.1005192957655852	1.2731402438186814	0.1970183315887061	0.8794028821237487	0.0704708311382563	1.1025634494653962	0.1170625059522703	0.3853043885616072	0.0214926217987317	0.7188661114670083	0.1412386269347825	0.9513843643784288	0.0534715468160929	1.0858914273932982	0.0702150431758382	0.9986608048819219
341	1	Cc1ccc(C)c(C(=O)c2ccccc2NC(=O)c2ccccn2)c1	[C][c][c][c][c][Branch1_3][epsilon][C][c][Branch2_3][epsilon][Branch1_3][C][Branch1_3][epsilon][=O][c][c][c][c][c][c][Ring1][Branch1_1][N][C][Branch1_3][epsilon][=O][c][c][c][c][c][n][Ring1][Branch1_1][c][Ring2][epsilon][Branch1_1]	ChemBridge DS550-3 (5325213)	0.8495405856717468	0.0706256417853915	1.1754280932857646	0.1542560397060151	0.8391277194683171	0.0537644670952721	1.111741482050948	0.1332256523516874	0.7329805405222842	0.0412384803462379	0.8607543241511851	0.2282503213023381	0.9844205462065644	0.0480637189928508	1.0121570379384228	0.0681427328469053	1.0058272487818383
342	1	CCOc1ccc(C=Nc2cccc3ncccc23)cc1	[C][C][O][c][c][c][c][Branch1_3][C][C][=N][c][c][c][c][c][n][c][c][c][c][Ring1][Branch2_2][Ring1][Branch1_1][c][c][Ring1][C]	ChemBridge DS550-3 (5351707)	1.0208013933766185	0.0670601650507639	1.1548565532046808	0.1056391475188686	0.9578130534479224	0.0775470161054471	0.978986086056284	0.0948116916639512	0.971366858449025	0.084274376130688	0.8119795003203074	0.1714304178802605	0.8475197370813066	0.0356140484537856	0.4237614069741391	0.0188382590811751	1.0031546428280704
343	1	N#Cc1c(NC(NC(=O)c2cccs2)C(Cl)(Cl)Cl)sc2c1CCCC2	[N][#C][c][c][Branch2_3][epsilon][Branch1_2][N][C][Branch1_3][=O][N][C][Branch1_3][epsilon][=O][c][c][c][c][s][Ring1][Ring2][C][Branch1_2][epsilon][Cl][Branch1_3][epsilon][Cl][Cl][s][c][c][Ring1][=C][C][C][C][C][Ring1][Branch1_1]	ChemBridge DS550-3 (5366137)	1.1294718220899072	0.076511974136261	0.6936393931906171	0.0864746510220808	0.87793944930184	0.1031909620667753	0.6900415945561866	0.0730728647570645	0.6694064670620732	0.0383763619213101	0.6505485265855221	0.126860767520289	0.8526102553836856	0.0524322737877145	0.6601847673037267	0.0217204534801534	0.9864610390157915
344	1	Cc1cccc(C(=O)Nc2cccc([N+](=O)[O-])c2C)c1	[C][c][c][c][c][c][Branch2_3][epsilon][Ring1][C][Branch1_3][epsilon][=O][N][c][c][c][c][c][Branch1_3][Branch1_2][N+expl][Branch1_3][epsilon][=O][O-expl][c][Ring1][Branch2_1][C][c][Ring1][=C]	ChemBridge DS550-3 (5375663)	1.0047037284134264	0.0620720549102397	1.3335393565087834	0.1533504608630748	0.8601396319979121	0.0948309146291602	1.117976886211542	0.0991893371905052	1.1044316672931545	0.0672194223194601	0.9342608904548366	0.193332568280134	0.9448463974263122	0.0401753695666872	0.9641523736719806	0.0401569868372188	0.9919713156234247
345	1	COc1ccc(N(CC(=O)NCCc2ccc(OC)c(OC)c2)S(=O)(=O)c2ccc(OC)c(OC)c2)cc1	[C][O][c][c][c][c][Branch2_3][Ring1][=O][N][Branch2_3][epsilon][Branch1_2][C][C][Branch1_3][epsilon][=O][N][C][C][c][c][c][c][Branch1_3][Ring1][O][C][c][Branch1_3][Ring1][O][C][c][Ring1][Branch2_2][S][Branch1_1][epsilon][=O][Branch1_3][epsilon][=O][c][c][c][c][Branch1_3][Ring1][O][C][c][Branch1_3][Ring1][O][C][c][Ring1][Branch2_2][c][c][Ring2][epsilon][C]	ChemBridge DS550-3 (5376952)	0.9941842931087445	0.0619526592577385	1.4437189347771118	0.1757701441903093	0.9336263306053206	0.1191599632744242	1.1964981895979867	0.1057273839152982	0.9514363537543288	0.0833199298560905	0.8648262331838564	0.262509340337853	0.9283587098294864	0.0400621265556109	1.0081375704224829	0.0409411674252522	1.006292912740915
346	1	CCOC(=O)C1=C(C)N(c2ccc(OC)cc2)C(=O)C1=Cc1ccc(C(C)C)cc1	[C][C][O][C][Branch1_3][epsilon][=O][C][=C][Branch1_3][epsilon][C][N][Branch1_3][=O][c][c][c][c][Branch1_3][Ring1][O][C][c][c][Ring1][Branch1_3][C][Branch1_3][epsilon][=O][C][Ring1][N][=C][c][c][c][c][Branch1_3][Branch1_2][C][Branch1_3][epsilon][C][C][c][c][Ring1][Branch2_1]	ChemBridge DS550-3 (5379498)	1.005707100567239	0.0832213795216306	1.357571182784513	0.2060469168789581	0.8038170429335769	0.1053444305944397	1.3291636158133089	0.1168900451556892	0.9032924146209916	0.0672973306706694	1.0641255605381166	0.2667956520228525	0.9201604710069372	0.0391566801646422	0.8833462197432207	0.0303877122072141	0.9971560656976041
347	1	CC(NC(=O)C(=O)NN=Cc1ccc(Cl)cc1Cl)c1ccccc1	[C][C][Branch2_3][epsilon][Branch1_2][N][C][Branch1_3][epsilon][=O][C][Branch1_3][epsilon][=O][N][N][=C][c][c][c][c][Branch1_3][epsilon][Cl][c][c][Ring1][Branch1_2][Cl][c][c][c][c][c][c][Ring1][Branch1_1]	ChemBridge DS550-3 (5381145)	1.1578256472600348	0.0771460999132069	1.3901371032285508	0.1612735397636699	0.9533556421394084	0.0837007583815956	1.1447149285763194	0.1055430163312292	0.966980636006924	0.0952224459909376	0.7334761370916079	0.1395769021765786	0.9817992787622694	0.0433594790540516	1.22372173900937	0.0509765708298165	0.9910883337373407
348	1	O=[N+]([O-])c1cc(C(O)(C(F)(F)F)C(F)(F)F)cc([N+](=O)[O-])c1Cl	[O][=N+expl][Branch1_3][epsilon][O-expl][c][c][c][Branch2_3][epsilon][Ring2][C][Branch1_2][epsilon][O][Branch1_3][Branch2_2][C][Branch1_2][epsilon][F][Branch1_3][epsilon][F][F][C][Branch1_2][epsilon][F][Branch1_3][epsilon][F][F][c][c][Branch1_3][Branch1_2][N+expl][Branch1_3][epsilon][=O][O-expl][c][Ring1][=C][Cl]	ChemBridge DS550-3 (5467058)	1.0344450388449566	0.0719557218959473	1.2192710595948952	0.1664814114118787	0.9715236479558548	0.091093586861917	0.969921804559358	0.0850861239240667	1.0665751181622416	0.0852554421674435	0.8493553811659192	0.1719516214292419	0.8421555889237475	0.0362305541848547	0.7057562669225461	0.0292857916111639	0.9957425124297854
349	1	O=C(CCC(=O)NN=Cc1ccc(O)cc1O)NN=Cc1ccc(O)cc1O	[O][=C][Branch2_3][epsilon][Ring1][C][C][C][Branch1_3][epsilon][=O][N][N][=C][c][c][c][c][Branch1_3][epsilon][O][c][c][Ring1][Branch1_2][O][N][N][=C][c][c][c][c][Branch1_3][epsilon][O][c][c][Ring1][Branch1_2][O]	ChemBridge DS550-3 (5473542)	1.0519212409399452	0.0674137503882612	1.5217167029099183	0.1763037102130456	0.9782321358662218	0.1121092767399265	1.262485843231386	0.1261416510278942	0.9340443228022948	0.0844375697507976	0.886599135169763	0.1724341348134065	0.9589864474340226	0.0510881159458182	0.9440583761004722	0.0418259342662813	0.9944711364030057
350	1	Cc1ccc(Nc2cc(N3CCCCC3)c(N)c3c2C(=O)c2ccccc2C3=O)cc1	[C][c][c][c][c][Branch2_3][epsilon][S][N][c][c][c][Branch1_3][Branch2_2][N][C][C][C][C][C][Ring1][Branch1_1][c][Branch1_3][epsilon][N][c][c][Ring1][O][C][Branch1_3][epsilon][=O][c][c][c][c][c][c][Ring1][Branch1_1][C][Ring1][Branch2_3][=O][c][c][Ring2][epsilon][F]	ChemBridge DS550-3 (5473886)	1.0946088991959957	0.0666884428713329	1.5627700212347584	0.2134281949390142	0.9635567942432096	0.1193215356781455	1.120767202933616	0.12476929987143	1.256157777317728	0.2294373501994573	1.184377001921845	0.439810384356969	0.9040072198997756	0.0431035220073912	0.99998382756676	0.0569410576776615	0.996171478177917
351	1	O=C(CCCCC(=O)NN=Cc1cccc(O)c1)NN=Cc1cccc(O)c1	[O][=C][Branch2_3][epsilon][Ring2][C][C][C][C][C][Branch1_3][epsilon][=O][N][N][=C][c][c][c][c][c][Branch1_3][epsilon][O][c][Ring1][Branch1_2][N][N][=C][c][c][c][c][c][Branch1_3][epsilon][O][c][Ring1][Branch1_2]	ChemBridge DS550-3 (5470140)	1.078484258550886	0.0805297329014183	1.4143179226425413	0.1530027895487449	0.9354411737290504	0.1201815411957321	1.1589824727101343	0.1738269804317066	1.0473121219835035	0.0928290921784083	0.8498478539397821	0.1629609471564749	0.9447855907918278	0.041462628996277	0.9553901933541048	0.032017866555701	1.0032247579227151
352	1	O=C(CCC(=O)Nc1ccccc1)NN=Cc1ccc(Cl)cc1	[O][=C][Branch1_3][#N][C][C][C][Branch1_3][epsilon][=O][N][c][c][c][c][c][c][Ring1][Branch1_1][N][N][=C][c][c][c][c][Branch1_3][epsilon][Cl][c][c][Ring1][Branch1_2]	ChemBridge DS550-3 (5474353)	0.9931815774204218	0.0621078770238855	1.4846961191938104	0.2031896122357308	1.0034190264909304	0.0802193498664222	1.2226621181488104	0.1310082644455981	1.0063502122239936	0.0602300380410524	0.968261531069827	0.2056887749727897	0.8969523965545414	0.037679313933603	0.9799050466959822	0.0359029781464392	0.9997069189804892
353	1	CC(=O)c1cc(Cl)ccc1OC(=O)c1ccccc1Cl	[C][C][Branch1_3][epsilon][=O][c][c][c][Branch1_3][epsilon][Cl][c][c][c][Ring1][Branch1_2][O][C][Branch1_3][epsilon][=O][c][c][c][c][c][c][Ring1][Branch1_1][Cl]	ChemBridge DS550-3 (5474079)	0.8033528958085663	0.0505863534851119	1.6334868278462409	0.1163831015474813	0.7568268675080629	0.0623130249084495	1.7958333859225777	0.2449485360876667	0.7669809945955277	0.0697243891691882	0.8122958039718129	0.1545777226064642	0.8055371440774547	0.0564784547430977	0.5429849223250844	0.02488167571988	0.9868984877941671
354	1	N#Cc1c(-n2ncnc2-c2cccc([N+](=O)[O-])c2)sc2c1CCCC2	[N][#C][c][c][Branch2_3][epsilon][Ring2][-n][n][c][n][c][Ring1][Ring2][-c][c][c][c][c][Branch1_3][Branch1_2][N+expl][Branch1_3][epsilon][=O][O-expl][c][Ring1][Branch2_1][s][c][c][Ring1][=C][C][C][C][C][Ring1][Branch1_1]	ChemBridge DS550-3 (5477180)	1.0481159225814087	0.0845654483291761	1.457751795462733	0.115510569674449	0.931584049514364	0.0729454983079365	1.1981835225391353	0.1458219635706922	0.9535588480382806	0.0632195555136575	1.0116191543882127	0.192732541538436	0.8639466180436479	0.036609786408857	0.9322555658247133	0.0326394678131592	1.0049835997289032
355	1	CCOC(=O)C1=C(CC)NC2=C(C(=O)CCC2)C1c1ccccc1I	[C][C][O][C][Branch1_3][epsilon][=O][C][=C][Branch1_3][Ring1][C][C][N][C][=C][Branch1_3][Branch2_3][C][Branch1_3][epsilon][=O][C][C][C][Ring1][Branch1_2][C][Ring1][O][c][c][c][c][c][c][Ring1][Branch1_1][I]	ChemBridge DS550-3 (5478247)	1.017156222299313	0.1290811479351172	1.2672161871135768	0.1581827612682352	0.9819727447288455	0.1035671429800439	1.0500246638293893	0.1918492760551206	0.9958151459069924	0.1091690521035744	1.1201153106982704	0.2221367385454419	1.0203820286514174	0.0428385399789078	0.9209762692367788	0.0323818485884636	0.974828660956919
356	1	COc1c2c(nc3ccccc13)OC(C(C)(O)COC(C)=O)C2	[C][O][c][c][c][Branch1_3][O][n][c][c][c][c][c][c][Ring1][Branch2_2][Ring1][Branch1_1][O][C][Branch1_3][=N][C][Branch1_2][epsilon][C][Branch1_3][epsilon][O][C][O][C][Branch1_2][epsilon][C][=O][C][Ring1][#C]	ChemBridge DS550-3 (5480720)	1.0209256168463252	0.1096084488953589	1.4188451175698429	0.1478430728388998	0.9526677355008296	0.1132624194263942	1.2978172497609592	0.2199387847310418	0.9441092210850932	0.070892414196183	0.8145659833440102	0.1547999362728384	0.9121446520878408	0.0401602450547582	1.044302657280742	0.0451700207521787	1.0024394280757691
357	1	O=C(NCCCCNC(=O)c1cncc(Br)c1)c1cncc(Br)c1	[O][=C][Branch2_3][epsilon][Ring1][N][C][C][C][C][N][C][Branch1_3][epsilon][=O][c][c][n][c][c][Branch1_3][epsilon][Br][c][Ring1][Branch1_2][c][c][n][c][c][Branch1_3][epsilon][Br][c][Ring1][Branch1_2]	ChemBridge DS550-3 (5492869)	0.972885926740791	0.0948116054368999	1.3683725063856396	0.093276651570787	0.9070915903879496	0.0751968969071437	1.163686205028558	0.2408694343541982	0.947469996870689	0.0535364850261507	0.8125320307495195	0.1761761914348856	0.9256462324334648	0.0393829854615648	0.9463868444812856	0.0378370326299151	0.9913371831152831
358	1	CN1CCN(c2nc3c(=O)[nH]cnc3n2C2OC(CO)C(O)C2O)CC1	[C][N][C][C][N][Branch2_3][epsilon][=O][c][n][c][c][Branch1_3][epsilon][=O][nHexpl][c][n][c][Ring1][Branch1_2][n][Ring1][Branch2_2][C][O][C][Branch1_3][Ring1][C][O][C][Branch1_3][epsilon][O][C][Ring1][Branch1_3][O][C][C][Ring2][epsilon][Branch1_2]	ChemBridge DS550-3 (5491596)	1.0287599568035608	0.0710633516305065	1.2227094361803603	0.0816262578935963	0.9040612591115006	0.0843712081722854	1.0799876201851175	0.2474163795554215	0.9790422557057804	0.1067864643274608	0.8327874759769378	0.1813300547920805	0.9494319699134623	0.0534303944729319	1.01429439601089	0.0894627312869938	1.0109069848455794
359	1	CC(=O)C(C(=O)Nc1ccc(F)cc1)C(c1ccc(Cl)cc1Cl)C(C#N)C#N	[C][C][Branch1_3][epsilon][=O][C][Branch1_3][C][C][Branch1_3][epsilon][=O][N][c][c][c][c][Branch1_3][epsilon][F][c][c][Ring1][Branch1_2][C][Branch1_3][=O][c][c][c][c][Branch1_3][epsilon][Cl][c][c][Ring1][Branch1_2][Cl][C][Branch1_3][Ring1][C][#N][C][#N]	ChemBridge DS550-3 (5521465)	0.9302693283492004	0.0569772613621339	1.0981510211752734	0.0751682612848704	0.9149111686955874	0.0935310228845506	1.021326817211584	0.2579029948428163	0.8940420795387048	0.0535891046966286	0.7139614029468289	0.1473599003929945	0.8861328902876968	0.0406115313970879	0.9029148722787071	0.0399920568687617	1.0116742183454563
360	1	COC(=O)C1=C(C)NC(=O)CC1c1cc([N+](=O)[O-])ccc1Cl	[C][O][C][Branch1_3][epsilon][=O][C][=C][Branch1_3][epsilon][C][N][C][Branch1_3][epsilon][=O][C][C][Ring1][Branch1_3][c][c][c][Branch1_3][Branch1_2][N+expl][Branch1_3][epsilon][=O][O-expl][c][c][c][Ring1][Branch2_1][Cl]	ChemBridge DS550-3 (5525263)	0.9857783232014758	0.113316084677074	1.1597432734043809	0.0992543550845363	0.9548032288734364	0.0581977448630158	0.994051642837056	0.2380454962106966	0.9325197041310448	0.0551574800938583	0.9199471492632928	0.2564306426075994	0.9421035167130484	0.0400621424626789	0.9660692496084512	0.0318366616982303	0.9879799862553318
361	1	O=C(Nc1ccc(F)c([N+](=O)[O-])c1)c1cccs1	[O][=C][Branch1_3][S][N][c][c][c][c][Branch1_3][epsilon][F][c][Branch1_3][Branch1_2][N+expl][Branch1_3][epsilon][=O][O-expl][c][Ring1][Branch2_2][c][c][c][c][s][Ring1][Ring2]	ChemBridge DS550-3 (5524973)	1.1970934131961195	0.0978077264469079	1.607146430237885	0.1414875081063606	1.1150025167316049	0.067041556257634	1.3742659429404158	0.1321987204922564	1.0748096968195902	0.0716437679791962	0.547849935938501	0.1275696523767537	0.9146139029459248	0.0402575685548631	0.9640258227583351	0.0365969470298702	0.9751952733998155
362	1	COc1ccc(CNCCc2c[nH]c3ccccc23)c(OC)c1C	[C][O][c][c][c][c][Branch1_3][=C][C][N][C][C][c][c][nHexpl][c][c][c][c][c][c][Ring1][Branch2_1][Ring1][Branch1_1][c][Branch1_3][Ring1][O][C][c][Ring1][S][C]	ChemBridge DS550-3 (5527756)	0.9241898721396272	0.0758097693315954	3.321507693576021	0.424389097414505	2.598928990883839	0.1545162032486263	2.883483576912936	0.2536835776214444	0.2580904614805998	0.0204680088216869	1.2348374439461884	0.2387342388056869	1.2381218105248553	0.0580473914118038	1.3983455910097955	0.0481407214246833	0.17785976419189087
363	1	O=[N+]([O-])c1ccc(-n2cccc2C=NNc2nc(N3CCCCC3)nc(N3CCCCC3)n2)cc1	[O][=N+expl][Branch1_3][epsilon][O-expl][c][c][c][c][Branch2_3][epsilon][S][-n][c][c][c][c][Ring1][Ring2][C][=N][N][c][n][c][Branch1_3][Branch2_2][N][C][C][C][C][C][Ring1][Branch1_1][n][c][Branch1_3][Branch2_2][N][C][C][C][C][C][Ring1][Branch1_1][n][Ring1][C][c][c][Ring2][epsilon][=O]	ChemBridge DS550-3 (5530701)	1.0120461838284995	0.1177078666005428	1.382418513543534	0.1167190866024395	0.926504912287243	0.0540618899314364	1.0520202482503276	0.0997587000663295	0.9937391180346508	0.0874852249570451	0.7546004163997437	0.1637111828624519	0.9298365617964662	0.0389570777915759	0.9074137649809948	0.0392178566205435	1.0022602962360512
364	1	CN1CCN(S(=O)(=O)c2ccc(-c3ccc(S(=O)(=O)N4CCN(C)CC4)cc3)cc2)CC1	[C][N][C][C][N][Branch2_3][Ring1][Branch2_2][S][Branch1_1][epsilon][=O][Branch1_3][epsilon][=O][c][c][c][c][Branch2_3][epsilon][Branch2_3][-c][c][c][c][Branch1_3][#C][S][Branch1_1][epsilon][=O][Branch1_3][epsilon][=O][N][C][C][N][Branch1_3][epsilon][C][C][C][Ring1][Branch1_2][c][c][Ring1][=N][c][c][Ring2][epsilon][Ring1][C][C][Ring2][epsilon][O]	ChemBridge DS550-3 (5525503)	1.0590124922605455	0.0738404118209444	1.447270782168628	0.1517684504431861	0.9548554277511604	0.0602170637173704	1.100674800406655	0.0974682376017488	0.8645710164923655	0.0483105088149373	0.9248158231902626	0.1812386623749773	0.9752005051756684	0.0419706024892165	1.04033407137873	0.0425951762327409	0.9992529374913928
365	1	CCOC(=O)c1ccc(N2C(=O)CC(N3CCN(c4ccc([N+](=O)[O-])cc4)CC3)C2=O)cc1	[C][C][O][C][Branch1_3][epsilon][=O][c][c][c][c][Branch2_3][epsilon][=S][N][C][Branch1_3][epsilon][=O][C][C][Branch2_3][epsilon][Branch1_3][N][C][C][N][Branch1_3][#N][c][c][c][c][Branch1_3][Branch1_2][N+expl][Branch1_3][epsilon][=O][O-expl][c][c][Ring1][Branch2_1][C][C][Ring1][N][C][Ring1][S][=O][c][c][Ring2][epsilon][Branch2_2]	ChemBridge DS550-3 (5934831)	1.0836146878497757	0.0661146661744526	1.6364083804609604	0.1270795802662933	0.9275992244738168	0.0706116724407356	1.4680386674334138	0.1313002429501296	0.8131456413867956	0.0715596374214156	0.9464245675848816	0.2073410621241222	0.958591204309874	0.0403719752677443	1.0611266125373051	0.0392253997052418	0.997405427995603
366	1	CCCCCCOc1ccc(N2C(=O)CC(N3CCN(Cc4ccc5c(c4)OCO5)CC3)C2=O)cc1	[C][C][C][C][C][C][O][c][c][c][c][Branch2_3][Ring1][Ring1][N][C][Branch1_3][epsilon][=O][C][C][Branch2_3][epsilon][Branch2_1][N][C][C][N][Branch1_3][C][C][c][c][c][c][c][Branch1_3][Ring2][c][Ring1][Branch1_1][O][C][O][Ring1][Branch1_1][C][C][Ring1][=N][C][Ring2][epsilon][Ring1][=O][c][c][Ring2][epsilon][Branch2_3]	ChemBridge DS550-3 (5529938)	1.0651362952388572	0.0750154634971605	1.377776079933809	0.1709266318827765	0.9001127868607968	0.0552896020336524	1.3242817255614958	0.1182686228338705	0.9188134970248611	0.0731458145345075	1.0591808135810377	0.2058725342380875	0.9352311132712674	0.0400376325290329	0.9292003005875188	0.0321099983167466	0.9914505422200193
367	1	COc1ccc(CCNCc2cccc3ccccc23)cc1OC	[C][O][c][c][c][c][Branch1_3][#C][C][C][N][C][c][c][c][c][c][c][c][c][c][c][Ring1][Branch2_2][Ring1][Branch1_1][c][c][Ring1][#C][O][C]	ChemBridge DS550-3 (5537688)	0.8197998004126088	0.0585220313801194	1.3163558472479937	0.0929060356534563	0.8673253667903282	0.0582608946342587	1.435483122492841	0.1347675348505398	0.2223583413442444	0.0158109589407117	1.01319266495836	0.1924807232810286	0.8391086750380616	0.0400549030224999	0.8715740178094369	0.0471556144413634	0.9470731816853392
368	1	Cc1cccc(N2C(=O)C(=Cc3cccc([N+](=O)[O-])c3)SC2=S)c1C	[C][c][c][c][c][c][Branch2_3][epsilon][F][N][C][Branch1_3][epsilon][=O][C][Branch1_3][C][=C][c][c][c][c][c][Branch1_3][Branch1_2][N+expl][Branch1_3][epsilon][=O][O-expl][c][Ring1][Branch2_1][S][C][Ring1][=N][=S][c][Ring2][epsilon][Ring2][C]	ChemBridge DS550-3 (5539341)	1.0177667958021257	0.0935697759729215	1.567542994347528	0.1734344698266897	0.9366286981972743	0.0601395593825268	1.290912228495409	0.1142569933770639	0.9639430069280568	0.1025185184011869	0.7707319026265214	0.1715208630493529	0.8944527423792152	0.0448788879665252	0.852879911460691	0.0351208019732071	0.9885686354934975
369	1	CCCCCn1c(=O)c(C(=O)NCc2cccnc2)c(O)c2ccccc21	[C][C][C][C][C][n][c][Branch1_3][epsilon][=O][c][Branch1_3][=N][C][Branch1_3][epsilon][=O][N][C][c][c][c][c][n][c][Ring1][Branch1_1][c][Branch1_3][epsilon][O][c][c][c][c][c][c][Ring1][Branch1_1][Ring2][epsilon][Ring1]	ChemBridge DS550-3 (5540248)	1.2472197243102476	0.0848126033634438	1.3124108938211043	0.0874631737954773	0.9967990902481312	0.0615612551025912	1.3360397810858349	0.1186062871928801	1.1263124770279176	0.0862872868280059	0.9725296284433056	0.1932306127214301	1.004198374227014	0.0502284602112617	1.018288585771462	0.0404113728102076	0.9888862821908089
370	1	CCSc1nnc(NC(=O)C2CC3CCC2C3)s1	[C][C][S][c][n][n][c][Branch1_3][C][N][C][Branch1_3][epsilon][=O][C][C][C][C][C][C][Ring1][Branch1_1][C][Ring1][Ring2][s][Ring1][N]	ChemBridge DS550-3 (5537419)	0.9687399229917166	0.0597507801144192	1.3966901962403369	0.0921360584161044	0.8844866799649522	0.0596747176145087	1.0921114799850795	0.1032703785040243	0.9410425546686048	0.0578676435038164	1.2924447469570786	0.2941495979008752	1.038499584801434	0.0521829317303499	1.2889869779660657	0.0978005011743772	0.9403609379959398
371	1	O=S(=O)(Cc1ccccc1)c1nc2ccccc2n1Cc1ccc(Cl)cc1	[O][=S][Branch1_1][epsilon][=O][Branch1_3][Branch2_3][C][c][c][c][c][c][c][Ring1][Branch1_1][c][n][c][c][c][c][c][c][Ring1][Branch1_1][n][Ring1][Branch2_1][C][c][c][c][c][Branch1_3][epsilon][Cl][c][c][Ring1][Branch1_2]	ChemBridge DS550-3 (5545722)	1.1034183226941456	0.0710932796932423	1.3483072948144446	0.0921203472582488	0.9783766149027796	0.0568789516350334	1.3625831993448942	0.1859342095058609	0.6613944134814305	0.0445590851159542	0.4064982383087764	0.1190745911096004	0.8438462641114228	0.0512094215746354	1.3155329910394202	0.0588166139931764	0.9651884015063954
372	1	O=C(NN=Cc1sc2ccccc2c1Cl)c1ccncc1	[O][=C][Branch1_3][=C][N][N][=C][c][s][c][c][c][c][c][c][Ring1][Branch1_1][c][Ring1][Branch2_1][Cl][c][c][c][n][c][c][Ring1][Branch1_1]	ChemBridge DS550-3 (5542194)	1.0193156099826417	0.090728595463945	1.5005718383473536	0.1417269971985371	0.9307404783654296	0.0579591346011564	1.1391819657102498	0.1088996972177999	0.9175191089156594	0.0801440951728138	0.6153947789878282	0.1199380686191386	0.9012035325520272	0.0406606946054968	0.8075321402761695	0.0282354151582942	1.005843719042407
373	1	CCCCOc1ccc(S(=O)(=O)NCCCn2ccnc2)cc1	[C][C][C][C][O][c][c][c][c][Branch1_3][#C][S][Branch1_1][epsilon][=O][Branch1_3][epsilon][=O][N][C][C][C][n][c][c][n][c][Ring1][Ring2][c][c][Ring1][C]	ChemBridge DS550-3 (5549608)	1.1802787162265231	0.0891634793799854	1.838465376628446	0.12904282090084	1.2052692902816875	0.0706480708971336	1.5769422729144198	0.1953570031702493	0.9460014848069968	0.0783237505187091	0.9849135169762973	0.268974358420605	0.9825593616933248	0.0686128608754323	1.072768089411822	0.0377626466537557	0.9866262514002134
374	1	O=S(=O)(Cc1ccccc1)Nc1ccccn1	[O][=S][Branch1_1][epsilon][=O][Branch1_3][Branch2_3][C][c][c][c][c][c][c][Ring1][Branch1_1][N][c][c][c][c][c][n][Ring1][Branch1_1]	ChemBridge DS550-3 (5554777)	1.030648799909125	0.0842572917103462	1.4892964298212723	0.1284208100180224	0.8929606084897747	0.0669657662262364	1.2653042603276985	0.1535840254349138	0.9512061231922808	0.0542019405706028	0.7101577514413837	0.1524918620569728	0.9010515159658162	0.037775983354504	0.960921875285057	0.0324156498625827	1.0029454279608676
375	1	CCOc1ccc(C=C2SC(=S)N(C)C2=O)cc1	[C][C][O][c][c][c][c][Branch1_3][#N][C][=C][S][C][Branch1_3][epsilon][=S][N][Branch1_3][epsilon][C][C][Ring1][Branch1_2][=O][c][c][Ring1][N]	ChemBridge DS550-3 (5554765)	1.0114636363523892	0.0722053317391113	1.3882614135969402	0.1495586299175765	0.9049281333308478	0.0730554371627536	1.303038503791634	0.2351884554747162	0.9599360044431628	0.075214074041099	0.7974855861627161	0.2221475212630812	0.8298582306899234	0.0368949156758712	0.9623735591215564	0.0493320969388085	1.005676890300672
376	1	CCOC(=O)C1=C(C)NC(=O)N(C(C)=O)C1c1ccc(Br)cc1	[C][C][O][C][Branch1_3][epsilon][=O][C][=C][Branch1_3][epsilon][C][N][C][Branch1_3][epsilon][=O][N][Branch1_3][Branch1_2][C][Branch1_2][epsilon][C][=O][C][Ring1][Branch2_3][c][c][c][c][Branch1_3][epsilon][Br][c][c][Ring1][Branch1_2]	ChemBridge DS550-3 (5553977)	0.8982994084732543	0.1025741524613475	1.6567331560980878	0.1381812609063536	0.8675304338099588	0.0516791365364098	1.3353302131923417	0.1947641821022746	0.553621475954862	0.0318011536494159	3.0300568545803968	0.6380205226859718	0.9429124957006992	0.0698138011472702	1.2750779692216143	0.0437826547002762	0.6205392843126102
377	1	CCCCCCOc1ccc(N2C(=O)CC(SC(=Nc3ccccc3)Nc3ccccc3)C2=O)cc1	[C][C][C][C][C][C][O][c][c][c][c][Branch2_3][epsilon][#C][N][C][Branch1_3][epsilon][=O][C][C][Branch2_3][epsilon][Ring2][S][C][Branch1_3][Branch2_3][=N][c][c][c][c][c][c][Ring1][Branch1_1][N][c][c][c][c][c][c][Ring1][Branch1_1][C][Ring2][epsilon][Ring1][=O][c][c][Ring2][epsilon][Branch2_3]	ChemBridge DS550-3 (5563508)	1.0654400064730865	0.0729284522538602	1.4456670773560287	0.0925395323378581	0.856491303294122	0.0497958329843469	1.2275909096693989	0.2535749680640634	0.9681434804734954	0.0796249086357856	0.6920043241511851	0.1322846664686549	0.8972260264097214	0.0465394257857991	0.9366820860279816	0.0363529369807969	0.9963635222851712
378	1	CCCn1c(C(O)(c2ccccc2)c2ccccc2)nc2ccccc21	[C][C][C][n][c][Branch2_3][epsilon][Ring2][C][Branch1_2][epsilon][O][Branch1_3][Branch2_2][c][c][c][c][c][c][Ring1][Branch1_1][c][c][c][c][c][c][Ring1][Branch1_1][n][c][c][c][c][c][c][Ring1][Branch1_1][Ring2][epsilon][Ring2]	ChemBridge DS550-3 (5567010)	1.0748493485341677	0.0822488418063633	1.1015404841585457	0.0864347179685753	0.7358242762066329	0.0500016500312444	1.0402881873030316	0.1911904034849677	0.5139984526484791	0.0342098937698416	1.5716167520819986	0.413655715689971	0.9451808339159764	0.0459567059889361	1.304747899657901	0.0796705991746206	0.8878505801608464
379	1	CCC1(CC)Cc2ccccc2C(CC(=O)N2CCOCC2)=N1.O=S(=O)(O)O	[C][C][C][Branch1_3][Ring1][C][C][C][c][c][c][c][c][c][Ring1][Branch1_1][C][Branch1_2][N][C][C][Branch1_3][epsilon][=O][N][C][C][O][C][C][Ring1][Branch1_1][=N][Ring1][S][.][O][=S][Branch1_1][epsilon][=O][Branch1_3][epsilon][O][O]	ChemBridge DS550-3 (5565531)	1.1260423251748448	0.071938584999808	0.9635202013742824	0.0739819245939445	1.1602132697004155	0.0964354546910221	1.157199449711155	0.2145966639901514	0.6271637121675993	0.058183692717964	2.8794242472773863	0.7923410599859757	1.0524691254835798	0.1813131354489475	0.6008715118486575	0.044144540371595	0.8293303385170907
380	1	COc1ccc(S(=O)(=O)NNc2ccc([N+](=O)[O-])cc2[N+](=O)[O-])cc1	[C][O][c][c][c][c][Branch2_3][epsilon][F][S][Branch1_1][epsilon][=O][Branch1_3][epsilon][=O][N][N][c][c][c][c][Branch1_3][Branch1_2][N+expl][Branch1_3][epsilon][=O][O-expl][c][c][Ring1][Branch2_1][N+expl][Branch1_3][epsilon][=O][O-expl][c][c][Ring2][epsilon][Ring2]	ChemBridge DS550-3 (5576359)	0.8641882597593884	0.058971883232039	1.2210776857529986	0.1941208533066103	0.7770968102757219	0.0501937261665719	1.3430463256563714	0.1441520673325596	1.2081724510969578	0.0704603194450267	0.5857743433696349	0.1872272206391424	0.8187346912506566	0.0343296805660455	0.3419291848029544	0.0248373396928172	0.9619919855135635
381	1	S=c1n(CN2CCOCC2)nc(-c2ccccc2Cl)n1-c1ccccc1	[S][=c][n][Branch1_3][Branch2_3][C][N][C][C][O][C][C][Ring1][Branch1_1][n][c][Branch1_3][Branch2_3][-c][c][c][c][c][c][Ring1][Branch1_1][Cl][n][Ring1][=C][-c][c][c][c][c][c][Ring1][Branch1_1]	ChemBridge DS550-3 (5607279)	0.9852584126326112	0.0671088371096731	1.3223901473058817	0.1785149647259686	0.9472726086389144	0.0738677471726451	1.1567405855107749	0.1343731168061823	1.0566031026670446	0.0593477511999371	0.9165158552210122	0.1752885106994366	0.9979340371300772	0.0911433283412568	0.9439980135120812	0.0468826525274098	0.9930201936658847
382	1	COCCOC(=O)C1=C(C)NC(=O)NC1c1cc(OC)c(OC)c(OC)c1	[C][O][C][C][O][C][Branch1_3][epsilon][=O][C][=C][Branch1_3][epsilon][C][N][C][Branch1_3][epsilon][=O][N][C][Ring1][Branch1_3][c][c][c][Branch1_3][Ring1][O][C][c][Branch1_3][Ring1][O][C][c][Branch1_3][Ring1][O][C][c][Ring1][F]	ChemBridge DS550-3 (5607734)	1.0210428615828964	0.0622235629685248	1.2030370502944052	0.1499593122028037	0.9133768945396246	0.0692745995680288	1.084982344163084	0.1373911131972331	0.9372096928167404	0.0636880721606709	0.8861066623959	0.1683200587763605	0.925676635750707	0.0390003951281018	0.9563011386436222	0.0314920270969199	0.9946531542149589
383	1	Cc1ccc(-n2c(=O)c3c4c(sc3n3c(S)nnc23)CCCC4)cc1	[C][c][c][c][c][Branch2_3][epsilon][N][-n][c][Branch1_3][epsilon][=O][c][c][c][Branch1_3][C][s][c][Ring1][Ring2][n][c][Branch1_3][epsilon][S][n][n][c][Ring1][=O][Ring1][Branch1_1][C][C][C][C][Ring1][=O][c][c][Ring2][epsilon][Branch1_1]	ChemBridge DS550-3 (6000367)	1.0713405000905292	0.0686864440654382	1.408567293763615	0.2082082868043834	0.9232424824294848	0.0995645860632749	1.1451718091184795	0.1029739941059683	0.9675901198832586	0.0630439206887364	0.8336402946828956	0.1622355370413371	0.9312840104462036	0.0396157980212186	0.958614182805316	0.0346191051520396	0.9931989495466917
384	1	CCOC(=O)N(CC(=O)OC)CP(=O)(O)C(Cc1ccccc1)C(=O)O	[C][C][O][C][Branch1_3][epsilon][=O][N][Branch1_3][Branch2_1][C][C][Branch1_3][epsilon][=O][O][C][C][P][Branch1_1][epsilon][=O][Branch1_3][epsilon][O][C][Branch1_3][Branch2_3][C][c][c][c][c][c][c][Ring1][Branch1_1][C][Branch1_3][epsilon][=O][O]	ChemBridge DS550-3 (5588142)	1.0159758569498407	0.0702419218998795	1.405638343139373	0.2149084246273465	0.9688848082623366	0.0691501801320914	1.067229235401808	0.0953832920691195	0.988201676068151	0.057524666858949	1.1040999359385009	0.2954709306723859	0.9738138631604154	0.0416212574702979	1.025616372003511	0.0448957380977341	1.0020665600326244
385	1	Cc1ccc(O)c(C2=NOC(O)(C(F)(F)F)C2)c1	[C][c][c][c][c][Branch1_3][epsilon][O][c][Branch1_3][=S][C][=N][O][C][Branch1_2][epsilon][O][Branch1_3][Branch2_2][C][Branch1_2][epsilon][F][Branch1_3][epsilon][F][F][C][Ring1][Branch2_2][c][Ring1][#N]	ChemBridge DS550-3 (6011713)	0.9549350798973628	0.0740101011453832	1.4250015886043492	0.2432083603198407	0.918805577822934	0.0541190934382335	1.0376591710865808	0.0929606550892155	1.0547669622312383	0.0648221154308991	4.354632447149263	0.8336826504192858	0.8719135409061484	0.1015419465628311	0.9752851780508922	0.0373513218850228	0.33897606708966194
386	1	O=S(=O)(c1ccc(Cl)cc1)N1CCN(C2CC3CCC2C3)CC1	[O][=S][Branch1_1][epsilon][=O][Branch1_3][O][c][c][c][c][Branch1_3][epsilon][Cl][c][c][Ring1][Branch1_2][N][C][C][N][Branch1_3][O][C][C][C][C][C][C][Ring1][Branch1_1][C][Ring1][Ring2][C][C][Ring1][O]	ChemBridge DS550-3 (6039820)	0.9942290337567768	0.0614842077485336	1.4231841714290996	0.1396835812216676	0.9721919800152868	0.0678608484538128	1.2417034299109913	0.1271321922905122	0.926459873622535	0.0621239147590499	0.9240751121076234	0.1755347884041735	0.8974692529476591	0.0620837349541223	1.024918216484495	0.0366932893222519	0.9838511115732784
387	1	CCCC(=O)c1ccc(N2CCNCC2)c(F)c1	[C][C][C][C][Branch1_3][epsilon][=O][c][c][c][c][Branch1_3][Branch2_2][N][C][C][N][C][C][Ring1][Branch1_1][c][Branch1_3][epsilon][F][c][Ring1][O]	ChemBridge DS550-3 (6040464)	1.1180656029024931	0.0689659253623803	1.4038322497321905	0.1383142304015614	0.9614035905370892	0.0823912132596001	1.6607793892701912	0.1830214385117686	0.4036580207201669	0.0225962638331579	0.9067664958360026	0.2587765790540863	0.911749408963692	0.0447486613760184	0.86055220390003	0.0431428818660385	0.9512518548678645
388	1	COc1ccccc1C1C(C(C)=O)=C(O)C(=O)N1CCN(C)C	[C][O][c][c][c][c][c][c][Ring1][Branch1_1][C][C][Branch1_2][Branch1_2][C][Branch1_2][epsilon][C][=O][=C][Branch1_3][epsilon][O][C][Branch1_3][epsilon][=O][N][Ring1][Branch2_2][C][C][N][Branch1_3][epsilon][C][C]	ChemBridge DS550-3 (6038092)	1.0681169414495149	0.0723047067772979	1.4813186269898746	0.2447021711194505	0.947224138252456	0.0567767160518656	1.247698874403365	0.1199768597602861	0.9670619105308924	0.0539667586006235	1.0873718770019218	0.2442352012667134	0.8926100506053289	0.0414281184569765	0.957746141814856	0.031571300202667	0.9878446328125443
389	1	CC1=NN(c2ccc(S(N)(=O)=O)cc2)C(=O)C1=Cc1ccc(C)s1	[C][C][=N][N][Branch1_3][#C][c][c][c][c][Branch1_3][Branch2_2][S][Branch1_2][epsilon][N][Branch1_1][epsilon][=O][=O][c][c][Ring1][Branch2_2][C][Branch1_3][epsilon][=O][C][Ring1][=N][=C][c][c][c][c][Branch1_3][epsilon][C][s][Ring1][Branch1_1]	ChemBridge DS550-3 (6033458)	1.0768466195397948	0.0721425886284409	1.860446439968869	0.1523622879416125	1.3342433959098452	0.1379898433323054	1.5427546669882892	0.1365024160157112	1.08555758130319	0.073552415582541	1.324091127482383	0.254229613237254	0.902833401105218	0.0539144037567271	0.8680703649497381	0.0325534182385074	0.9810481196822045
390	1	CCCOc1ccc(C2NC(=O)NC(C)=C2C(=O)OC(C)C(C)(C)C)cc1OC	[C][C][C][O][c][c][c][c][Branch2_3][epsilon][=O][C][N][C][Branch1_3][epsilon][=O][N][C][Branch1_2][epsilon][C][=C][Ring1][Branch1_3][C][Branch1_3][epsilon][=O][O][C][Branch1_3][epsilon][C][C][Branch1_2][epsilon][C][Branch1_3][epsilon][C][C][c][c][Ring2][epsilon][Ring2][O][C]	ChemBridge DS550-3 (5609595)	1.0355197334494255	0.0630892754990858	0.7222963832722988	0.0771080626749374	0.7460161070822693	0.0520657644610896	0.6559333766171394	0.0612182140106219	0.5573576022764539	0.0333326752993902	0.8176689622037155	0.1620592572425765	0.7914883040214707	0.0364323176464984	0.4777610047071517	0.015842073310608	0.9597137304958968
391	1	O=C1SC(=Cc2ccc([N+](=O)[O-])cc2)C(=O)N1Cc1ccccc1	[O][=C][S][C][Branch1_3][C][=C][c][c][c][c][Branch1_3][Branch1_2][N+expl][Branch1_3][epsilon][=O][O-expl][c][c][Ring1][Branch2_1][C][Branch1_3][epsilon][=O][N][Ring1][=N][C][c][c][c][c][c][c][Ring1][Branch1_1]	ChemBridge DS550-3 (6044778)	1.0389842351243257	0.068848508488077	1.5004423480691382	0.2802348531813253	0.9513292071363324	0.0709798458594516	1.2329200034187515	0.1229845214608315	0.9796091759487952	0.0639451013072446	0.7377202114029469	0.1482282676306716	0.8434206176700318	0.0353631378319251	0.989173103468168	0.042253960724248	1.0037463955428705
392	1	Cl.Cn1c(=N)n(CC(O)c2ccco2)c2ccccc21	[Cl][.][C][n][c][Branch1_3][epsilon][=N][n][Branch1_3][=O][C][C][Branch1_3][epsilon][O][c][c][c][c][o][Ring1][Ring2][c][c][c][c][c][c][Ring1][Branch1_1][Ring1][C]	ChemBridge DS550-3 (6043246)	1.0879654482350154	0.077366141738503	1.460363560645204	0.2060447725830806	0.9692595216345704	0.0685390553433468	1.3032129366329568	0.175951681218244	1.050309155496736	0.0612071592015718	0.8582479180012812	0.1710569224827756	0.8893318207595939	0.0686359841065756	1.2205293183052608	0.040250840675886	0.9919543267815005
393	1	Cc1ccc(S(=O)(=O)N=C(Nc2ccc([N+](=O)[O-])cc2)c2ccccc2)cc1	[C][c][c][c][c][Branch2_3][epsilon][C][S][Branch1_1][epsilon][=O][Branch1_3][epsilon][=O][N][=C][Branch1_3][C][N][c][c][c][c][Branch1_3][Branch1_2][N+expl][Branch1_3][epsilon][=O][O-expl][c][c][Ring1][Branch2_1][c][c][c][c][c][c][Ring1][Branch1_1][c][c][Ring2][epsilon][Branch2_1]	ChemBridge DS550-3 (5610662)	1.131557786633011	0.0740570653277663	1.3879924469859102	0.3225339243883765	0.9275153334203314	0.0601377282218231	1.2186947446001035	0.1576350347510092	1.059286696383655	0.075188200893091	0.8513012491992312	0.162304484989206	0.896082610932406	0.0609610316862059	0.9579878178153602	0.031682599055086	1.00000106366817
394	1	CCN1C(=O)CC(NCCc2ccc(S(N)(=O)=O)cc2)C1=O	[C][C][N][C][Branch1_3][epsilon][=O][C][C][Branch2_3][epsilon][Ring1][N][C][C][c][c][c][c][Branch1_3][Branch2_2][S][Branch1_2][epsilon][N][Branch1_1][epsilon][=O][=O][c][c][Ring1][Branch2_2][C][Ring1][=C][=O]	ChemBridge DS550-3 (6044486)	1.025411518227349	0.0736023480401727	1.4581386634399351	0.1932963594006901	0.9054137693182454	0.0644526177976892	1.2183729806662225	0.1627343253452699	0.9793537774703368	0.0562215701744566	0.9874599615631006	0.1921401026221396	0.8740179519573259	0.05208972229581	0.9611682913664052	0.0350668620316829	0.9967586276530136
395	1	CCCc1nc2ccccc2c(NC(=O)CN2CCOCC2)c1CC.O=C(O)C(=O)O	[C][C][C][c][n][c][c][c][c][c][c][Ring1][Branch1_1][c][Branch1_3][=N][N][C][Branch1_3][epsilon][=O][C][N][C][C][O][C][C][Ring1][Branch1_1][c][Ring1][#C][C][C][.][O][=C][Branch1_3][epsilon][O][C][Branch1_3][epsilon][=O][O]	ChemBridge DS550-3 (5614106)	1.1152268138345591	0.0928838452438489	1.483024230508923	0.2665729260443999	1.006736451594862	0.0594659241367266	1.157974841515779	0.1269197208270298	1.0064353561691728	0.0777356084837357	0.7919923126201153	0.2228281135423659	0.9880147198026104	0.0665780211385811	1.003127253812309	0.0484088641449052	1.0006793964082223
396	1	O=C1NC(=O)C(=Cc2cc(Br)ccc2OCc2ccc(Cl)cc2Cl)C(=O)N1	[O][=C][N][C][Branch1_3][epsilon][=O][C][Branch2_3][epsilon][Branch2_1][=C][c][c][c][Branch1_3][epsilon][Br][c][c][c][Ring1][Branch1_2][O][C][c][c][c][c][Branch1_3][epsilon][Cl][c][c][Ring1][Branch1_2][Cl][C][Branch1_3][epsilon][=O][N][Ring2][epsilon][Branch1_3]	ChemBridge DS550-3 (5626028)	0.9449517446104834	0.0710472362766555	0.7511130706629561	0.1056496930995736	0.7940241606234038	0.0577312350682654	0.8222286126726399	0.1566538779926825	0.8867342939755238	0.050306435051395	1.010482062780269	0.2193047784994706	0.8932485202674155	0.0546253050077661	0.9490174024617926	0.0325660114294337	0.9906862969924125
397	1	O=C(c1ccc(Cl)cc1)N(c1ccccc1)C1C=CS(=O)(=O)C1	[O][=C][Branch1_3][O][c][c][c][c][Branch1_3][epsilon][Cl][c][c][Ring1][Branch1_2][N][Branch1_3][Branch2_2][c][c][c][c][c][c][Ring1][Branch1_1][C][C][=C][S][Branch1_1][epsilon][=O][Branch1_3][epsilon][=O][C][Ring1][Branch1_2]	ChemBridge DS550-3 (5629884)	0.8303997688837496	0.0506585669492399	1.1029460222268248	0.144562541127067	0.8228267556533249	0.0486892259867977	1.0764386613222536	0.1967220066208247	0.9901790503781546	0.0560425029492675	0.6802850736707239	0.139204320405665	0.9428635996441036	0.0733125348022558	0.8143924052273037	0.0308071318307338	0.9813430002309749
398	1	CCOC(=O)C(C)N(c1ccc(OC)cc1)S(C)(=O)=O	[C][C][O][C][Branch1_3][epsilon][=O][C][Branch1_3][epsilon][C][N][Branch1_3][=O][c][c][c][c][Branch1_3][Ring1][O][C][c][c][Ring1][Branch1_3][S][Branch1_2][epsilon][C][Branch1_1][epsilon][=O][=O]	ChemBridge DS550-3 (5628091)	0.985356973351381	0.0711151627120259	1.21502780859361	0.0826740732610875	0.9046550213456126	0.0525845925910123	1.124445542077859	0.2652622630460705	0.9904460571202458	0.0556459109877775	0.975412395900064	0.1945891558636608	0.9417201841667882	0.0913284426380337	1.0662388195160126	0.0527453643000235	0.9768174785134089
399	1	NC(=O)c1c(NC(=O)CN2C(=O)C(=Cc3ccc(Cl)cc3Cl)SC2=S)sc2c1CCCC2	[N][C][Branch1_3][epsilon][=O][c][c][Branch2_3][epsilon][N][N][C][Branch1_3][epsilon][=O][C][N][C][Branch1_3][epsilon][=O][C][Branch1_3][N][=C][c][c][c][c][Branch1_3][epsilon][Cl][c][c][Ring1][Branch1_2][Cl][S][C][Ring1][N][=S][s][c][c][Ring2][epsilon][Branch1_2][C][C][C][C][Ring1][Branch1_1]	ChemBridge DS550-3 (5636286)	1.0651178738072515	0.0667138098856819	1.226204636782195	0.0918899487038166	0.8850757815849817	0.0577633879764711	1.0332634220225383	0.2940024944120546	0.9361823114496298	0.0810546569750038	1.1543641896220371	0.2890663298259696	0.9269720678142336	0.0403566642594854	0.8410655688044111	0.0277280334316441	0.9970772085295823
400	1	Clc1ccc(Nc2nc3nonc3nc2NC2C3CC4CC(C3)CC2C4)cc1	[Cl][c][c][c][c][Branch2_3][epsilon][=N][N][c][n][c][n][o][n][c][Ring1][Ring2][n][c][Ring1][Branch2_1][N][C][C][C][C][C][C][Branch1_3][Ring2][C][Ring1][Branch1_1][C][C][Ring1][Branch2_1][C][Ring1][Branch1_2][c][c][Ring2][epsilon][Branch2_1]	ChemBridge DS550-3 (5653158)	1.1453092035359218	0.0697975170399329	1.32030257208508	0.1709738689768425	1.1975447885013328	0.0957298188499321	1.1495790977242808	0.1596449455578069	1.1454767696086985	0.1224197642849972	0.7540558936579116	0.156947620559038	0.8869722725925901	0.0487354100904707	0.7021331270259401	0.2697596237232691	0.9306237179788454
401	1	CCOC(=O)C1=C(C)N(CC(C)C)C(=O)C1=Cc1cccc(Br)c1	[C][C][O][C][Branch1_3][epsilon][=O][C][=C][Branch1_3][epsilon][C][N][Branch1_3][Branch1_3][C][C][Branch1_3][epsilon][C][C][C][Branch1_3][epsilon][=O][C][Ring1][Branch2_3][=C][c][c][c][c][c][Branch1_3][epsilon][Br][c][Ring1][Branch1_2]	ChemBridge DS550-3 (5647883)	1.036773390646025	0.068618068351395	0.9625872449631336	0.081604504196297	0.8685175518726348	0.0504881013241067	1.1923441284344405	0.1998686559748946	1.0464221050693796	0.1084882220854022	1.1156750480461242	0.3653789624778141	0.8753437873380945	0.04928747850008	0.9093703726097766	0.0301610517550797	0.9922521572113217
402	1	O=C(NCCN1CCOCC1)c1cc2nc(-c3ccccc3)cc(C(F)(F)F)n2n1	[O][=C][Branch1_3][O][N][C][C][N][C][C][O][C][C][Ring1][Branch1_1][c][c][c][n][c][Branch1_3][Branch2_2][-c][c][c][c][c][c][Ring1][Branch1_1][c][c][Branch1_3][Branch2_2][C][Branch1_2][epsilon][F][Branch1_3][epsilon][F][F][n][Ring1][=N][n][Ring1][=C]	ChemBridge DS550-3 (5648043)	1.058010039158419	0.0907894105252613	1.0922814685838342	0.0982203689712832	0.933239499636472	0.0605918030355419	1.0135073737074998	0.0897305597056644	0.8979620033678142	0.0782496309764241	1.1123838885329915	0.3535633834538413	0.8293228815574523	0.0944951857176833	0.6068294949506514	0.032872682323369	0.9996711936570214
403	1	COC(=O)C1C(=O)CC(C)(O)C(C(=O)OC)C1c1ccc2c(c1)OCO2	[C][O][C][Branch1_3][epsilon][=O][C][C][Branch1_3][epsilon][=O][C][C][Branch1_2][epsilon][C][Branch1_3][epsilon][O][C][Branch1_3][Branch1_3][C][Branch1_3][epsilon][=O][O][C][C][Ring1][O][c][c][c][c][c][Branch1_3][Ring2][c][Ring1][Branch1_1][O][C][O][Ring1][Branch1_1]	ChemBridge DS550-3 (5647806)	1.078252394939705	0.0810480915562689	1.5676468538986226	0.1599163811632675	0.9577217054119052	0.0849651288527957	1.1416499113239844	0.1122643823898051	1.025783462936011	0.0876867061950043	1.0199031069827034	0.2026509919164218	0.8949391954550906	0.0782048175968696	1.0028689715041483	0.0385364121239057	0.9887212040287396
404	1	Br.Cc1ccc(-c2csc(N3N=C(c4ccc(F)cc4)CC3c3ccc(C(C)C)cc3)n2)cc1C	[Br][.][C][c][c][c][c][Branch2_3][Ring1][Branch2_1][-c][c][s][c][Branch2_3][epsilon][C][N][N][=C][Branch1_3][O][c][c][c][c][Branch1_3][epsilon][F][c][c][Ring1][Branch1_2][C][C][Ring1][F][c][c][c][c][Branch1_3][Branch1_2][C][Branch1_3][epsilon][C][C][c][c][Ring1][Branch2_1][n][Ring2][epsilon][Branch1_3][c][c][Ring2][epsilon][=O][C]	ChemBridge DS550-3 (5657078)	1.0087688051167478	0.0716827160425764	1.3497389643421671	0.1432279984109436	0.902562405622565	0.0877827066426926	1.130935712397103	0.099301226167422	0.9479575606218008	0.0834410697916162	0.7986667200512492	0.1924164335978978	0.8797773432390337	0.0719255897667641	0.8237477299124878	0.0272161813206614	0.9996494735215697
405	1	Cc1cc2nc3sc(=Cc4ccccc4OCc4ccc(Cl)cc4Cl)c(=O)n3c2cc1C	[C][c][c][c][n][c][s][c][Branch2_3][epsilon][Branch1_1][=C][c][c][c][c][c][c][Ring1][Branch1_1][O][C][c][c][c][c][Branch1_3][epsilon][Cl][c][c][Ring1][Branch1_2][Cl][c][Branch1_3][epsilon][=O][n][Ring2][epsilon][Ring2][c][Ring2][epsilon][Branch1_3][c][c][Ring2][epsilon][F][C]	ChemBridge DS550-3 (5650725)	1.0681264147515137	0.0687347079519474	1.4730531403745388	0.179908117800243	0.961540612591115	0.0718998455044601	1.1379495587074455	0.1199464877161321	0.9751765037736236	0.0878455213351506	1.0776665598975017	0.2048775521048687	0.9325186358752456	0.0394526476652494	0.9903265919618284	0.0336127933579029	0.9992625240643074
406	1	Cc1c(Cl)ccc2c1NC(C(=O)O)C1CC=CC21	[C][c][c][Branch1_3][epsilon][Cl][c][c][c][c][Ring1][Branch1_2][N][C][Branch1_3][Branch1_2][C][Branch1_3][epsilon][=O][O][C][C][C][=C][C][Ring1][F][Ring1][Ring2]	ChemBridge DS550-3 (5659221)	1.050095691207117	0.0918472521336374	1.185925472902332	0.090935115759589	0.7553606383177047	0.0627718329748087	1.1254069335488102	0.0991179175070703	0.8139408408027131	0.0454563126285602	0.6778867713004484	0.1449234502275787	0.8099706999783938	0.0815308481972153	0.6148611243839799	0.0339335988787996	0.9940494776281976
407	1	O=C(OC(=Cc1nccn1Cc1ccc(Cl)cc1)c1ccccc1)c1ccccc1	[O][=C][Branch2_3][epsilon][N][O][C][Branch1_3][=S][=C][c][n][c][c][n][Ring1][Ring2][C][c][c][c][c][Branch1_3][epsilon][Cl][c][c][Ring1][Branch1_2][c][c][c][c][c][c][Ring1][Branch1_1][c][c][c][c][c][c][Ring1][Branch1_1]	ChemBridge DS550-3 (5662172)	0.4808242701890091	0.0495336614207335	1.364120705026559	0.1248085420649402	0.3943709103111426	0.0262392901061209	1.512641963457003	0.1329664613807091	0.3226338749897584	0.0212967257024745	0.816311659192825	0.1956313335440256	0.7523398016826094	0.0780388626691702	0.3701974567670909	0.0151623903671083	0.9726668503644984
408	1	CCOC(=O)C1=C(N)OC(C)=C(C(=O)OC)C1c1cccnc1	[C][C][O][C][Branch1_3][epsilon][=O][C][=C][Branch1_3][epsilon][N][O][C][Branch1_2][epsilon][C][=C][Branch1_3][Branch1_3][C][Branch1_3][epsilon][=O][O][C][C][Ring1][F][c][c][c][c][n][c][Ring1][Branch1_1]	ChemBridge DS550-3 (5662027)	1.1056124525511162	0.0814258489744777	1.1231217260177662	0.1146190530487797	1.1642213978113758	0.0735532157241585	1.0850819370072906	0.0951883777279648	1.1601929623650835	0.0847594370058747	0.8252442344650864	0.1956685422525415	0.9638945458329484	0.0453195081848555	1.2081684738584642	0.0397486992247265	0.9879870047655406
409	1	COc1ccc(C=NNC(=O)c2ccc(CN3CCOCC3)cc2)cc1[N+](=O)[O-]	[C][O][c][c][c][c][Branch2_3][epsilon][Branch2_1][C][=N][N][C][Branch1_3][epsilon][=O][c][c][c][c][Branch1_3][Branch2_3][C][N][C][C][O][C][C][Ring1][Branch1_1][c][c][Ring1][O][c][c][Ring2][epsilon][Branch1_1][N+expl][Branch1_3][epsilon][=O][O-expl]	ChemBridge DS550-3 (5729430)	1.0588068165726936	0.0886043947413473	1.4682217688727284	0.1428409402716117	0.9608825338826644	0.0671114733941158	1.2782037411506657	0.1121326134770515	1.0055298448916656	0.0850349790577367	0.9488468930172964	0.1852285242195983	0.9327314590959412	0.0414157548991979	1.0375579957593482	0.039126357878004	0.9879656276903679
410	1	CC1(C)C(=O)C2CC3(O)C4=CC(=O)OC(c5ccoc5)C4(C)CCC3C(C)(C2=O)C1CC(=O)O	[C][C][Branch1_3][epsilon][C][C][Branch1_3][epsilon][=O][C][C][C][Branch1_3][epsilon][O][C][=C][C][Branch1_3][epsilon][=O][O][C][Branch1_3][Branch2_1][c][c][c][o][c][Ring1][Ring2][C][Ring1][F][Branch1_3][epsilon][C][C][C][C][Ring1][C][C][Branch1_2][epsilon][C][Branch1_3][Branch1_2][C][Ring2][epsilon][Ring2][=O][C][Ring2][epsilon][Branch2_3][C][C][Branch1_3][epsilon][=O][O]	Microsource Spectrum (100129)	1.0384114235364104	0.063910508617082	1.5136429438739525	0.1331198016337189	1.0077916146231427	0.0809056068102472	1.2462525292014717	0.1430866573774754	0.9895444319424892	0.0559038780264628	0.8285794362588084	0.1596659123130713	0.9667590398151812	0.0416259045115847	0.9969020875279346	0.0344883477844291	0.9957250309474597
411	1	O=c1[nH]cnc2scc(-c3ccc(Br)cc3)c12	[O][=c][nHexpl][c][n][c][s][c][c][Branch1_3][O][-c][c][c][c][Branch1_3][epsilon][Br][c][c][Ring1][Branch1_2][c][Ring1][=N][Ring1][F]	ChemBridge ES550-2 (6139308)	1.078789414009194	0.072875785541714	1.6452766611970109	0.1261621240591591	1.027501351578084	0.0614813165282092	1.2927161848826303	0.1584700965038871	0.9235305549804934	0.0665169298402948	0.849923926969891	0.1614496413039698	0.9803214267952898	0.0472250632306784	1.1431883896924258	0.041715666498675	0.9750829765891222
412	1	CC(=O)Oc1ccc(C=Cc2cc(OC(C)=O)cc(OC(C)=O)c2)cc1	[C][C][Branch1_3][epsilon][=O][O][c][c][c][c][Branch2_3][epsilon][Branch2_1][C][=C][c][c][c][Branch1_3][Branch1_3][O][C][Branch1_2][epsilon][C][=O][c][c][Branch1_3][Branch1_3][O][C][Branch1_2][epsilon][C][=O][c][Ring1][=O][c][c][Ring2][epsilon][Ring1]	Microsource Spectrum (1504041)	1.1469298653394864	0.073004257854008	0.9534243674243604	0.0881867331224697	1.1230299584273225	0.0918087189973574	0.8959931817816362	0.0934645047533508	1.123417983176774	0.0689620313422581	0.8938981422165279	0.2032665401709847	0.930110191651646	0.0461335121373424	0.869706449875179	0.028895343099478	1.0008347285363894
413	1	O=C(C=Cc1ccccc1)c1ccc(OC2OC(CO)C(O)C(O)C2O)cc1O	[O][=C][Branch1_3][F][C][=C][c][c][c][c][c][c][Ring1][Branch1_1][c][c][c][c][Branch1_3][=S][O][C][O][C][Branch1_3][Ring1][C][O][C][Branch1_3][epsilon][O][C][Branch1_3][epsilon][O][C][Ring1][Branch2_2][O][c][c][Ring1][C][O]	Microsource Spectrum (200258)	1.02738102579247	0.0816836335749734	1.3193708746794743	0.0867199630056085	0.939658097350907	0.0699941428656026	1.202927151470762	0.1743191624695083	1.1771574055947744	0.0676160070197655	0.9139333760409992	0.2313673515755706	0.9081063393110504	0.0426188575187399	1.0155576760580756	0.0391817376621336	0.986350514311348
414	1	C=C1C(=O)OC2CC3(C)CCCC(C)C3=CC12	[C][=C][C][Branch1_3][epsilon][=O][O][C][C][C][Branch1_3][epsilon][C][C][C][C][C][Branch1_3][epsilon][C][C][Ring1][Branch1_3][=C][C][Ring1][=N][Ring1][F]	Microsource Spectrum (310010)	0.7198577368586192	0.0678469260789083	0.737546163570495	0.0590442450404964	0.6845584534218228	0.0605109646243609	0.8393534583955572	0.1483704940770986	0.8500889403977789	0.0539001798814167	0.1928691543882126	0.0432951688213931	0.7203558253800624	0.043666918076836	0.0319311544669761	0.0038522460191092	0.7298194183125473
415	1	CN1CC(CNC(=O)OCc2ccccc2)CC2c3cccc4c3c(cn4C)CC21	[C][N][C][C][Branch1_3][C][C][N][C][Branch1_3][epsilon][=O][O][C][c][c][c][c][c][c][Ring1][Branch1_1][C][C][c][c][c][c][c][c][Ring1][Branch1_1][c][Branch1_3][Branch1_2][c][n][Ring1][Ring2][C][C][C][Ring1][O][Ring2][epsilon][Branch2_3]	Microsource Spectrum (300565)	0.9660622002567	0.1096234274131313	1.4287514727382522	0.1388729498039562	0.9628959191663092	0.0798117220878167	1.2040175451692257	0.1759146591828347	1.016502172484037	0.0647768518249863	0.9195267456758488	0.1822483291439591	0.8941791125240353	0.0374631485547308	0.9857566119476648	0.0341679833038675	0.9967634725715196
416	1	COc1cc2c(c(OC)c1OC)-c1ccc(OC)c(=O)cc1C(NC(C)=O)CC2	[C][O][c][c][c][c][Branch1_3][F][c][Branch1_3][Ring1][O][C][c][Ring1][Branch1_3][O][C][-c][c][c][c][Branch1_3][Ring1][O][C][c][Branch1_3][epsilon][=O][c][c][Ring1][Branch2_2][C][Branch1_3][Branch1_3][N][C][Branch1_2][epsilon][C][=O][C][C][Ring2][epsilon][Branch1_2]	Microsource Spectrum (1500205)	1.4719113288160148	0.0922447112614617	1.8711197211963435	0.2137850668896694	2.587064931675397	0.1531810187358936	2.019468249414601	0.2698771271688351	2.370890360909005	0.1356216908590299	0.4107903587443946	0.0806425705938513	3.6461369398841774	1.532430854191512	0.094781582010386	0.0031935094988168	0.6732682099372727
417	1	CC1C(OC(=O)C(O)c2ccccc2)CCC(C)(C)N1C.Cl	[C][C][C][Branch1_3][=C][O][C][Branch1_3][epsilon][=O][C][Branch1_3][epsilon][O][c][c][c][c][c][c][Ring1][Branch1_1][C][C][C][Branch1_2][epsilon][C][Branch1_3][epsilon][C][N][Ring1][=C][C][.][Cl]	Microsource Spectrum (1500295)	0.9904412177781594	0.0891050138535223	1.3449280941666508	0.0865057073311486	1.0351289125855223	0.0629789920350153	1.0711960958494706	0.1672738049546784	1.113577528002747	0.0645933223593084	0.8669762972453555	0.2136500919806532	0.9795732544421232	0.0526168239825242	0.9655283462823084	0.0365963647932841	0.9711862224476245
418	1	COc1cc2c(c(OC)c1OC)-c1ccc(O)c(=O)cc1C(NC(C)=O)CC2	[C][O][c][c][c][c][Branch1_3][F][c][Branch1_3][Ring1][O][C][c][Ring1][Branch1_3][O][C][-c][c][c][c][Branch1_3][epsilon][O][c][Branch1_3][epsilon][=O][c][c][Ring1][Branch2_1][C][Branch1_3][Branch1_3][N][C][Branch1_2][epsilon][C][=O][C][C][Ring2][epsilon][Branch1_1]	Microsource Spectrum (1800067)	1.2698085907380108	0.0842836225703086	1.2563769390357864	0.0815696509038567	1.5245977890046791	0.1568773527380811	1.0752514955151686	0.1861005110538098	2.162799326103604	0.1210407749555916	0.6930493273542601	0.1355728426476625	1.9566653474482727	0.088856260780276	0.7054283467202738	0.0240618697350494	0.7538043678861511
419	1	O=C(O)CCCCC1SCC2NC(=O)NC21	[O][=C][Branch1_3][epsilon][O][C][C][C][C][C][S][C][C][N][C][Branch1_3][epsilon][=O][N][C][Ring1][Branch1_1][Ring1][Branch2_1]	Microsource Spectrum (1503009)	1.1284422620127652	0.0775635694694894	1.1847970723985546	0.0751283251262378	0.9596278965716524	0.078387336888031	1.12162662557102	0.2468616187800672	0.9352342365388028	0.0668255542752373	1.098274343369635	0.272479485435098	0.9318312701565634	0.0684843970791366	0.9530287043901702	0.0716734523640279	0.9968396929689429
420	1	CC(N)c1ccc(Nc2ncc3cc(-c4ccncc4)ccc3n2)cc1.Cl.Cl.Cl	[C][C][Branch1_3][epsilon][N][c][c][c][c][Branch2_3][epsilon][Branch1_3][N][c][n][c][c][c][c][Branch1_3][Branch2_2][-c][c][c][n][c][c][Ring1][Branch1_1][c][c][c][Ring1][F][n][Ring1][=N][c][c][Ring2][epsilon][Ring2][.][Cl][.][Cl][.][Cl]	LifeChem Diversity (F1905-8614)	1.264383004455204	0.0796865985871799	0.2799204447822208	0.0502601531315725	2.73162785928674	0.1604849048449365	0.4199378790492362	0.0417146818104918	0.418954660015265	0.0689035255749145	1.3665118513773222	0.3343024494512733	1.560972755702346	0.0699050502229296	0.1730746869766708	0.0140420944928018	0.1743458729234145
421	1	Cc1nc2sccn2c(=O)c1CCN1CCC(=C(c2ccc(F)cc2)c2ccc(F)cc2)CC1	[C][c][n][c][s][c][c][n][Ring1][Ring2][c][Branch1_3][epsilon][=O][c][Ring1][Branch2_2][C][C][N][C][C][C][Branch2_3][epsilon][Branch1_3][=C][Branch1_3][O][c][c][c][c][Branch1_3][epsilon][F][c][c][Ring1][Branch1_2][c][c][c][c][Branch1_3][epsilon][F][c][c][Ring1][Branch1_2][C][C][Ring1][S]	Microsource Spectrum (1503421)	1.0017225570303765	0.0612017454052536	1.1222481309094836	0.1765387467955581	0.9009144124829888	0.0532846173167787	1.0094172468702782	0.1474596807394826	0.9097585510351848	0.1034821891510874	0.6937900384368993	0.1324268177648321	0.8511443139945947	0.0847455185142082	0.9195748954698376	0.0557614737246798	1.0015567879393172
422	1	CCN(CC)CCNc1ccc(CO)c2sc3ccccc3c(=O)c12	[C][C][N][Branch1_3][Ring1][C][C][C][C][N][c][c][c][c][Branch1_3][Ring1][C][O][c][s][c][c][c][c][c][c][Ring1][Branch1_1][c][Branch1_3][epsilon][=O][c][Ring1][#N][Ring1][Branch2_3]	Microsource Spectrum (1503239), Prestwick (Prestw-355)	0.7045303988001763	0.0646255124729711	0.9638070172293336	0.1255765605729267	1.0918476538468709	0.1389275558899574	1.9707692929443408	0.173443848620676	0.1777744531888638	0.0104087203641371	0.6406670403587444	0.129855243027613	0.7742220407542363	0.0734427427054486	0.4083616004596723	0.0241295178903743	0.9071797887267026
423	1	COCCOC(=O)C1=C(C)NC(C)=C(C(=O)OC(C)C)C1c1cccc([N+](=O)[O-])c1	[C][O][C][C][O][C][Branch1_3][epsilon][=O][C][=C][Branch1_3][epsilon][C][N][C][Branch1_2][epsilon][C][=C][Branch1_3][F][C][Branch1_3][epsilon][=O][O][C][Branch1_3][epsilon][C][C][C][Ring1][=O][c][c][c][c][c][Branch1_3][Branch1_2][N+expl][Branch1_3][epsilon][=O][O-expl][c][Ring1][Branch2_1]	Microsource Spectrum (1503600), Prestwick (Prestw-918), Selleckchem FDA (S1747)	1.048680573798306	0.0644292720093108	1.3105597770178514	0.1840496645026138	0.8796992971793963	0.0759555135465938	1.1141403508865555	0.1301927478110487	0.8371992145241728	0.0698099217080229	1.159845451633568	0.2204759634276466	0.96098115579412	0.0966467908660335	1.1131617166584378	0.0370221783199778	0.9793848165914585
424	1	COc1cc(C2c3cc4c(c(O)c3CC3COC(=O)C32)OCO4)cc(OC)c1OC	[C][O][c][c][c][Branch2_3][epsilon][N][C][c][c][c][c][Branch1_3][=S][c][Branch1_3][epsilon][O][c][Ring1][Branch1_2][C][C][C][O][C][Branch1_3][epsilon][=O][C][Ring1][Branch1_1][Ring1][N][O][C][O][Ring1][N][c][c][Branch1_3][Ring1][O][C][c][Ring2][epsilon][Branch1_3][O][C]	Microsource Spectrum (1504739)	1.3104093653992712	0.0863818509053208	1.752119520857867	0.1955036978119004	2.0750601219216644	0.1402153764708741	1.9158439343177969	0.1682778336904047	2.382932633501808	0.1349130780969203	0.2572669762972454	0.0501149315591961	1.53465696072978	0.064311677769968	0.0983987046262704	0.0042680989518648	0.7351914951471661
425	1	COc1cc2c3cc1Oc1cc(ccc1O)OC1c4c(cc(OC)c(O)c4Oc4ccc(cc4)CC3N(C)CC2)CCN1C	[C][O][c][c][c][c][c][c][Ring1][Branch1_1][O][c][c][c][Branch1_3][Branch1_3][c][c][c][Ring1][Branch1_1][O][O][C][c][c][Branch2_3][epsilon][S][c][c][Branch1_3][Ring1][O][C][c][Branch1_3][epsilon][O][c][Ring1][Branch2_1][O][c][c][c][c][Branch1_3][Branch1_1][c][c][Ring1][Branch1_1][C][C][Ring2][epsilon][O][N][Branch1_3][epsilon][C][C][C][Ring2][epsilon][C][C][C][N][Ring2][epsilon][Branch1_3][C]	Microsource Spectrum (1503984)	1.054723712317061	0.0642589997971746	1.472584799843082	0.228677242791627	1.0336720046233292	0.0842690542779213	1.343651428054843	0.1273136786311716	0.1910724196787588	0.0106769519879423	0.8085121716848174	0.1569794395655721	0.8963562407875858	0.081872734408202	0.792875503231329	0.0340753262834838	0.995013958449143
426	1	COC(=O)Nc1nc2cc(C(=O)c3cccs3)ccc2[nH]1	[C][O][C][Branch1_3][epsilon][=O][N][c][n][c][c][c][Branch1_3][O][C][Branch1_3][epsilon][=O][c][c][c][c][s][Ring1][Ring2][c][c][c][Ring1][O][nHexpl][Ring1][=N]	Prestwick (Prestw-100)	1.3130960362638944	0.0940434908658747	1.856544718181587	0.1806463270578778	1.9802119647284728	0.1336130959736479	2.046350127584988	0.1884406793400432	2.401620987273649	0.1348223268161354	0.4054091928251121	0.0979805129489039	1.369427155532505	0.0873494527371382	0.1012894088410103	0.0035054948837876	0.7148874362685591
427	1	OC(c1cc(C(F)(F)F)nc2c(C(F)(F)F)cccc12)C1CCCCN1	[O][C][Branch2_3][epsilon][#N][c][c][c][Branch1_3][Branch2_2][C][Branch1_2][epsilon][F][Branch1_3][epsilon][F][F][n][c][c][Branch1_3][Branch2_2][C][Branch1_2][epsilon][F][Branch1_3][epsilon][F][F][c][c][c][c][Ring1][C][Ring1][Branch2_2][C][C][C][C][C][N][Ring1][Branch1_1]	Microsource Spectrum (1503070), Prestwick (Prestw-126)	0.9725262947462552	0.1014537896820031	2.8912371837642272	0.3317118833468872	0.8865224361961932	0.0585153083292776	1.7470030785187105	0.1584758932401807	0.7811283490768324	0.050872990460652	7.550912876361306	1.5088178107442596	0.8918922815694046	0.0555950912663898	1.1282096127805257	0.0761944135690516	0.08790293785016676
428	1	CCN(CC)C(=O)N1CCN(C)CC1	[C][C][N][Branch1_3][Ring1][C][C][C][Branch1_3][epsilon][=O][N][C][C][N][Branch1_3][epsilon][C][C][C][Ring1][Branch1_2]	Prestwick (Prestw-284)	1.034167909413351	0.0634597606780138	1.4063264050355264	0.2414986731440731	0.9595141775880393	0.0619628692372124	1.2843465304261157	0.1447699476033096	1.0237635249926875	0.0629870379016771	0.9436699231262012	0.2211311664369136	0.8773384956981918	0.0965175397653461	0.9742393554646052	0.034134764296297	0.9904845079432214
429	1	COc1cccc2c1C(=O)c1c(O)c3c(c(O)c1C2=O)C[C@@](O)(C(=O)CO)C[C@@H]3O[C@H]1C[C@H](N)[C@H](O)[C@H](C)O1	[C][O][c][c][c][c][c][c][Ring1][Branch1_1][C][Branch1_3][epsilon][=O][c][c][Branch1_3][epsilon][O][c][c][Branch1_3][O][c][Branch1_3][epsilon][O][c][Ring1][Branch1_3][C][Ring1][O][=O][C][C@@expl][Branch1_2][epsilon][O][Branch1_3][Branch1_3][C][Branch1_3][epsilon][=O][C][O][C][C@@Hexpl][Ring1][=N][O][C@Hexpl][C][C@Hexpl][Branch1_3][epsilon][N][C@Hexpl][Branch1_3][epsilon][O][C@Hexpl][Branch1_3][eps…	Prestwick (Prestw-438)	0.0746849476932084	0.0188573510910762	0.0424684285618271	0.0033486670459765	0.1116412818552972	0.0071153657817342	0.0335356022588834	0.0064113917490897	0.1227445120828723	0.0069627509427683	0.5267536835361948	0.1015935391112575	0.4582739023357688	0.0271594398374184	0.0299869359967649	0.0030989981761518	0.11395802344685421
430	1	C=C1C(=O)O[C@H]2[C@H]1CC/C(C)=C/CC[C@@]1(C)O[C@H]21	[C][=C][C][Branch1_3][epsilon][=O][O][C@Hexpl][C@Hexpl][Ring1][Branch1_1][C][C][/C][Branch1_2][epsilon][C][=C][/C][C][C@@expl][Branch1_3][epsilon][C][O][C@Hexpl][Ring1][O][Ring1][Ring1]	Prestwick (Prestw-550)	0.3117487755045995	0.0355815770714965	0.0437493061271744	0.0043174204555423	0.1076238325161723	0.0070650067815862	0.036672719546803	0.0049475809099927	0.314147783953702	0.0187405601080851	0.1913396860986547	0.0514399592042574	0.5764001929095703	0.0430857987730606	0.0908924375848769	0.0037225787017198	0.4953573605502075
431	1	CCN(CC)C(=O)Nc1ccc(OCC(O)CNC(C)(C)C)c(C(C)=O)c1	[C][C][N][Branch1_3][Ring1][C][C][C][Branch1_3][epsilon][=O][N][c][c][c][c][Branch1_3][C][O][C][C][Branch1_3][epsilon][O][C][N][C][Branch1_2][epsilon][C][Branch1_3][epsilon][C][C][c][Branch1_3][Branch1_2][C][Branch1_2][epsilon][C][=O][c][Ring1][=C]	Prestwick (Prestw-1132)	1.0126361039170395	0.0616880596552343	1.437470728852872	0.1538467770103068	1.1604612143696054	0.0790517009637585	1.289642975126737	0.1158429530950198	1.4084042744595475	0.0802658662195084	0.7262572069186419	0.143364269164523	0.992509082338034	0.0959617066413326	0.9794612146009932	0.0586148744015878	0.9974585790453177
432	1	CO[C@@]1(NC(=O)CSCC#N)C(=O)N2C(C(=O)[O-])=C(CSc3nnnn3C)CS[C@@H]21	[C][O][C@@expl][Branch1_3][F][N][C][Branch1_3][epsilon][=O][C][S][C][C][#N][C][Branch1_3][epsilon][=O][N][C][Branch1_2][Branch1_2][C][Branch1_3][epsilon][=O][O-expl][=C][Branch1_3][F][C][S][c][n][n][n][n][Ring1][Ring2][C][C][S][C@@Hexpl][Ring1][#N][Ring2][epsilon][Branch2_2]	Prestwick (Prestw-700)	1.0159313788880042	0.0881075160052748	1.4734511548931202	0.12760046162483	0.9273484834361776	0.0631147398655945	1.2422131367823923	0.1168568108398926	0.992599490095345	0.094750125312614	1.0038637091607945	0.1922026811261094	0.8659717297209875	0.0646608727540035	1.0011030252478823	0.0330182685386083	0.996994103069991
433	1	CCCC(=O)Nc1ncnc2c1ncn2[C@@H]1O[C@@H]2OP(=O)([O-])OC[C@H]2[C@H]1OC(=O)CCC	[C][C][C][C][Branch1_3][epsilon][=O][N][c][n][c][n][c][c][Ring1][Branch1_1][n][c][n][Ring1][Ring2][C@@Hexpl][O][C@@Hexpl][O][P][Branch1_1][epsilon][=O][Branch1_3][epsilon][O-expl][O][C][C@Hexpl][Ring1][Branch1_3][C@Hexpl][Ring1][Branch2_3][O][C][Branch1_3][epsilon][=O][C][C][C]	Prestwick (Prestw-813)	1.1397408410587049	0.0788632816627268	1.4121568609911896	0.1404971223095781	1.1376363229619135	0.1234811130624236	1.2073513109992675	0.1592045098157959	1.2748170603948688	0.114841510493598	0.8204676489429852	0.1559205436023794	1.0432371738747952	0.0956737655021239	0.9913416155151936	0.0555370343199212	1.003834844892622
434	1	CCCCCN(CCCCC)C(=O)C(CCC(=O)[O-])NC(=O)c1ccc(Cl)c(Cl)c1	[C][C][C][C][C][N][Branch1_3][Branch1_2][C][C][C][C][C][C][Branch1_3][epsilon][=O][C][Branch1_3][Branch2_1][C][C][C][Branch1_3][epsilon][=O][O-expl][N][C][Branch1_3][epsilon][=O][c][c][c][c][Branch1_3][epsilon][Cl][c][Branch1_3][epsilon][Cl][c][Ring1][Branch1_3]	Prestwick (Prestw-915)	0.9541908096228447	0.0956335328120946	1.5498661176839277	0.172856964341738	0.9006795175332303	0.0636005645852176	1.2873664277416017	0.141977241170454	1.0196597869775212	0.0640369461628903	0.9587964445868034	0.1921730623141937	0.9082887592145036	0.0521602378531975	1.1008178286645611	0.0727859953309032	0.831597250108731
435	1	CC[C@@]1(O)C(=O)OCc2c1cc1n(c2=O)Cc2cc3c(CN(C)C)c(O)ccc3nc2-1	[C][C][C@@expl][Branch1_3][epsilon][O][C][Branch1_3][epsilon][=O][O][C][c][c][Ring1][Branch1_3][c][c][n][Branch1_3][Branch1_1][c][Ring1][Branch1_1][=O][C][c][c][c][c][Branch1_3][Branch1_3][C][N][Branch1_3][epsilon][C][C][c][Branch1_3][epsilon][O][c][c][c][Ring1][Branch2_3][n][c][Ring1][N][Expl-Ring1][#C]	Prestwick (Prestw-1196)	1.2668804516671095	0.0802955671876548	3.788291101605155	0.3554752067150805	2.433378385936131	0.160511058576952	3.0654013691448228	0.4269115236352772	2.331402767345004	0.1306021041663181	1.1716087443946188	0.3535805863955769	1.5955660888712992	0.0977218527875696	2.884865988954117	0.098941021798233	0.6894777677858965
436	1	COc1ccc(-c2[nH]c3ccccc3c2SCCNC(=O)c2ccccc2)cc1	[C][O][c][c][c][c][Branch2_3][epsilon][F][-c][nHexpl][c][c][c][c][c][c][Ring1][Branch1_1][c][Ring1][Branch2_1][S][C][C][N][C][Branch1_3][epsilon][=O][c][c][c][c][c][c][Ring1][Branch1_1][c][c][Ring2][epsilon][Branch2_1]	LifeChem Bioactive (F0582-0455)	1.1854450693369372	0.0722352723536122	1.4157984900308718	0.1382052663955169	1.290377696165247	0.1109051985755426	1.1694112681534143	0.1153157773415141	1.1219281726178822	0.0859053748995969	1.0869074311338884	0.2465234615232087	1.1150266149176435	0.0468967698495502	0.8322562358017616	0.0348345392182208	0.9660143124871652
437	1	CCc1ccc(NC(=O)CSc2nc3c([nH]c4ccccc43)c(=O)n2C)cc1	[C][C][c][c][c][c][Branch2_3][epsilon][N][N][C][Branch1_3][epsilon][=O][C][S][c][n][c][c][Branch1_3][O][nHexpl][c][c][c][c][c][c][Ring1][Branch1_1][Ring1][Branch2_1][c][Branch1_3][epsilon][=O][n][Ring1][=O][C][c][c][Ring2][epsilon][Branch1_3]	LifeChem Bioactive (F0580-0047)	0.7454721214381708	0.0596595461367988	1.1269888528342404	0.1406351234219199	0.7758291232452788	0.0610936242558767	1.0743974714400366	0.1786961452875466	0.8086549278934608	0.0530076212811671	0.8578915759128763	0.1633392539780787	0.9298365617964662	0.0389570777915759	0.9999815109453568	0.0795216700593906	0.48313285707632125
438	1	COc1cccc(-n2c(SCc3ccc(F)cc3)nc3c([nH]c4ccccc43)c2=O)c1	[C][O][c][c][c][c][c][Branch2_3][epsilon][S][-n][c][Branch1_3][N][S][C][c][c][c][c][Branch1_3][epsilon][F][c][c][Ring1][Branch1_2][n][c][c][Branch1_3][O][nHexpl][c][c][c][c][c][c][Ring1][Branch1_1][Ring1][Branch2_1][c][Ring2][epsilon][Ring1][=O][c][Ring2][epsilon][Branch2_3]	LifeChem Bioactive (F0580-0441)	1.139319359915512	0.0773917852938921	1.3326410306208654	0.1521621483194343	0.6925933521000727	0.0602748113831385	0.9021724527662374	0.1332590051981616	0.5681848098948772	0.0336780321641669	1.0603339205637412	0.2378070011185572	0.9430764228647992	0.0901159604143376	0.7168881445512163	0.0329656761142773	0.9715872298107555
439	1	CCCCn1c(CNC(=O)c2cccs2)nc2ccccc21	[C][C][C][C][n][c][Branch1_3][N][C][N][C][Branch1_3][epsilon][=O][c][c][c][c][s][Ring1][Ring2][n][c][c][c][c][c][c][Ring1][Branch1_1][Ring1][C]	LifeChem Bioactive (F0585-0079)	0.9804324823265392	0.0597765234399343	1.1535520179646184	0.0933081680300973	1.0319130888685892	0.0609709771289308	0.920903783142984	0.1462461015474179	0.9264230974424918	0.0769027921757296	1.8321949071108263	0.3726224407621726	1.0303013459788843	0.0534693102096604	1.030677647962972	0.0603408671095276	0.9826955649798106
440	1	COc1ccc2oc(=O)c(C(=O)Nc3ccc(C(=O)O)cc3)cc2c1	[C][O][c][c][c][c][o][c][Branch1_3][epsilon][=O][c][Branch1_3][=S][C][Branch1_3][epsilon][=O][N][c][c][c][c][Branch1_3][Branch1_2][C][Branch1_3][epsilon][=O][O][c][c][Ring1][Branch2_1][c][c][Ring1][=C][c][Ring2][epsilon][Ring2]	ChemBridge DS550-3 (5559792), LifeChem Bioactive (F1018-0118)	1.021527110926433	0.1012765333976763	1.1736054283800867	0.1100866471630965	0.9529725396618258	0.0799770739522582	0.9588471195362293	0.1331810251958227	0.9094257808110482	0.054052717880726	0.9035153747597692	0.1965741378918944	1.0064548018644024	0.0452637912527647	1.0761413291704942	0.0355114587105967	0.9869825289635161
441	1	CC1(C)CC(=O)C2=C(C1)OC(N)=C(C#N)C2C1CC=CCC1	[C][C][Branch1_3][epsilon][C][C][C][Branch1_3][epsilon][=O][C][=C][Branch1_3][Ring2][C][Ring1][Branch1_3][O][C][Branch1_2][epsilon][N][=C][Branch1_3][Ring1][C][#N][C][Ring1][Branch2_2][C][C][C][=C][C][C][Ring1][Branch1_1]	ChemBridge DS550-3 (5489297), LifeChem Bioactive (F0894-0179)	1.0831946509306614	0.0987925897539978	1.287021822946508	0.1788316011978613	1.1139240506329116	0.0674714553469803	1.1375020720117683	0.1230472438533922	1.015068485211243	0.0613906438011344	2.576525464445868	0.7012671119666998	1.2126084123784755	0.1554760377221207	1.234019656787709	0.0405978729913947	0.9003032960336182
442	1	c1ccc(CSc2nnc(-c3ccncc3)o2)cc1	[c][c][c][c][Branch1_3][S][C][S][c][n][n][c][Branch1_3][Branch2_2][-c][c][c][n][c][c][Ring1][Branch1_1][o][Ring1][Branch2_3][c][c][Ring1][=C]	LifeChem Bioactive (F0919-0843)	1.1783005231179922	0.0727065628998382	0.6503789248519405	0.0556337881306454	1.4376372550847298	0.1328985871456781	0.5005888844482667	0.0680922519119257	1.075109593641974	0.0747361991410599	0.6306854580397181	0.1251585962193338	1.1330833644331757	0.0535100234384893	0.3794755612416677	0.0165041454788109	0.9880297329525322
443	1	CCOC(=O)c1sc(NC(=O)CSc2nc3ccccc3o2)c(C(=O)OCC)c1C	[C][C][O][C][Branch1_3][epsilon][=O][c][s][c][Branch1_3][=S][N][C][Branch1_3][epsilon][=O][C][S][c][n][c][c][c][c][c][c][Ring1][Branch1_1][o][Ring1][Branch2_1][c][Branch1_3][Branch2_1][C][Branch1_3][epsilon][=O][O][C][C][c][Ring2][epsilon][Branch1_1][C]	LifeChem Bioactive (F1016-0857)	1.1110290907043163	0.089970226218949	1.3022924478874711	0.0957527654738175	1.0607949143379132	0.0712851910688601	0.9946752357464718	0.1164916455052299	1.0078961293904432	0.0571254728507973	1.010962524023062	0.2203330970257757	0.9833379373637336	0.0412214295353688	1.042356704687557	0.0387475903533261	0.98142140498214
444	1	COc1ccc2ncc(S(=O)(=O)c3ccccc3)c(N3CCN(c4ccccc4)CC3)c2c1	[C][O][c][c][c][c][n][c][c][Branch1_3][#N][S][Branch1_1][epsilon][=O][Branch1_3][epsilon][=O][c][c][c][c][c][c][Ring1][Branch1_1][c][Branch1_3][#C][N][C][C][N][Branch1_3][Branch2_2][c][c][c][c][c][c][Ring1][Branch1_1][C][C][Ring1][F][c][Ring2][epsilon][Branch2_1][c][Ring2][epsilon][O]	LifeChem Bioactive (F1605-1044)	0.9235640282395632	0.0678292106035665	1.395944714075125	0.163677588211191	1.1384304916015735	0.1258193296420271	1.1290455788950902	0.1426358968735607	0.6108474303478122	0.0341923492716147	0.6321308456117873	0.1226638299679818	1.0832858651530342	0.0474123383133305	1.049219557348822	0.0359349322138998	0.9807550566665983
445	1	CC12CCC3C(CC=C4CC(O)CCC43C)C1CC(=Cc1cccc(F)c1)C2=O	[C][C][C][C][C][C][Branch1_3][C][C][C][=C][C][C][Branch1_3][epsilon][O][C][C][C][Ring1][Branch1_2][Ring1][Branch2_3][C][C][Ring1][=N][C][C][Branch1_3][=O][=C][c][c][c][c][c][Branch1_3][epsilon][F][c][Ring1][Branch1_2][C][Ring2][epsilon][Branch2_1][=O]	LifeChem Bioactive (F1622-0057)	1.0031101735848773	0.0612341287124571	1.6073593417072416	0.1263945465859427	1.0456572397979158	0.083295312132365	1.310818888053249	0.1176940017860767	0.7221378552190174	0.0464303668297634	0.7930613388853298	0.1560886992584659	0.9686017315890676	0.052259162326605	0.9074987723439965	0.0298904031359009	0.933359498516903
446	1	Clc1ccc(CN2CCN(c3ncnc4scc(-c5cccs5)c34)CC2)cc1	[Cl][c][c][c][c][Branch2_3][epsilon][#N][C][N][C][C][N][Branch2_3][epsilon][Ring2][c][n][c][n][c][s][c][c][Branch1_3][Branch2_1][-c][c][c][c][s][Ring1][Ring2][c][Ring1][=O][Ring1][Branch2_2][C][C][Ring1][#C][c][c][Ring2][epsilon][Branch2_1]	LifeChem Bioactive (F1616-0097)	1.276584950712108	0.1036413099233553	1.659560606695615	0.1202619981009752	1.2474347980089855	0.0736882573173019	1.5120501824211638	0.143290448908471	0.4887239937263673	0.0283853146911244	0.7201833760409994	0.1563556076571337	0.9065676807095864	0.0382043975506962	1.1627237585834658	0.0725286045985352	0.9970506018106555
447	1	N#Cc1nc(-c2ccc(COc3ccc(Cl)cc3)o2)oc1N1CCCCC1	[N][#C][c][n][c][Branch2_3][epsilon][Ring2][-c][c][c][c][Branch1_3][N][C][O][c][c][c][c][Branch1_3][epsilon][Cl][c][c][Ring1][Branch1_2][o][Ring1][=O][o][c][Ring1][=C][N][C][C][C][C][C][Ring1][Branch1_1]	LifeChem Bioactive (F3309-0649)	1.2917260848590888	0.1387686341321225	1.572798452930276	0.1016680206398122	1.1294075427378312	0.0751134193546721	1.1177528933051244	0.1457511099181167	0.8257838215246145	0.063034282864442	1.126257206918642	0.2203867147748376	1.0734881610945362	0.0549283729833788	1.2137401003450288	0.0468147537678378	0.9978454202595376
448	1	N#Cc1nc(-c2ccc(COc3ccccc3)o2)oc1N1CCCCC1	[N][#C][c][n][c][Branch1_3][S][-c][c][c][c][Branch1_3][F][C][O][c][c][c][c][c][c][Ring1][Branch1_1][o][Ring1][O][o][c][Ring1][C][N][C][C][C][C][C][Ring1][Branch1_1]	LifeChem Bioactive (F3309-0546)	1.2362168274206171	0.0767434186189546	1.5325740537033736	0.1009866916529797	1.1227018511959137	0.0686051119840437	1.3030101068221098	0.1372382042748344	1.073662346716402	0.0598931832624613	1.2366191543882126	0.2969855538661699	1.0917577338307636	0.0464754189591606	1.274842215390491	0.0707167698120999	0.980851427949483
449	1	COCCn1c(C)cc(C(=O)CSc2ncnc3sc4c(c23)CCC4)c1C	[C][O][C][C][n][c][Branch1_3][epsilon][C][c][c][Branch2_3][epsilon][Branch2_1][C][Branch1_3][epsilon][=O][C][S][c][n][c][n][c][s][c][c][Branch1_3][Branch1_2][c][Ring1][Branch2_1][Ring1][Ring2][C][C][C][Ring1][Branch1_1][c][Ring2][epsilon][Ring1][C]	LifeChem Bioactive (F3284-8582)	1.112076940919966	0.1177910783467774	1.432017332581928	0.1244421851247167	1.0193368878283402	0.0787284959594138	1.1597120429388792	0.1154399775172828	0.9912973798222608	0.0674292701481374	1.0545043241511851	0.2114786253613601	0.9451808339159764	0.0459567059889361	1.04122603177433	0.0359369071155333	0.9935164637553615
450	1	Clc1ccc(Nc2nnc(Cc3ccncc3)c3ccccc23)cc1	[Cl][c][c][c][c][Branch2_3][epsilon][Branch2_1][N][c][n][n][c][Branch1_3][Branch2_3][C][c][c][c][n][c][c][Ring1][Branch1_1][c][c][c][c][c][c][Ring1][#N][Ring1][Branch1_1][c][c][Ring2][epsilon][Branch1_1]	LifeChem Bioactive (F9995-0196), LifeChem Diversity (F9995-0196), Prestwick (Prestw-1358)	1.072369666288377	0.0688280533134822	1.082664896719877	0.0688446494499018	0.8496299472418486	0.0702922134734882	1.1025115271014787	0.1136530006052319	0.9872690955207072	0.0561726570892797	0.8788436899423446	0.1732299733512922	0.9111532531967363	0.0602827315730356	0.7849573197763511	0.0284404436186651	0.9965694205706328
451	1	CCCCCn1c(=O)[nH]c2cc(C(=O)N3CCN(C(=O)OCC)CC3)ccc2c1=O	[C][C][C][C][C][n][c][Branch1_3][epsilon][=O][nHexpl][c][c][c][Branch2_3][epsilon][Ring1][C][Branch1_3][epsilon][=O][N][C][C][N][Branch1_3][Branch2_1][C][Branch1_3][epsilon][=O][O][C][C][C][C][Ring1][Branch2_3][c][c][c][Ring1][=C][c][Ring2][epsilon][Branch1_1][=O]	LifeChem Bioactive (F6548-0869)	1.0948415505657652	0.0677346650871819	1.4521578299432156	0.1075546702987725	1.019193340914599	0.0692044907650782	1.2444119153775266	0.1407870898417329	1.1229575053741383	0.0652711636304612	0.950416399743754	0.2290980740711526	0.9201908743241792	0.0387718496896263	1.013928004977075	0.03517301513024	0.9735708534550651
452	1	C1=C(c2c[nH]c3ccccc23)CCNC1	[C][=C][Branch1_3][N][c][c][nHexpl][c][c][c][c][c][c][Ring1][Branch2_1][Ring1][Branch1_1][C][C][N][C][Ring1][N]	LifeChem Bioactive (F9995-2686)	1.028107005928481	0.0692422635128675	1.1471997828656737	0.0773359057173967	0.915394940437352	0.0792902190054746	0.8976797970353427	0.086591352466008	0.4482651254028127	0.0251661989542759	0.6709080717488789	0.1462028148573375	0.8591601329136909	0.067959278016481	0.4958577351303158	0.016354152822501	0.9887354991821199
453	1	CC1CC(C)CN(S(=O)(=O)CCCOc2ccc3c(c2)OCO3)C1	[C][C][C][C][Branch1_3][epsilon][C][C][N][Branch2_3][epsilon][Branch2_1][S][Branch1_1][epsilon][=O][Branch1_3][epsilon][=O][C][C][C][O][c][c][c][c][c][Branch1_3][Ring2][c][Ring1][Branch1_1][O][C][O][Ring1][Branch1_1][C][Ring2][epsilon][Ring2]	LifeChem Bioactive (F5012-0114)	1.04100782534638	0.0634847031430746	1.238668959463194	0.0903464462793322	1.0117997427341026	0.0608680175966783	1.0471581576163156	0.1442579304045238	1.0512398013335744	0.059795913241694	1.464169602818706	0.2905828015000264	0.9174783969281576	0.0384637681211998	0.906264639189952	0.0300155772470204	0.9560670607786245
454	1	OC1(c2ccc(Cl)c(C(F)(F)F)c2)CCN(CCCC(c2ccc(F)cc2)c2ccc(F)cc2)CC1	[O][C][Branch2_3][epsilon][Ring1][c][c][c][c][Branch1_3][epsilon][Cl][c][Branch1_3][Branch2_2][C][Branch1_2][epsilon][F][Branch1_3][epsilon][F][F][c][Ring1][Branch2_3][C][C][N][Branch2_3][epsilon][Branch2_3][C][C][C][C][Branch1_3][O][c][c][c][c][Branch1_3][epsilon][F][c][c][Ring1][Branch1_2][c][c][c][c][Branch1_3][epsilon][F][c][c][Ring1][Branch1_2][C][C][Ring2][epsilon][#N]	Selleckchem FDA (S4151)	0.1732822972373567	0.1213834829027661	0.1449922542328076	0.1055611064925435	0.1032577692436755	0.0062730270934345	0.0407540331132794	0.0039679339221488	0.1005928428633466	0.0057520543592961	0.0998918962203715	0.0272837315593998	0.4226468563805802	0.0282065185559778	0.0718664182306043	0.0038422902691593	0.02353985358388823
455	1	COC(=O)N[C@H](C(=O)N1CCC[C@H]1c1ncc(-c2ccc(-c3ccc(-c4cnc([C@@H]5CCCN5C(=O)[C@@H](NC(=O)OC)C(C)C)[nH]4)cc3)cc2)[nH]1)C(C)C.Cl.Cl	[C][O][C][Branch1_3][epsilon][=O][N][C@Hexpl][Branch2_3][Branch1_1][Ring2][C][Branch1_3][epsilon][=O][N][C][C][C][C@Hexpl][Ring1][Ring2][c][n][c][c][Branch2_3][Ring2][epsilon][-c][c][c][c][Branch2_3][Ring1][Branch2_3][-c][c][c][c][Branch2_3][epsilon][=C][-c][c][n][c][Branch2_3][epsilon][Branch2_1][C@@Hexpl][C][C][C][N][Ring1][Ring2][C][Branch1_3][epsilon][=O][C@@Hexpl][Branch1_3][Branch2_1][N][C]…	Selleckchem FDA (S5062)	0.5135027991141453	0.0315937277666808	1.8464391516487093	0.4828535525345386	0.7589875281967151	0.0446026252964187	1.9914138225094684	0.4561789840892811	0.4369135778532342	0.0285494652364692	1.3986266816143498	0.2701907586175587	0.684333536300725	0.0287040926727199	1.2691973863313502	0.0417870322845158	0.20370299769881495
456	1	O=C(c1ccc(F)c(F)c1Nc1ccc(I)cc1F)N1CC(O)([C@@H]2CCCCN2)C1	[O][=C][Branch2_3][epsilon][Branch2_2][c][c][c][c][Branch1_3][epsilon][F][c][Branch1_3][epsilon][F][c][Ring1][Branch1_3][N][c][c][c][c][Branch1_3][epsilon][I][c][c][Ring1][Branch1_2][F][N][C][C][Branch1_2][epsilon][O][Branch1_3][Branch2_2][C@@Hexpl][C][C][C][C][N][Ring1][Branch1_1][C][Ring1][Branch2_3]	Selleckchem FDA (S8041)	0.0529295702498323	0.0032337378172082	4.075118814888544	0.2646108455651875	0.1230616506030834	0.0115977431729735	1.814996600889916	0.1611510343144482	0.1546882687112888	0.0086806799917141	3.784433055733504	0.8012086997733926	0.605002818836767	0.030993110759706	0.8709491991982339	0.0295298611208734	0.087321367690946
457	1	CC(C)Nc1cc(-c2c[nH]c(C(=O)N[C@H](CO)c3cccc(Cl)c3)c2)c(Cl)cn1	[C][C][Branch1_3][epsilon][C][N][c][c][c][Branch2_3][epsilon][=O][-c][c][nHexpl][c][Branch2_3][epsilon][Ring1][C][Branch1_3][epsilon][=O][N][C@Hexpl][Branch1_3][Ring1][C][O][c][c][c][c][c][Branch1_3][epsilon][Cl][c][Ring1][Branch1_2][c][Ring1][C][c][Branch1_3][epsilon][Cl][c][n][Ring2][epsilon][Branch1_2]	Selleckchem FDA (S7854)	0.0733600993390511	0.0044959758607368	1.4604817825186138	0.122634963341138	0.1576872168676945	0.0101584757255607	0.6202555337872797	0.0934764870110056	0.2081548802553818	0.0116282894491303	6.0078635490070464	1.256345701009771	0.6520878407208868	0.0650466914000991	0.6771256792595812	0.022503143734445	0.7418943886022382
458	1	CO[C@@]12[C@H](COC(N)=O)C3=C(C(=O)C(C)=C(N)C3=O)N1C[C@@H]1N[C@@H]12	[C][O][C@@expl][C@Hexpl][Branch1_3][Branch2_1][C][O][C][Branch1_2][epsilon][N][=O][C][=C][Branch1_3][C][C][Branch1_3][epsilon][=O][C][Branch1_2][epsilon][C][=C][Branch1_3][epsilon][N][C][Ring1][Branch2_1][=O][N][Ring1][C][C][C@@Hexpl][N][C@@Hexpl][Ring1][epsilon][Ring2][epsilon][Ring1]	Selleckchem FDA (S8146)	1.4674351633231857	0.1030063065476562	1.415252962297191	0.0989232034934663	2.16297048899163	0.1797895980765808	1.2444404879768345	0.2422029378215259	2.4047805364777384	0.1351456171035568	1.0042080397181294	0.2681934781287536	2.337219908133922	0.178792499867551	1.2067542590503963	0.0685034911838098	0.6435957932707499
459	1	CC(C)COc1ccc(CNC(=O)N(Cc2ccc(F)cc2)C2CCN(C)CC2)cc1.CC(C)COc1ccc(CNC(=O)N(Cc2ccc(F)cc2)C2CCN(C)CC2)cc1.O=C(O)[C@H](O)[C@@H](O)C(=O)O	[C][C][Branch1_3][epsilon][C][C][O][c][c][c][c][Branch2_3][epsilon][N][C][N][C][Branch1_3][epsilon][=O][N][Branch1_3][=O][C][c][c][c][c][Branch1_3][epsilon][F][c][c][Ring1][Branch1_2][C][C][C][N][Branch1_3][epsilon][C][C][C][Ring1][Branch1_2][c][c][Ring2][epsilon][Branch1_3][.][C][C][Branch1_3][epsilon][C][C][O][c][c][c][c][Branch2_3][epsilon][N][C][N][C][Branch1_3][epsilon][=O][N][Branch1_3][=O]…	Selleckchem FDA (S8183)	0.3836573084509235	0.1557718065270929	0.5284623992829066	0.307685204309728	0.1290990100855689	0.012091906466564	0.0300224503582284	0.0027986355281029	0.1357541900140162	0.0161281981116444	0.1764734144778987	0.0730640966370654	0.5417949491627282	0.023712822489868	0.0542303318587593	0.0246481137232084	0.05966523222619147
460	1	CCOC(=O)N[C@@H]1CC[C@@H]2[C@@H](C1)C[C@H]1C(=O)O[C@H](C)[C@H]1[C@H]2/C=C/c1ccc(-c2cccc(F)c2)cn1	[C][C][O][C][Branch1_3][epsilon][=O][N][C@@Hexpl][C][C][C@@Hexpl][C@@Hexpl][Branch1_3][Ring2][C][Ring1][Branch1_1][C][C@Hexpl][C][Branch1_3][epsilon][=O][O][C@Hexpl][Branch1_3][epsilon][C][C@Hexpl][Ring1][Branch1_2][C@Hexpl][Ring1][F][/C][=C][/c][c][c][c][Branch1_3][O][-c][c][c][c][c][Branch1_3][epsilon][F][c][Ring1][Branch1_2][c][n][Ring1][O]	Selleckchem FDA (S8067)	0.4512094152098526	0.1028122644859217	0.783331503649525	0.1456372682044189	0.3225816073525848	0.0188068750012326	0.7370646121273606	0.1629931355883133	0.376108225376273	0.0222053529547291	0.5461082639333761	0.1038393265493428	0.740516985946772	0.0315063883692518	0.652951490748654	0.0824133165296081	0.29925020892499266
461	1	C[C@H]1O[C@H]1P(=O)(O)O.NC(CO)(CO)CO	[C][C@Hexpl][O][C@Hexpl][Ring1][epsilon][P][Branch1_1][epsilon][=O][Branch1_3][epsilon][O][O][.][N][C][Branch1_2][Ring1][C][O][Branch1_3][Ring1][C][O][C][O]	Selleckchem FDA (S4385)	1.0474450754471158	0.0643871201130221	1.058455578183556	0.1506296316444635	0.976669898025764	0.0791343275193636	0.9886692098529968	0.2029594738777032	0.9221800602637336	0.0533736023392425	1.0100976937860346	0.1928588984513721	1.0461505639136237	0.0496425988202236	0.9366418511580124	0.0356489549758748	0.9935627358023958
462	1	C=C1CCN([C@H](C)[C@](O)(Cn2cncn2)c2ccc(F)cc2F)CC1	[C][=C][C][C][N][Branch2_3][epsilon][O][C@Hexpl][Branch1_3][epsilon][C][C@expl][Branch1_2][epsilon][O][Branch1_3][Branch2_2][C][n][c][n][c][n][Ring1][Ring2][c][c][c][c][Branch1_3][epsilon][F][c][c][Ring1][Branch1_2][F][C][C][Ring2][epsilon][Branch1_1]	Selleckchem FDA (S5025)	0.9405750588881104	0.107274342393217	1.7264218900733954	0.1596156186705099	0.9859790085941724	0.0951520994259757	1.3047679582397362	0.1496662684098164	1.2081415124058106	0.1148361550184086	13.065707078795644	2.489504237329048	1.0124270163668057	0.0505175480399967	1.1882234141077057	0.054493131581025	0.13367062499794402
463	1	Nc1ncnc2c1ncn2[C@@H]1O[C@H](CO)[C@@H](O)[C@@H]1O.O	[N][c][n][c][n][c][c][Ring1][Branch1_1][n][c][n][Ring1][Ring2][C@@Hexpl][O][C@Hexpl][Branch1_3][Ring1][C][O][C@@Hexpl][Branch1_3][epsilon][O][C@@Hexpl][Ring1][Branch1_3][O][.][O]	Selleckchem FDA (S5297)	1.0191715208572512	0.0654420436676735	1.0410553972492214	0.1293405676546919	0.9969845826886152	0.0579546038500285	1.1819695766801366	0.1379820116214309	1.094285511164927	0.064018100374305	1.2880885650224214	0.2483744042005104	0.9628119369901176	0.0407099866651648	0.7142429552950655	0.0258771756186005	0.9914345598501316
464	1	Cc1[nH]c2ccccc2c1CCNCc1ccc(/C=C/C(=O)NO)cc1	[C][c][nHexpl][c][c][c][c][c][c][Ring1][Branch1_1][c][Ring1][Branch2_1][C][C][N][C][c][c][c][c][Branch1_3][Branch2_2][/C][=C][/C][Branch1_3][epsilon][=O][N][O][c][c][Ring1][F]	Selleckchem FDA (S1030)	1.577286482558339	0.1014360565297202	0.3550373155671693	0.0322182005420517	2.7741447773158594	0.1669916349279626	0.5089633574780518	0.0604630306350647	0.2204660943008804	0.0146207780656642	0.2843249519538757	0.0624665385463915	1.045280778291488	0.0489859071655208	0.0565118414567067	0.002472815722752	0.05502741423489617
465	1	CCN(CC)Cc1cc(Nc2ccnc3cc(Cl)ccc23)ccc1O.Cl.Cl	[C][C][N][Branch1_3][Ring1][C][C][C][c][c][c][Branch1_3][#C][N][c][c][c][n][c][c][c][Branch1_3][epsilon][Cl][c][c][c][Ring1][Branch2_3][Ring1][Branch1_2][c][c][c][Ring1][C][O][.][Cl][.][Cl]	Selleckchem FDA (S5500)	0.7531009170006526	0.072628493849369	1.0288629923516406	0.1103562470496706	0.774444920862773	0.045725282444718	1.4707623100632106	0.1590860767636219	0.1989741947548911	0.0112110902706031	1.909168802049968	0.684194143889046	0.9748052620515196	0.0484415221795797	1.188174717442366	0.0753219683075357	0.8734110331186655
466	1	COc1ccc2cc1Oc1ccc(cc1)C[C@H]1c3c(cc4c(c3Oc3cc5c(cc3OC)CCN(C)[C@@H]5C2)OCO4)CCN1C	[C][O][c][c][c][c][c][c][Ring1][Branch1_1][O][c][c][c][c][Branch1_3][Branch1_1][c][c][Ring1][Branch1_1][C][C@Hexpl][c][c][Branch2_3][Ring1][epsilon][c][c][c][Branch2_3][epsilon][F][c][Ring1][Branch1_1][O][c][c][c][c][Branch1_3][Branch1_3][c][c][Ring1][Branch1_1][O][C][C][C][N][Branch1_3][epsilon][C][C@@Hexpl][Ring1][Branch2_3][C][Ring2][epsilon][N][O][C][O][Ring1][S][C][C][N][Ring2][epsilon][Bran…	Selleckchem FDA (S4238)	1.089361881626025	0.0912292763508927	0.9308937556067732	0.0991473522511917	0.9282125612870752	0.0586487398814651	0.8885675885565002	0.1209196325560222	0.1945589516537084	0.0112199398739963	0.455901665598975	0.0912221465587571	0.8890277875871718	0.0479414148689114	0.7862091256684423	0.0449071934258294	0.9908960570643315
467	1	CCC1(c2ccccc2)C(=O)N(Cc2ccccc2)C(=O)N(Cc2ccccc2)C1=O	[C][C][C][Branch1_3][Branch2_2][c][c][c][c][c][c][Ring1][Branch1_1][C][Branch1_3][epsilon][=O][N][Branch1_3][Branch2_3][C][c][c][c][c][c][c][Ring1][Branch1_1][C][Branch1_3][epsilon][=O][N][Branch1_3][Branch2_3][C][c][c][c][c][c][c][Ring1][Branch1_1][C][Ring2][epsilon][Branch2_2][=O]	ChemBridge DS550-3 (5174612)	1.0780900156758069	0.1028391120637985	1.2497316891098689	0.1415570513545528	0.9667185548367854	0.0562866947411046	1.1811668269184894	0.1118080244644524	0.5159835658009044	0.030406995341322	0.8929892696989109	0.2354541574537547	0.994431073485758	0.0434537389184607	1.1653039258123292	0.0929934423949237	1.0063820829794163
468	1	CC(C)(C)c1cc(C(=O)Oc2cccc3cccnc23)cc(C(C)(C)C)c1	[C][C][Branch1_2][epsilon][C][Branch1_3][epsilon][C][c][c][c][Branch1_3][S][C][Branch1_3][epsilon][=O][O][c][c][c][c][c][c][c][c][n][c][Ring1][Branch2_2][Ring1][Branch1_1][c][c][Branch1_3][Branch2_2][C][Branch1_2][epsilon][C][Branch1_3][epsilon][C][C][c][Ring2][epsilon][Ring2]	ChemBridge DS550-3 (5162726)	0.9758576248218422	0.0596933063181508	1.250417723125783	0.0971942439214133	0.9225816073525848	0.0642481247867079	1.2284073319554565	0.1169475312115063	0.894953378269489	0.0504487524217639	0.7769738949391416	0.1829248603947682	0.92182074287737	0.0431325504568731	0.9383144722039568	0.0336705307328365	1.0010086423101638
469	1	CC1(C)CC(=O)c2c(nc3ccc(Br)cc3c2N)C1.Cl	[C][C][Branch1_3][epsilon][C][C][C][Branch1_3][epsilon][=O][c][c][Branch1_3][C][n][c][c][c][c][Branch1_3][epsilon][Br][c][c][Ring1][Branch1_2][c][Ring1][Branch2_3][N][C][Ring1][C][.][Cl]	ChemBridge DS550-3 (5171718)	1.0758882506202103	0.0666422560224932	1.07116283806873	0.1204856649722621	0.8829971477041816	0.0531643190795329	1.1121722596653971	0.1126870949364317	0.5130465249949808	0.0346927718777351	0.8971292440743113	0.196906345571072	0.96688065308415	0.0405323119616592	0.7706941839258314	0.0358846478337223	0.9953410549220671
470	1	COc1ccc(NC(=O)CN2C(=O)c3cccc4cccc(c34)C2=O)cc1	[C][O][c][c][c][c][Branch2_3][epsilon][=O][N][C][Branch1_3][epsilon][=O][C][N][C][Branch1_3][epsilon][=O][c][c][c][c][c][c][c][c][c][Branch1_3][Branch1_2][c][Ring1][Branch2_2][Ring1][Branch1_1][C][Ring1][=O][=O][c][c][Ring2][epsilon][Branch1_2]	ChemBridge DS550-3 (5217450)	0.9982571363037898	0.0869262680187635	1.203778685408997	0.1134102639079996	0.9379476519826252	0.0627204565945025	1.1008213486949718	0.1192623987135192	0.9661854365910064	0.0595415943885666	0.918878122998078	0.1868048533101814	0.9330354922683632	0.0567673679879242	0.938517110380755	0.0331731267123177	1.0030514451463772
471	1	N#CCCC1(CCC#N)S(=O)(=O)CC(c2ccc(Cl)cc2)CS1(=O)=O	[N][#C][C][C][C][Branch1_3][Branch1_1][C][C][C][#N][S][Branch1_1][epsilon][=O][Branch1_3][epsilon][=O][C][C][Branch1_3][O][c][c][c][c][Branch1_3][epsilon][Cl][c][c][Ring1][Branch1_2][C][S][Ring1][=C][Branch1_1][epsilon][=O][=O]	ChemBridge DS550-3 (5217037)	0.9092837526381812	0.0554577447918721	1.2585553217849197	0.087098041814034	0.6229805559180478	0.0503716382614223	1.0375253097031925	0.0915480969838261	0.670373872400415	0.0402418252470182	0.3135770339525945	0.0731295379048913	0.9121446520878408	0.0401602450547582	0.9150639429231338	0.03120454840723	0.9704906264285161
472	1	O=C(CCCCCN1C(=O)c2cccc3cccc(c23)C1=O)NCCO	[O][=C][Branch2_3][epsilon][O][C][C][C][C][C][N][C][Branch1_3][epsilon][=O][c][c][c][c][c][c][c][c][c][Branch1_3][Branch1_2][c][Ring1][Branch2_2][Ring1][Branch1_1][C][Ring1][=O][=O][N][C][C][O]	ChemBridge DS550-3 (5217440)	1.0106569917568218	0.0815498257031535	1.2894305647308868	0.0858685954854997	0.8720521615928115	0.0743137832781514	1.1871526480526304	0.1399721669318318	0.9542147649691456	0.0814668551301447	0.6712804292120436	0.1289867759672587	0.9232377882098652	0.0451670162768123	0.885626990599383	0.0362339801814336	1.0019519357166164
473	1	O=C(Nc1cccc(Cl)c1Cl)c1cc2nc(-c3ccco3)cc(C(F)(F)F)n2n1	[O][=C][Branch1_3][N][N][c][c][c][c][c][Branch1_3][epsilon][Cl][c][Ring1][Branch1_2][Cl][c][c][c][n][c][Branch1_3][Branch2_1][-c][c][c][c][o][Ring1][Ring2][c][c][Branch1_3][Branch2_2][C][Branch1_2][epsilon][F][Branch1_3][epsilon][F][F][n][Ring1][N][n][Ring1][C]	ChemBridge DS550-3 (5647954)	1.013074299681563	0.0800673231383421	1.2451712409944813	0.0819793591204552	0.9176814377062325	0.0546826952909103	1.2076364715739696	0.1628139442344362	0.9000535422820787	0.0540172322830533	0.7606862588084561	0.1557876193589559	0.9466890892001985	0.053344924119965	0.8640843266317759	0.0289269655208975	1.0030119247152747
474	1	COc1ccc(C2CC(=O)C(=Cc3c[nH]c4ccccc34)C(=O)C2)cc1	[C][O][c][c][c][c][Branch2_3][epsilon][O][C][C][C][Branch1_3][epsilon][=O][C][Branch1_3][=N][=C][c][c][nHexpl][c][c][c][c][c][c][Ring1][Branch2_1][Ring1][Branch1_1][C][Branch1_3][epsilon][=O][C][Ring1][C][c][c][Ring2][epsilon][Branch1_1]	ChemBridge DS550-3 (5647672)	1.0420544939241467	0.1083307076113558	1.251955359328193	0.111162546190125	0.9052114986670644	0.0796614523804696	1.098150978020766	0.1326490685892612	0.9104957258114788	0.0549128682557895	1.3103579436258808	0.2510099284971694	0.8781170713686006	0.0512456632806893	0.7604222644759575	0.0396816202874077	0.9905543035054273
475	1	Cn1c(=O)[nH]c(=O)c2c1nc(N1CCCCC1)n2CCC#N	[C][n][c][Branch1_3][epsilon][=O][nHexpl][c][Branch1_3][epsilon][=O][c][c][Ring1][Branch1_3][n][c][Branch1_3][Branch2_2][N][C][C][C][C][C][Ring1][Branch1_1][n][Ring1][Branch2_3][C][C][C][#N]	ChemBridge DS550-3 (5647526)	1.0883595598169964	0.0695270869644	1.3290234579356328	0.0930299997079183	0.9520525344419382	0.0714718729871737	1.1017837925755734	0.164024275844606	1.0993914793093331	0.0700478554830458	0.6627682575272261	0.1281756500148404	0.9849982092341664	0.0495566932175747	0.945212454022886	0.0330053273621179	1.004937750063319
476	1	C[N+]1(C)CCC(OC(=O)C(O)(c2ccccc2)C2CCCC2)C1	[C][N+expl][Branch1_3][epsilon][C][C][C][C][Branch2_3][epsilon][Branch2_1][O][C][Branch1_3][epsilon][=O][C][Branch1_2][epsilon][O][Branch1_3][Branch2_2][c][c][c][c][c][c][Ring1][Branch1_1][C][C][C][C][C][Ring1][Ring2][C][Ring2][epsilon][Ring1]	Prestwick (Prestw-746)	0.9976128709721204	0.0663400560138959	1.2352590383091295	0.1565693580442322	0.942701478346787	0.0624291824750766	1.1305415649361323	0.1681746629308051	0.9225554107997296	0.0614238679876871	0.844238468930173	0.236411995297658	0.9150395493873158	0.0463589353963656	0.9493147677310744	0.0314192931687372	1.0065518676101095
477	1	C[C@@H](O[C@H]1OCCN(Cc2nc(=O)[nH][nH]2)[C@H]1c1ccc(F)cc1)c1cc(C(F)(F)F)cc(C(F)(F)F)c1	[C][C@@Hexpl][Branch2_3][epsilon][=N][O][C@Hexpl][O][C][C][N][Branch1_3][O][C][c][n][c][Branch1_3][epsilon][=O][nHexpl][nHexpl][Ring1][Branch1_1][C@Hexpl][Ring1][O][c][c][c][c][Branch1_3][epsilon][F][c][c][Ring1][Branch1_2][c][c][c][Branch1_3][Branch2_2][C][Branch1_2][epsilon][F][Branch1_3][epsilon][F][F][c][c][Branch1_3][Branch2_2][C][Branch1_2][epsilon][F][Branch1_3][epsilon][F][F][c][Ring1][=O]	Prestwick (Prestw-1600)	0.5156519257368869	0.0579224993635665	1.2331951289015493	0.0782185286407109	0.3330698532838687	0.0227976003593295	0.9693925540828364	0.1270774850293149	0.345164764166491	0.0225328260970073	0.8517937219730941	0.4171000088576596	0.7992912997198715	0.0407999694237029	1.6404777656065026	0.066545547534841	0.26439556988584634
478	1	CC[N+]1(C)CCCC(OC(=O)C(O)(c2ccccc2)c2ccccc2)C1	[C][C][N+expl][Branch1_3][epsilon][C][C][C][C][C][Branch2_3][epsilon][Branch2_2][O][C][Branch1_3][epsilon][=O][C][Branch1_2][epsilon][O][Branch1_3][Branch2_2][c][c][c][c][c][c][Ring1][Branch1_1][c][c][c][c][c][c][Ring1][Branch1_1][C][Ring2][epsilon][Branch1_1]	Prestwick (Prestw-760)	0.9553368266779696	0.0919967615966835	1.1307037159036848	0.090004822120679	0.9659001510038964	0.0734892939740675	0.9733946952878826	0.1834246367604908	0.9212861739283986	0.060682145605644	0.8507487187700191	0.1616461646204277	0.9547657147537792	0.0456274569128701	0.9515868083856288	0.0382970951477753	0.9941640926726054
479	1	COc1cc([C@@H]2c3cc4c(cc3[C@H](O)[C@H]3COC(=O)[C@H]23)OCO4)cc(OC)c1OC	[C][O][c][c][c][Branch2_3][epsilon][N][C@@Hexpl][c][c][c][c][Branch1_3][=S][c][c][Ring1][Branch1_1][C@Hexpl][Branch1_3][epsilon][O][C@Hexpl][C][O][C][Branch1_3][epsilon][=O][C@Hexpl][Ring1][N][Ring1][Branch1_1][O][C][O][Ring1][N][c][c][Branch1_3][Ring1][O][C][c][Ring2][epsilon][Branch1_3][O][C]	Prestwick (Prestw-782)	1.6105557193306037	0.0983710173954761	1.4804354328343956	0.100361496149121	2.688993493782741	0.1571587186448806	1.5978751621370697	0.3121836245337865	2.450010651332417	0.1379323111278975	0.2685017616912235	0.085237967840746	3.772300363042772	0.1651732928742524	0.0907949435738459	0.0036442570231646	0.7208419046498997
480	1	O=c1c(CN2CCC(O)(c3ccc(Br)cc3)CC2)coc2ccccc12	[O][=c][c][Branch2_3][epsilon][Branch1_3][C][N][C][C][C][Branch1_2][epsilon][O][Branch1_3][O][c][c][c][c][Branch1_3][epsilon][Br][c][c][Ring1][Branch1_2][C][C][Ring1][=O][c][o][c][c][c][c][c][c][Ring2][epsilon][Branch1_2][Ring1][Branch1_1]	ChemBridge ES550-2 (5456663)	0.953479540091706	0.0592143333383058	1.0713476370619972	0.1383909089163143	1.0709079843189804	0.0658679681494453	0.8502982186108845	0.1199205197249539	0.7117734717412534	0.056387806566037	0.589514792312936	0.0972570651517141	0.8970164404670922	0.0437172836860145	0.6762113119039457	0.0322663599168746	1.0133644637407322
481	1	COc1ccc(CC(C)N2CCN(c3cccc(C)c3C)CC2)cc1OC	[C][O][c][c][c][c][Branch2_3][epsilon][Branch2_2][C][C][Branch1_3][epsilon][C][N][C][C][N][Branch1_3][=O][c][c][c][c][c][Branch1_3][epsilon][C][c][Ring1][Branch1_2][C][C][C][Ring1][=O][c][c][Ring2][epsilon][Ring2][O][C]	ChemBridge ES550-2 (5458872)	0.9743067684940684	0.0739040983332147	1.750097925980223	0.2157768139132331	1.025193748184826	0.0802644468443876	1.1564668808281626	0.111746126042168	0.7654128170752323	0.0643846512084611	0.9162941343067896	0.1553859979795669	0.8969017630868159	0.048880020866898	0.7870705036419063	0.0559634766214683	0.6001953107899728
482	1	N#CC(=Cc1cn(Cc2ccccc2Cl)c2ccccc12)c1nn(CCO)c(N)c1C#N	[N][#C][C][Branch2_3][epsilon][Branch2_1][=C][c][c][n][Branch1_3][F][C][c][c][c][c][c][c][Ring1][Branch1_1][Cl][c][c][c][c][c][c][Ring1][#N][Ring1][Branch1_1][c][n][n][Branch1_3][Ring2][C][C][O][c][Branch1_3][epsilon][N][c][Ring1][Branch2_1][C][#N]	ChemBridge ES550-2 (5837878)	0.9589539638482096	0.0528554953763928	1.177911887737091	0.1735253535504576	0.9103514696141228	0.0575397946012072	0.9356588366248512	0.0579522736572841	0.9186326562001816	0.077334393012757	0.6606170699778299	0.1067288575622039	0.928115512530763	0.080820739235647	0.9091396511837162	0.0628442280978599	1.0164067085446327
483	1	CC=CCn1c(=O)c2c(nc3n2CC(C(C)(C)C)=NN3)n(C)c1=O	[C][C][=C][C][n][c][Branch1_3][epsilon][=O][c][c][Branch2_3][epsilon][Ring1][n][c][n][Ring1][Ring2][C][C][Branch1_2][Branch2_2][C][Branch1_2][epsilon][C][Branch1_3][epsilon][C][C][=N][N][Ring1][Branch2_2][n][Branch1_3][epsilon][C][c][Ring1][=C][=O]	LifeChem Diversity (F3270-1285)	1.094910216558017	0.1023520926011989	1.284806081104081	0.2008974787105381	1.0796670636911685	0.1114574976679793	0.9433233524822844	0.0993483720874808	1.0177059635590122	0.0917882830824929	0.7699670925138731	0.1648180969468806	0.9296477643753784	0.0575869103102938	1.0046521643431272	0.0264699942817658	0.9599077389027663
484	1	CCC(=O)N(CCC(c1ccccc1OC)C1CCOC(C)(C)C1)Cc1ccc(OC)cc1	[C][C][C][Branch1_3][epsilon][=O][N][Branch2_3][epsilon][F][C][C][C][Branch1_3][F][c][c][c][c][c][c][Ring1][Branch1_1][O][C][C][C][C][O][C][Branch1_2][epsilon][C][Branch1_3][epsilon][C][C][Ring1][Branch1_3][C][c][c][c][c][Branch1_3][Ring1][O][C][c][c][Ring1][Branch1_3]	ChemBridge ES550-2 (5936413)	0.986360529366193	0.0587361386424589	1.2274998638303645	0.2890779383829678	0.9379041765203344	0.05583132181098	1.0416032813071472	0.0881686878834781	0.9067786814792912	0.071551372402555	0.7417931403511115	0.1420976617156245	0.928301863273712	0.0550963589183911	1.0440943547865809	0.055151604313074	1.0104581618554218
485	1	CCOC(=O)C1=C(C)NC(=S)NC1c1ccccc1OCc1ccccc1	[C][C][O][C][Branch1_3][epsilon][=O][C][=C][Branch1_3][epsilon][C][N][C][Branch1_3][epsilon][=S][N][C][Ring1][Branch1_3][c][c][c][c][c][c][Ring1][Branch1_1][O][C][c][c][c][c][c][c][Ring1][Branch1_1]	ChemBridge ES550-2 (5722603)	1.0503332995676578	0.0631674857978645	1.2519242939361996	0.2215467580348677	0.9649440192664216	0.0574531930739858	1.027732940979884	0.0868444019951826	0.8624885554761199	0.0684586319127135	0.753857854882085	0.1294359827228065	0.9142981347007364	0.1042976769824949	0.6792807468786266	0.0903581221632895	1.0108575116113154
486	1	CC(=O)O.CCN(CC)CC#CC1(O)CCCCC1	[C][C][Branch1_3][epsilon][=O][O][.][C][C][N][Branch1_3][Ring1][C][C][C][C][#C][C][Branch1_3][epsilon][O][C][C][C][C][C][Ring1][Branch1_2]	ChemBridge ES550-2 (5740712)	0.9810713432755104	0.0580917435668387	1.209720973513159	0.1410097042217693	0.9137300558718288	0.0589905194033004	1.061367809409052	0.070457493561246	0.8539146812730081	0.0827009802506584	0.7559099123313568	0.1966493679557721	0.902256698148412	0.0620265210756216	0.9019484431188216	0.0775563914451236	1.0142078598644253
487	1	COc1ccc(C=NNC(=O)C2COc3cc4ccccc4cc3O2)c(O)c1	[C][O][c][c][c][c][Branch2_3][epsilon][Branch2_2][C][=N][N][C][Branch1_3][epsilon][=O][C][C][O][c][c][c][c][c][c][c][c][Ring1][Branch1_1][c][c][Ring1][Branch2_2][O][Ring1][=O][c][Branch1_3][epsilon][O][c][Ring2][epsilon][Branch1_3]	ChemBridge ES550-2 (5771373)	0.965818952406562	0.0536371940046014	1.3084885676879905	0.1769071364196354	0.9802128209680344	0.0787067536328687	1.1045443635186092	0.1457745322282185	0.9928192069563286	0.0944006074825633	0.5827285833678829	0.0955002868944957	0.93776617500298	0.0691895973024701	0.955999828540118	0.0311876393906029	1.0097199031891417
488	1	COc1ccc(-c2cc(C(F)(F)F)n3nc(C(=O)Nc4cc(OC)c(OC)c(OC)c4)c(Cl)c3n2)cc1OC	[C][O][c][c][c][c][Branch2_3][Ring1][C][-c][c][c][Branch1_3][Branch2_2][C][Branch1_2][epsilon][F][Branch1_3][epsilon][F][F][n][n][c][Branch2_3][epsilon][Branch1_3][C][Branch1_3][epsilon][=O][N][c][c][c][Branch1_3][Ring1][O][C][c][Branch1_3][Ring1][O][C][c][Branch1_3][Ring1][O][C][c][Ring1][F][c][Branch1_3][epsilon][Cl][c][Ring1][S][n][Ring2][epsilon][Branch2_3][c][c][Ring2][epsilon][#N][O][C]	ChemBridge ES550-2 (5831272)	1.0126998952199902	0.0885638846691179	1.2687939036349336	0.1856192388508186	0.7954394469346611	0.0580017558051029	1.1029566150587855	0.1211340642633446	0.8847733019505439	0.0809676044438203	0.6560603044291757	0.1075344829667084	0.7733767736235793	0.115626950734044	0.5662325196074738	0.1368813783269042	1.0071705304117915
489	1	Cc1ccc(-c2cc(C(F)(F)F)n3nc(C(=O)NCCCN4CCOCC4)cc3n2)cc1	[C][c][c][c][c][Branch2_3][Ring1][Ring2][-c][c][c][Branch1_3][Branch2_2][C][Branch1_2][epsilon][F][Branch1_3][epsilon][F][F][n][n][c][Branch1_3][C][C][Branch1_3][epsilon][=O][N][C][C][C][N][C][C][O][C][C][Ring1][Branch1_1][c][c][Ring1][#N][n][Ring2][epsilon][Branch1_2][c][c][Ring2][epsilon][O]	ChemBridge ES550-2 (5827842)	1.0554687257322508	0.0982120285812023	1.3056431055211877	0.2201100922786649	0.9828299776111852	0.0821342342196933	1.1309857347303804	0.2217475394080876	0.9951312713692968	0.0827375984747715	0.6143475898475647	0.1412259003189244	0.9541750123285976	0.0697206229006992	0.9682298399068456	0.0236220166137939	1.0111653213758036
490	1	CCOC(=O)c1ccc(-c2ccc(C=C(C#N)C(=O)Nc3ccc(F)cc3)o2)cc1	[C][C][O][C][Branch1_3][epsilon][=O][c][c][c][c][Branch2_3][epsilon][N][-c][c][c][c][Branch2_3][epsilon][Ring2][C][=C][Branch1_3][Ring1][C][#N][C][Branch1_3][epsilon][=O][N][c][c][c][c][Branch1_3][epsilon][F][c][c][Ring1][Branch1_2][o][Ring1][=C][c][c][Ring2][epsilon][Branch1_2]	ChemBridge ES550-2 (5866393)	1.0775954803754757	0.0629054806738845	1.2890115604832948	0.247322024084499	1.0514823182254005	0.0678905247793525	1.0606408059373136	0.1393052675935666	0.9788670163388136	0.0905027002882993	0.6351726074105488	0.1015479022468451	0.9379238564008598	0.0506758469911951	0.9288434349035132	0.0415890218528513	1.0121199957073683
491	1	COc1cc(Br)c(C=C(C#N)c2nn(-c3ccccc3)c(N)c2C#N)cc1OC	[C][O][c][c][c][Branch1_3][epsilon][Br][c][Branch2_3][epsilon][Branch2_3][C][=C][Branch1_3][Ring1][C][#N][c][n][n][Branch1_3][Branch2_2][-c][c][c][c][c][c][Ring1][Branch1_1][c][Branch1_3][epsilon][N][c][Ring1][F][C][#N][c][c][Ring2][epsilon][Branch1_2][O][C]	ChemBridge ES550-2 (5843445)	1.086893204446568	0.0800397974434279	1.2530815304865386	0.2433947049722205	1.0692771631213998	0.1025384655781528	1.1762532687913485	0.2517142134957375	1.2535101129860973	0.1037809663571645	0.6485202438045565	0.1045234094632896	1.12235842757991	0.0763844571576296	0.936306261529106	0.024887254916238	1.008464835046103
492	1	Cc1ccc(C(=O)NC(=Cc2cccc3ccccc23)C(=O)N2CCCC2)cc1	[C][c][c][c][c][Branch2_3][epsilon][#N][C][Branch1_3][epsilon][=O][N][C][Branch1_3][#N][=C][c][c][c][c][c][c][c][c][c][c][Ring1][Branch2_2][Ring1][Branch1_1][C][Branch1_3][epsilon][=O][N][C][C][C][C][Ring1][Ring2][c][c][Ring2][epsilon][Branch2_2]	ChemBridge ES550-2 (6065357)	1.029421311125756	0.0667345657104077	1.310478890930363	0.2340315446899656	0.9739809000586772	0.0864993161664493	1.153924568447439	0.2190215536273569	0.9565336424953012	0.0750265744043076	0.65524222946501	0.1057279527819261	0.9624511043540788	0.0605434462255648	0.9660862926478652	0.0418115132795345	1.0091241160470614
493	1	CCCOc1ccc(C=CC(=O)Nc2ccc(S(=O)(=O)Nc3ncccn3)cc2)cc1OC	[C][C][C][O][c][c][c][c][Branch2_3][epsilon][=N][C][=C][C][Branch1_3][epsilon][=O][N][c][c][c][c][Branch1_3][C][S][Branch1_1][epsilon][=O][Branch1_3][epsilon][=O][N][c][n][c][c][c][n][Ring1][Branch1_1][c][c][Ring1][=N][c][c][Ring2][epsilon][Branch2_1][O][C]	ChemBridge ES550-2 (6153679)	1.030595266937671	0.0602083720738672	1.265980697300798	0.1779250235476449	0.9626574998858676	0.0923770248092849	1.1091793552841915	0.2302185001062546	0.938469562813607	0.0768007140355453	0.8607521086966741	0.144469615117005	0.956967157239672	0.0621068289964093	0.9815868493227156	0.035187575903995	1.0145435527243318
494	1	CC(C)OC(=O)c1c(NC(=O)C2CC=CCC2C(=O)O)sc2c1CCCC2	[C][C][Branch1_3][epsilon][C][O][C][Branch1_3][epsilon][=O][c][c][Branch1_3][#C][N][C][Branch1_3][epsilon][=O][C][C][C][=C][C][C][Ring1][Branch1_1][C][Branch1_3][epsilon][=O][O][s][c][c][Ring1][#N][C][C][C][C][Ring1][Branch1_1]	ChemBridge ES550-2 (6107364)	0.9991833452662486	0.0556627404006881	1.2943743399193492	0.1762116541579036	0.900674623890156	0.0541975897353671	1.1429147305231453	0.2834627099585651	0.9204354009415175	0.1160699280927192	0.7791402154089104	0.1930350600885847	0.977241681799874	0.0984006873808899	0.9645170535559472	0.023942073002891	1.0098025559074078
495	1	CCCOc1cccc(C(=O)Nc2scc(-c3ccccc3)c2C(=O)OC(C)C)c1	[C][C][C][O][c][c][c][c][c][Branch2_3][epsilon][N][C][Branch1_3][epsilon][=O][N][c][s][c][c][Branch1_3][Branch2_2][-c][c][c][c][c][c][Ring1][Branch1_1][c][Ring1][Branch2_3][C][Branch1_3][epsilon][=O][O][C][Branch1_3][epsilon][C][C][c][Ring2][epsilon][Branch1_3]	ChemBridge ES550-2 (6131581)	1.2393417495955594	0.1620239993883774	0.6598506685496052	0.2197265045764041	2.2288672512501115	0.4560342445971137	0.6503886385853472	0.0405989847051205	1.7930963613945972	0.3517043488356842	0.2371472572759307	0.0433472599595393	0.945898920303116	0.0801875521080858	0.6347875534503487	0.0560697559875097	0.8827226041724385
496	1	COc1ccc(C=C(NC(=O)c2cc(OC)c(OC)c(OC)c2)C(=O)NC(C(=O)O)C(C)C)c(OC)c1	[C][O][c][c][c][c][Branch2_3][Ring1][Branch2_3][C][=C][Branch2_3][epsilon][Branch1_3][N][C][Branch1_3][epsilon][=O][c][c][c][Branch1_3][Ring1][O][C][c][Branch1_3][Ring1][O][C][c][Branch1_3][Ring1][O][C][c][Ring1][F][C][Branch1_3][epsilon][=O][N][C][Branch1_3][Branch1_2][C][Branch1_3][epsilon][=O][O][C][Branch1_3][epsilon][C][C][c][Branch1_3][Ring1][O][C][c][Ring2][epsilon][#N]	ChemBridge ES550-2 (6165832)	0.9845242321078288	0.0547912528973381	1.2289004781075317	0.1842534275156506	0.9341994140738076	0.112591107012679	1.0392821944452058	0.2921276894534634	1.00684978538241	0.0910239987457317	0.7843728692748164	0.134706420053573	0.9649995598320662	0.0875203476320274	0.9076600928262036	0.0307821068991014	1.018465154011569
497	1	Cc1cc(C)c(NC(=O)COc2ccc(C)cc2C(C)(C)C)c(C)c1	[C][c][c][c][Branch1_3][epsilon][C][c][Branch2_3][epsilon][Branch2_1][N][C][Branch1_3][epsilon][=O][C][O][c][c][c][c][Branch1_3][epsilon][C][c][c][Ring1][Branch1_2][C][Branch1_2][epsilon][C][Branch1_3][epsilon][C][C][c][Branch1_3][epsilon][C][c][Ring2][epsilon][Branch1_1]	ChemBridge ES550-2 (6158121)	0.9749628314190706	0.0599284673707839	1.1401362272573767	0.1939245608279793	0.9622233617285768	0.1131356639534689	1.005654003686531	0.231193961121249	0.9747172360452871	0.1273737209994362	0.9515371248794752	0.2506312512718644	0.9895698118028888	0.0951385380044628	0.9525082378556736	0.0291424960265188	1.005944324740153
498	1	CC(=NNC(N)=S)C1=CC(C)(C)CCC1	[C][C][Branch1_3][Branch2_1][=N][N][C][Branch1_2][epsilon][N][=S][C][=C][C][Branch1_2][epsilon][C][Branch1_3][epsilon][C][C][C][C][Ring1][Branch1_3]	ChemBridge ES550-2 (5765768)	0.9847973052245416	0.0619272278480106	1.1676602126448017	0.1878666145062037	1.0650213186550377	0.1332346756708128	0.9784311692122584	0.2010434710426914	0.7438330013396803	0.0611680152890443	0.5639250554408276	0.1116944551737464	0.9555495827753328	0.0687538108102857	0.46216767350254	0.0119239581784584	1.0130840925294315
499	1	CC1(C)OC(=O)C(=Cc2ccc(I)o2)C(=O)O1	[C][C][Branch1_3][epsilon][C][O][C][Branch1_3][epsilon][=O][C][Branch1_3][O][=C][c][c][c][c][Branch1_3][epsilon][I][o][Ring1][Branch1_1][C][Branch1_3][epsilon][=O][O][Ring1][=N]	ChemBridge ES550-2 (5772489)	1.0112621776579154	0.0689999884972693	1.0237844777140226	0.1790315420033962	0.8873807236165707	0.166146819124267	0.8769158867548513	0.2600100203290007	0.5947390222490293	0.0691950386644882	0.3254964201308195	0.0844627666604714	0.7407597843878276	0.0797131082495608	0.5889535169339517	0.0484769824597407	1.007565184738509
500	1	CC(C)C(C(=O)Nc1ccc(F)cc1)N1C(=O)c2ccccc2C1=O	[C][C][Branch1_3][epsilon][C][C][Branch1_3][C][C][Branch1_3][epsilon][=O][N][c][c][c][c][Branch1_3][epsilon][F][c][c][Ring1][Branch1_2][N][C][Branch1_3][epsilon][=O][c][c][c][c][c][c][Ring1][Branch1_1][C][Ring1][Branch2_2][=O]	ChemBridge ES550-2 (6046142)	1.0606731730665178	0.085719072963812	1.0857185304924042	0.1541090580792813	0.9348753663283422	0.0774401093669447	0.9434417859279488	0.0581871475391401	0.9111050485403202	0.0792478586632112	0.7847413812467854	0.1259300200253024	0.8764838918012685	0.0429131150807404	0.9568947365495292	0.0334145212143634	1.0166228593324504
501	1	CC(C)(C)c1cc(C(=O)NN=Cc2ccc([N+](=O)[O-])cc2)[nH]n1	[C][C][Branch1_2][epsilon][C][Branch1_3][epsilon][C][c][c][c][Branch2_3][epsilon][Ring2][C][Branch1_3][epsilon][=O][N][N][=C][c][c][c][c][Branch1_3][Branch1_2][N+expl][Branch1_3][epsilon][=O][O-expl][c][c][Ring1][Branch2_1][nHexpl][n][Ring1][=C]	ChemBridge ES550-2 (5787196)	0.9532503740588774	0.0829248338147336	1.195147794931493	0.1056975211754027	0.8934889493061964	0.089870734107333	1.0242256833732457	0.0721212874640606	0.9236665593499548	0.1167340828473084	0.7698539298513454	0.1308143336379659	0.9077263105902846	0.0622158317723879	0.8577841251001599	0.0613585382611142	1.0144488731439374
502	1	CC(C)(C)C1=CC2(C=C(C(C)(C)C)C1=O)Nc1cccc3cccc(c13)N2	[C][C][Branch1_2][epsilon][C][Branch1_3][epsilon][C][C][=C][C][Branch1_3][C][C][=C][Branch1_3][Branch2_2][C][Branch1_2][epsilon][C][Branch1_3][epsilon][C][C][C][Ring1][Branch2_2][=O][N][c][c][c][c][c][c][c][c][c][Branch1_3][Branch1_2][c][Ring1][Branch2_2][Ring1][Branch1_1][N][Ring1][S]	ChemBridge ES550-2 (5792842)	1.077830903646628	0.0620575732899877	1.1746821658743871	0.1065491519211485	0.9603035266799662	0.0746398109367509	0.9421514172501102	0.0783546122893484	0.8743236632674001	0.1211972958460954	0.5537533839765838	0.1325294916379231	0.9336281289902392	0.0743327554311622	0.7541562005564897	0.0366344353936454	1.0111185195144952
503	1	CCOC(=O)c1c(N)sc(C(=O)N2CCCC(C(N)=O)C2)c1C	[C][C][O][C][Branch1_3][epsilon][=O][c][c][Branch1_3][epsilon][N][s][c][Branch1_3][S][C][Branch1_3][epsilon][=O][N][C][C][C][C][Branch1_3][Branch1_2][C][Branch1_2][epsilon][N][=O][C][Ring1][Branch2_1][c][Ring1][#N][C]	ChemBridge ES550-2 (5787757)	0.8732907111116176	0.0949311929161245	2.1134065915528497	0.8937522282616541	0.356180873147515	0.1680151920174146	1.788941048339308	0.3876008201379304	0.441888146128444	0.1542473616464528	0.6196429231691134	0.0999724136354352	0.7982623883901618	0.0693496641666371	0.982454363178513	0.0386749664449886	0.9318214695354845
504	1	COC(C(=O)NNC(=O)c1ccccc1Cl)c1ccccc1	[C][O][C][Branch1_3][S][C][Branch1_3][epsilon][=O][N][N][C][Branch1_3][epsilon][=O][c][c][c][c][c][c][Ring1][Branch1_1][Cl][c][c][c][c][c][c][Ring1][Branch1_1]	ChemBridge ES550-2 (5796771)	1.1002308165390595	0.1043692772446967	0.992557685051522	0.0686650759705119	1.1101507159834214	0.1024837743573171	0.8631154235971199	0.0812932886744123	1.2953849222877465	0.1046555690005399	0.4363709737616233	0.2060409531514755	0.9487197345592596	0.067526309347943	0.618393239909951	0.3909856914898568	1.0128585661776703
505	1	CN1C(=O)NC(=O)C(=Cc2ccc([N+](=O)[O-])o2)C1=O	[C][N][C][Branch1_3][epsilon][=O][N][C][Branch1_3][epsilon][=O][C][Branch1_3][#N][=C][c][c][c][c][Branch1_3][Branch1_2][N+expl][Branch1_3][epsilon][=O][O-expl][o][Ring1][Branch1_3][C][Ring1][#N][=O]	ChemBridge ES550-2 (5809863)	1.0649422058376223	0.082793829106602	1.2374892478656585	0.1353633635650362	1.00476595364789	0.1239587638263416	0.9612088197093928	0.060878385925997	0.8752396798026174	0.0686310831729878	0.6777660764119686	0.1194572251387307	0.9404866465513816	0.071349626136559	0.9196275440873672	0.0655096710882001	1.0166037032968838
506	1	O=C(COc1cccc2ccccc12)NCc1ccncc1	[O][=C][Branch1_3][C][C][O][c][c][c][c][c][c][c][c][c][c][Ring1][Branch2_2][Ring1][Branch1_1][N][C][c][c][c][n][c][c][Ring1][Branch1_1]	ChemBridge ES550-2 (5811206)	1.0976944641393147	0.0605356473359314	1.3433719278213685	0.1174623151295306	1.019526412009678	0.1178478378033313	1.0646842535087142	0.0981067945521416	0.8039618185801395	0.0690389801382032	0.7332117670951848	0.1240097197359064	0.9608901831643946	0.0885694834702953	0.9807557734467628	0.0522490176049425	1.0138960424444154
507	1	CCC(=O)Nc1ccc(NC(=O)c2ccc([N+](=O)[O-])cc2)cc1	[C][C][C][Branch1_3][epsilon][=O][N][c][c][c][c][Branch1_3][=S][N][C][Branch1_3][epsilon][=O][c][c][c][c][Branch1_3][Branch1_2][N+expl][Branch1_3][epsilon][=O][O-expl][c][c][Ring1][Branch2_1][c][c][Ring1][C]	ChemBridge ES550-2 (5836396)	1.0517050500882883	0.0720053769337557	1.4329942103437807	0.1212190797414555	0.9913821149405084	0.1404514812603399	1.1162992367979647	0.074651684977792	0.981992631849078	0.0860909215672089	0.7543074178742819	0.1220961698115759	0.9348020140214912	0.1059611062945879	0.9775620112250544	0.0538161793092156	1.014692836100484
508	1	CCn1cc(C(=O)NN)c(=O)c2cc(F)c(N3CCCCCC3)cc21	[C][C][n][c][c][Branch1_3][Branch1_3][C][Branch1_3][epsilon][=O][N][N][c][Branch1_3][epsilon][=O][c][c][c][Branch1_3][epsilon][F][c][Branch1_3][Branch2_3][N][C][C][C][C][C][C][Ring1][Branch1_2][c][c][Ring1][=O][Ring2][epsilon][Ring2]	ChemBridge ES550-2 (5843498)	0.980487440780906	0.0906187501449882	1.287197490330079	0.1098457832128621	0.9785673817876356	0.1207908458898127	1.1891660800512531	0.1168285465374544	0.9656605677796428	0.0757418062333845	0.6819512423307402	0.2303235848391849	0.9418038783079788	0.0789571477581548	0.9648702985353432	0.035306387276039	1.0135501316738988
509	1	S=C(NCCN1CCCCC1)NCc1ccccc1	[S][=C][Branch1_3][O][N][C][C][N][C][C][C][C][C][Ring1][Branch1_1][N][C][c][c][c][c][c][c][Ring1][Branch1_1]	ChemBridge ES550-2 (5845838)	1.000897232639513	0.055171896532079	1.3281592946712637	0.1379541482987898	0.989719827240404	0.1187217029239026	1.21498480244325	0.1160243391380302	0.9618441498707522	0.1425389503339205	0.7579635136095855	0.1908702811533064	0.9281871858934356	0.0699183457462122	1.0077096602040898	0.0348009171796222	1.0121629395832021
510	1	CCOCCOC(=O)C1=C(C)NC2=C(C(=O)CCC2)C1c1coc2ccc(C)cc2c1=O	[C][C][O][C][C][O][C][Branch1_3][epsilon][=O][C][=C][Branch1_3][epsilon][C][N][C][=C][Branch1_3][Branch2_3][C][Branch1_3][epsilon][=O][C][C][C][Ring1][Branch1_2][C][Ring1][F][c][c][o][c][c][c][c][Branch1_3][epsilon][C][c][c][Ring1][Branch1_2][c][Ring1][Branch2_3][=O]	ChemBridge ES550-2 (5860866)	0.9608310289297348	0.1174162401922875	1.406802508372574	0.1423054164069576	0.992507938603596	0.1182091681857833	1.1768654713358395	0.1127855138529709	0.9728574184047406	0.0833866951476421	0.795425295158869	0.1322341542880829	0.986949682962229	0.0770145598600805	1.015027417475682	0.0294915391403417	1.0121616090573435
511	1	COCCOC(=O)C1=C(C)NC(=S)NC1c1ccccc1OC	[C][O][C][C][O][C][Branch1_3][epsilon][=O][C][=C][Branch1_3][epsilon][C][N][C][Branch1_3][epsilon][=S][N][C][Ring1][Branch1_3][c][c][c][c][c][c][Ring1][Branch1_1][O][C]	ChemBridge ES550-2 (5862290)	0.9949174517558677	0.0563312774430109	1.3783503301038464	0.0951137136589875	0.9561050388764324	0.1099948043213309	1.1898736829839025	0.2173680488723924	1.0300507057621775	0.0977238417293743	0.7279974847938637	0.1173405148754261	0.9418038783079788	0.0789571477581548	0.9639562186862484	0.0393435803939617	1.0109240456633368
512	1	COC(=O)C1=C(C)NC(C)=C(C(=O)OC)C1c1ccc(-c2ccc(Cl)cc2Cl)o1	[C][O][C][Branch1_3][epsilon][=O][C][=C][Branch1_3][epsilon][C][N][C][Branch1_2][epsilon][C][=C][Branch1_3][Branch1_3][C][Branch1_3][epsilon][=O][O][C][C][Ring1][F][c][c][c][c][Branch1_3][=O][-c][c][c][c][Branch1_3][epsilon][Cl][c][c][Ring1][Branch1_2][Cl][o][Ring1][O]	ChemBridge ES550-2 (5865624)	0.9430549278364302	0.0641766667306286	1.2326749876916503	0.1076109072102585	0.9221404744467472	0.0922722721043572	1.216159053009454	0.2243713589525437	1.009565783938965	0.0807908245679373	0.7673523094098768	0.175931877464806	0.9899138439437176	0.050958416234384	0.8722558485751506	0.0215660479889332	1.01543033924905
513	1	COC(=O)C1=C(C)NC(C)=C(C(=O)OC)C1c1c(F)cccc1Cl	[C][O][C][Branch1_3][epsilon][=O][C][=C][Branch1_3][epsilon][C][N][C][Branch1_2][epsilon][C][=C][Branch1_3][Branch1_3][C][Branch1_3][epsilon][=O][O][C][C][Ring1][F][c][c][Branch1_3][epsilon][F][c][c][c][c][Ring1][Branch1_2][Cl]	ChemBridge ES550-2 (5865715)	1.2729571768975227	0.0716760511337724	1.1724299436876404	0.1079728127604507	1.415082813428488	0.0919886077240059	1.1971237993754993	0.2285888741461675	0.8277753109200932	0.0665855491497084	0.6345961416781096	0.1249260694604376	0.952771772536793	0.0749078098259034	1.096890216291086	0.0395739784295205	0.9789150702971963
514	1	CN1CCN(C2CC(=O)N(c3ccc(N4CCOCC4)cc3)C2=O)CC1	[C][N][C][C][N][Branch2_3][epsilon][=O][C][C][C][Branch1_3][epsilon][=O][N][Branch1_3][#C][c][c][c][c][Branch1_3][Branch2_2][N][C][C][O][C][C][Ring1][Branch1_1][c][c][Ring1][F][C][Ring1][C][=O][C][C][Ring2][epsilon][Branch1_2]	ChemBridge ES550-2 (5877694)	0.9448064650552552	0.096354363089908	1.3688641934668808	0.1096369060861819	0.8637026186084836	0.0653880359825402	1.126745570137374	0.2911258776114702	0.9626895946470192	0.0790947644381951	0.6533323586626519	0.1271974194554495	0.9883099187364298	0.0781273180734865	1.0070074988297308	0.0247696426590963	1.0145174472861722
515	1	c1ccc2nc3c(cc(N4CCOCC4)c4ccccc43)nc2c1	[c][c][c][c][n][c][c][Branch2_3][epsilon][Ring2][c][c][Branch1_3][Branch2_2][N][C][C][O][C][C][Ring1][Branch1_1][c][c][c][c][c][c][Ring1][Branch1_1][Ring1][=N][n][c][Ring1][#C][c][Ring2][epsilon][Branch1_1]	ChemBridge ES550-2 (5903691)	1.0391553073049458	0.0624987395709093	1.3358087100136136	0.1963046157128817	0.9694123821178682	0.1452280489024623	1.078373407342373	0.2049186516400805	0.9198958487200276	0.07840585294465	0.6961353252534986	0.1201885285824488	0.9474025028026622	0.0608583830544994	0.9237118680001496	0.0229360868201838	1.0136877436962857
516	1	CCOC(=O)C1=C(Nc2ccccc2)SC(=Cc2ccc(O)c(OCC)c2)C1=O	[C][C][O][C][Branch1_3][epsilon][=O][C][=C][Branch1_3][Branch2_3][N][c][c][c][c][c][c][Ring1][Branch1_1][S][C][Branch1_3][=C][=C][c][c][c][c][Branch1_3][epsilon][O][c][Branch1_3][Ring2][O][C][C][c][Ring1][Branch2_2][C][Ring2][epsilon][Ring2][=O]	ChemBridge ES550-2 (6369959)	1.032233812053567	0.0700843431059578	1.2578458361262606	0.1182357266322513	1.1481394079447431	0.1823287953451596	1.1174429035981914	0.160334912507261	1.1001899416627192	0.0934549221096177	0.895391153381491	0.1912986834910581	0.9992634782927092	0.0763337682976393	1.1016357904212355	0.0356343905568916	1.0121013407520576
517	1	CCOc1cc(C=C2SC(=S)N(CCS(=O)(=O)O)C2=O)ccc1O	[C][C][O][c][c][c][Branch2_3][epsilon][Branch1_2][C][=C][S][C][Branch1_3][epsilon][=S][N][Branch1_3][F][C][C][S][Branch1_1][epsilon][=O][Branch1_3][epsilon][=O][O][C][Ring1][F][=O][c][c][c][Ring1][#C][O]	ChemBridge ES550-2 (5865842)	1.0427776949332193	0.0775326716871138	1.283281340301128	0.1399950157055073	0.9505659187413156	0.1498394631972764	0.9972546818891004	0.2002037098049471	0.9521179941158378	0.086828398346258	0.7129479313579681	0.1372075191344959	0.8654299895372473	0.049535396535145	0.9252213176174956	0.0265833021331431	1.015229896647045
518	1	O=C(Nc1ccc(NS(=O)(=O)c2ccc(Cl)cc2)cc1)c1ccccc1	[O][=C][Branch2_3][epsilon][O][N][c][c][c][c][Branch1_3][S][N][S][Branch1_1][epsilon][=O][Branch1_3][epsilon][=O][c][c][c][c][Branch1_3][epsilon][Cl][c][c][Ring1][Branch1_2][c][c][Ring1][#N][c][c][c][c][c][c][Ring1][Branch1_1]	ChemBridge ES550-2 (5921762)	1.033815850476437	0.0910183932205861	1.255151074754115	0.0913855204093684	0.9106090169626287	0.0701588610042474	0.9554231652065748	0.3043899582893221	1.000319659526584	0.0819105677827736	0.7562478564899828	0.1434998404130262	0.9516695608682136	0.0471008709890339	0.976855845842058	0.0302939872568294	1.0161567991604696
519	1	O=C(NCCOc1cccc2ccccc12)Nc1cc(F)c(F)cc1Cl	[O][=C][Branch1_3][#C][N][C][C][O][c][c][c][c][c][c][c][c][c][c][Ring1][Branch2_2][Ring1][Branch1_1][N][c][c][c][Branch1_3][epsilon][F][c][Branch1_3][epsilon][F][c][c][Ring1][Branch1_3][Cl]	ChemBridge ES550-2 (5926654)	1.0592573877632616	0.1374957779219227	1.1433914132259293	0.1670918580434508	0.8544745290246256	0.0528924476324943	0.8775505959001333	0.2438279687001257	0.9445768875962364	0.1070771632125899	0.6919960110547416	0.1272514799840715	1.015514634220447	0.1016962507579189	0.8856060569891773	0.0270782788797773	1.0105807757209393
520	1	O=C(CSc1nnnn1-c1ccccc1)NC12CC3CC(CC(C3)C1)C2	[O][=C][Branch1_3][=C][C][S][c][n][n][n][n][Ring1][Ring2][-c][c][c][c][c][c][Ring1][Branch1_1][N][C][C][C][C][C][Branch1_3][F][C][C][Branch1_3][Ring2][C][Ring1][Branch1_1][C][Ring1][Branch2_1][C][Ring1][Branch2_2]	ChemBridge ES550-2 (5946882)	0.9670462969339032	0.0533063089346289	1.12467368815224	0.2370580685749489	0.9426526310752597	0.0591396499528542	0.9330882471421617	0.0583766556867777	1.0094737399005318	0.0899441026528173	0.765121322184521	0.1318631199949768	0.8928067210916788	0.0481030778314004	0.9598410836812356	0.0536381852072429	1.018256111660152
521	1	Cc1ccc(-n2c(C)cc(C=NNC(=O)CN3CCOCC3)c2C)c(C)c1	[C][c][c][c][c][Branch2_3][epsilon][F][-n][c][Branch1_3][epsilon][C][c][c][Branch1_3][C][C][=N][N][C][Branch1_3][epsilon][=O][C][N][C][C][O][C][C][Ring1][Branch1_1][c][Ring1][C][C][c][Branch1_3][epsilon][C][c][Ring2][epsilon][Branch1_3]	ChemBridge ES550-2 (5953061)	1.1095724689771602	0.1036453203834824	1.093392315520788	0.1890052429722074	1.0905788700616603	0.0967461686352987	1.067696981359553	0.0822567495067868	0.927932933421648	0.0839087480008527	0.6467709312136973	0.1205514123521806	0.9377518403304452	0.0712640385427837	0.8221424174845016	0.0240864970327179	1.0025385600265326
522	1	COC(=O)C1=C(C)N(C)C(C)=C(C(=O)OC)C1c1cccc(C(F)(F)F)c1	[C][O][C][Branch1_3][epsilon][=O][C][=C][Branch1_3][epsilon][C][N][Branch1_3][epsilon][C][C][Branch1_2][epsilon][C][=C][Branch1_3][Branch1_3][C][Branch1_3][epsilon][=O][O][C][C][Ring1][O][c][c][c][c][c][Branch1_3][Branch2_2][C][Branch1_2][epsilon][F][Branch1_3][epsilon][F][F][c][Ring1][Branch2_2]	ChemBridge ES550-2 (5971415)	1.0655323442874272	0.0929507470738104	1.3212235704626898	0.2179233677835075	0.9552941789712032	0.081623257283672	0.9759206145619675	0.0735177828381162	0.8839573028735022	0.0693938463368925	0.6493077509553793	0.1369849160818139	0.9200974446109031	0.0547684688881123	0.9948140440376372	0.035446718470798	1.0141503567131496
523	1	CC(C)(Oc1ccc(CCNC(=O)c2ccc(-c3ccc(Cl)cc3)o2)cc1)C(=O)O	[C][C][Branch1_2][epsilon][C][Branch2_3][Ring1][epsilon][O][c][c][c][c][Branch2_3][epsilon][Branch2_2][C][C][N][C][Branch1_3][epsilon][=O][c][c][c][c][Branch1_3][O][-c][c][c][c][Branch1_3][epsilon][Cl][c][c][Ring1][Branch1_2][o][Ring1][F][c][c][Ring2][epsilon][Ring2][C][Branch1_3][epsilon][=O][O]	ChemBridge ES550-2 (6049890)	1.0330719733836662	0.0780175801086913	1.3942644456630635	0.2156255736303155	0.9759390127135226	0.0619270394864962	1.0801667391802017	0.1006666012876986	1.088813235564364	0.087405256605764	0.7585277830932666	0.1344556745689221	0.907812318625492	0.0520111710568553	0.9424226035500624	0.0671838251903846	1.0134698101510096
524	1	O=[N+]([O-])c1cc(C(F)(F)F)ccc1N1CCN(CC=Cc2ccccc2)CC1	[O][=N+expl][Branch1_3][epsilon][O-expl][c][c][c][Branch1_3][Branch2_2][C][Branch1_2][epsilon][F][Branch1_3][epsilon][F][F][c][c][c][Ring1][Branch2_2][N][C][C][N][Branch1_3][O][C][C][=C][c][c][c][c][c][c][Ring1][Branch1_1][C][C][Ring1][N]	ChemBridge ES550-2 (6051794)	1.0718982329569615	0.0993596899280073	1.4745803205512882	0.2415065966468309	0.9854392676287048	0.0712301844695871	1.1369424594609725	0.1148172934556711	0.9148294224107778	0.0777973903509055	0.7676535104393327	0.1889257230359175	0.934959695419371	0.0798820144003109	0.9763316892725962	0.0361995877927536	1.0118444226792336
525	1	CCOC(=O)C1C(=O)C=C(C)C(C(=O)OCC)C1c1ccc(Br)cc1	[C][C][O][C][Branch1_3][epsilon][=O][C][C][Branch1_3][epsilon][=O][C][=C][Branch1_3][epsilon][C][C][Branch1_3][Branch2_1][C][Branch1_3][epsilon][=O][O][C][C][C][Ring1][O][c][c][c][c][Branch1_3][epsilon][Br][c][c][Ring1][Branch1_2]	ChemBridge ES550-2 (6069486)	1.0107160527076129	0.0932896377928492	1.300165691913484	0.1683084262882177	1.061153527860624	0.0699522453326183	1.2454387920659862	0.1943638612592413	1.0454527823262765	0.0826578786738829	0.6944043842272245	0.1371761416096819	0.880134558947835	0.0998799416763689	1.1733015165037608	0.0468773896188632	1.0015041433003888
526	1	CC1CCN(C2=NC(=O)C(=Cc3cccc4ccccc34)S2)CC1	[C][C][C][C][N][Branch2_3][epsilon][Branch2_2][C][=N][C][Branch1_3][epsilon][=O][C][Branch1_3][#N][=C][c][c][c][c][c][c][c][c][c][c][Ring1][Branch2_2][Ring1][Branch1_1][S][Ring1][#N][C][C][Ring2][epsilon][Ring2]	ChemBridge ES550-2 (6074375)	0.9873367968850104	0.0763750591569424	1.539089802650059	0.2349449984378812	0.953962528533695	0.0569343805489174	1.1956911806003774	0.1777240424358542	1.0560217775075855	0.0870509602496435	0.7622343620354551	0.1626120758320829	0.8858478608227947	0.0614620238083326	0.9629449084233576	0.0501567329092235	1.0129708138470404
527	1	Cc1ccc(N2C(=O)CC(Nc3ccc(N4CCOCC4)cc3)C2=O)cc1	[C][c][c][c][c][Branch2_3][epsilon][N][N][C][Branch1_3][epsilon][=O][C][C][Branch1_3][S][N][c][c][c][c][Branch1_3][Branch2_2][N][C][C][O][C][C][Ring1][Branch1_1][c][c][Ring1][F][C][Ring1][=C][=O][c][c][Ring2][epsilon][Branch1_3]	ChemBridge ES550-2 (6076834)	1.0943075210653173	0.0901406111378428	1.1965185427414031	0.1559865831963538	0.8232564525465658	0.0567756998638113	0.908378401398544	0.1142446906122195	1.0446096281596289	0.1094593605480024	0.6787615373232614	0.108550717349994	0.7899862963646803	0.0808299296544377	0.6408193865206975	0.0160034274486362	1.0059893630378334
528	1	CCCCOC(=O)C1=C(C)NC2=C(C(=O)CCC2)C1c1cccc(C(F)(F)F)c1	[C][C][C][C][O][C][Branch1_3][epsilon][=O][C][=C][Branch1_3][epsilon][C][N][C][=C][Branch1_3][Branch2_3][C][Branch1_3][epsilon][=O][C][C][C][Ring1][Branch1_2][C][Ring1][F][c][c][c][c][c][Branch1_3][Branch2_2][C][Branch1_2][epsilon][F][Branch1_3][epsilon][F][F][c][Ring1][Branch2_2]	ChemBridge ES550-2 (6078756)	1.007285096134113	0.056524182213373	1.5598232116737794	0.27939923655193	0.9394866229491616	0.0584352732250755	1.146065502085397	0.171230494350704	0.9810138596045264	0.1001789390934161	0.8053721851270143	0.1296829963994588	0.8887116790965417	0.0473536955193925	0.9934395180785623	0.0245146608079436	1.0109611299449093
529	1	O=C(Nc1nccs1)c1ccc2c(c1)C(=O)N(C1CCCCC1)C2=O	[O][=C][Branch1_3][Branch2_2][N][c][n][c][c][s][Ring1][Ring2][c][c][c][c][c][Branch1_3][Ring2][c][Ring1][Branch1_1][C][Branch1_3][epsilon][=O][N][Branch1_3][Branch2_2][C][C][C][C][C][C][Ring1][Branch1_1][C][Ring1][O][=O]	ChemBridge ES550-2 (6087014)	1.050904623736244	0.0960341171252877	1.5650706462257198	0.2199402300633477	0.8782122809789527	0.0524122690931591	1.2055516349993356	0.2129414532024618	1.0923127100384835	0.0856594451348568	0.7895534961048809	0.1330982060083517	0.8830413812391856	0.0717508039496968	0.9789330181787658	0.0317858966543259	1.0050233050532045
530	1	Cc1c(-c2ccccc2)nc2ccccc2c1C(=O)Nc1ccc(F)cc1F	[C][c][c][Branch1_3][Branch2_2][-c][c][c][c][c][c][Ring1][Branch1_1][n][c][c][c][c][c][c][Ring1][Branch1_1][c][Ring1][=N][C][Branch1_3][epsilon][=O][N][c][c][c][c][Branch1_3][epsilon][F][c][c][Ring1][Branch1_2][F]	ChemBridge ES550-2 (6098832)	0.8891991436224443	0.0968994457317199	1.3580620811094652	0.1053234910267009	0.6886510595159752	0.1060321578354111	1.1191833175916537	0.1868518088081949	0.5683534375904205	0.2463545316294591	0.4032732879071955	0.1301364618267529	0.8391841389964639	0.0867799985515862	0.9178784801071737	0.0609934335678162	0.9528446484660147
531	1	COc1ccc(Cl)cc1C(=O)Nc1cc(C(F)(F)F)cc(C(F)(F)F)c1	[C][O][c][c][c][c][Branch1_3][epsilon][Cl][c][c][Ring1][Branch1_2][C][Branch1_3][epsilon][=O][N][c][c][c][Branch1_3][Branch2_2][C][Branch1_2][epsilon][F][Branch1_3][epsilon][F][F][c][c][Branch1_3][Branch2_2][C][Branch1_2][epsilon][F][Branch1_3][epsilon][F][F][c][Ring1][=O]	ChemBridge ES550-2 (6107896)	1.0146774166446733	0.0592968991163244	1.536218180874482	0.2591068875597582	0.9623606194092064	0.0854585693119741	1.188418059685513	0.225525889180387	1.0347428009971926	0.0816294767719857	0.7494142519959586	0.1222584651791128	0.945927589648185	0.0757813214542028	0.9658384908746852	0.0243483319782104	1.0117746776900745
532	1	COc1ccc(C(=O)Nc2nc(C)c(C)s2)cc1OC	[C][O][c][c][c][c][Branch1_3][#C][C][Branch1_3][epsilon][=O][N][c][n][c][Branch1_3][epsilon][C][c][Branch1_3][epsilon][C][s][Ring1][Branch1_2][c][c][Ring1][=N][O][C]	ChemBridge ES550-2 (6111521)	1.0175872772211654	0.056100826537197	1.5525937714967424	0.259568201014925	0.9940296825642628	0.0642015097236552	1.157292978116103	0.268544754866996	0.9042931077590718	0.0934276019507273	0.7462856826151659	0.1256384917518539	0.8718871362674225	0.107178136036729	0.981272963582763	0.0239470292638034	1.0135412317305588
533	1	O=C(Nc1cc(C(F)(F)F)cc(C(F)(F)F)c1)c1cccc(Br)c1	[O][=C][Branch2_3][epsilon][F][N][c][c][c][Branch1_3][Branch2_2][C][Branch1_2][epsilon][F][Branch1_3][epsilon][F][F][c][c][Branch1_3][Branch2_2][C][Branch1_2][epsilon][F][Branch1_3][epsilon][F][F][c][Ring1][=O][c][c][c][c][c][Branch1_3][epsilon][Br][c][Ring1][Branch1_2]	ChemBridge ES550-2 (6114984)	1.023049101368527	0.0788164413938143	1.5527913104709334	0.2645353525128383	0.9107698745201516	0.07390704240682	1.190734234048907	0.2587847749993271	0.9995578132586278	0.0902311869541799	0.7847903206247135	0.1459688842082937	0.913167253687088	0.0663515153336477	0.9345475678843354	0.0276674589002518	1.008597203566151
534	1	O=C(CCN1C(=O)c2cccc([N+](=O)[O-])c2C1=O)Nc1ccc(Cl)cc1	[O][=C][Branch2_3][epsilon][Branch2_1][C][C][N][C][Branch1_3][epsilon][=O][c][c][c][c][c][Branch1_3][Branch1_2][N+expl][Branch1_3][epsilon][=O][O-expl][c][Ring1][Branch2_1][C][Ring1][O][=O][N][c][c][c][c][Branch1_3][epsilon][Cl][c][c][Ring1][Branch1_2]	ChemBridge ES550-2 (5863138)	1.022703846538293	0.0575042421658318	1.3982672960753575	0.1575117559641856	0.898825648218748	0.0770452984270219	1.1438020009401408	0.2246417096238032	0.8859768162213071	0.0732692199830385	0.7830562919405258	0.1281230026661367	0.8869357378188394	0.106222865361326	0.8476972521095876	0.0222091685274962	1.0069222048229713
535	1	COc1ccc2ccccc2c1-c1nnc2ccc(C(F)(F)F)cn12	[C][O][c][c][c][c][c][c][c][c][c][Ring1][Branch1_1][c][Ring1][Branch2_2][-c][n][n][c][c][c][c][Branch1_3][Branch2_2][C][Branch1_2][epsilon][F][Branch1_3][epsilon][F][F][c][n][Ring1][O][Ring1][Branch2_2]	ChemBridge ES550-2 (5954179)	0.9971649708859108	0.0556284958559339	1.3730995718671044	0.1758975241058077	0.8540415061357788	0.0890586793247884	1.0652183600350145	0.2004062719445238	0.8700403981354625	0.1013116242761065	0.7253353061408961	0.1457547018230463	0.9049485003517448	0.0681432671728734	0.992068904840376	0.036232540347762	1.0108676363254894
536	1	CC(Oc1cccc(Cl)c1)C(=O)Nc1nncs1	[C][C][Branch1_3][=O][O][c][c][c][c][c][Branch1_3][epsilon][Cl][c][Ring1][Branch1_2][C][Branch1_3][epsilon][=O][N][c][n][n][c][s][Ring1][Ring2]	ChemBridge ES550-2 (6116811)	0.9718646577654044	0.0536831883310936	1.2792780263981067	0.1763049116601501	0.9671191711266508	0.0579396685717823	1.0477632534492642	0.1998524092233481	0.9992976279828144	0.0819321793009801	0.7593626857930607	0.162916613989569	0.8678494329624236	0.0959292394867442	0.9466070233162978	0.0233604201419154	1.0110066352688363
537	1	CCCOc1cccc(C(=O)Nc2cccc(S(N)(=O)=O)c2)c1	[C][C][C][O][c][c][c][c][c][Branch2_3][epsilon][Branch1_1][C][Branch1_3][epsilon][=O][N][c][c][c][c][c][Branch1_3][Branch2_2][S][Branch1_2][epsilon][N][Branch1_1][epsilon][=O][=O][c][Ring1][Branch2_2][c][Ring1][=C]	ChemBridge ES550-2 (6117390)	0.970439561095595	0.0564981889608223	1.3883736407531486	0.1362425907384049	0.9452697877184104	0.0579426172959694	1.0482789038100513	0.2652427848252863	1.1071779971010909	0.1343018005325469	0.8764239795850234	0.2450890589478222	0.9458845856305814	0.0824381597090317	0.9179269460509498	0.0391943976303732	1.0037907680076943
538	1	O=C(Nc1cc(C(F)(F)F)cc(C(F)(F)F)c1)c1cc2ccccc2o1	[O][=C][Branch2_3][epsilon][F][N][c][c][c][Branch1_3][Branch2_2][C][Branch1_2][epsilon][F][Branch1_3][epsilon][F][F][c][c][Branch1_3][Branch2_2][C][Branch1_2][epsilon][F][Branch1_3][epsilon][F][F][c][Ring1][=O][c][c][c][c][c][c][c][c][Ring1][Branch1_1][o][Ring1][Branch2_1]	ChemBridge ES550-2 (6123979)	1.0546368216404756	0.0798981830242778	1.3151061590124429	0.2528687565939805	0.9524542872874022	0.1152248285986253	1.0299930708047598	0.2868862642027843	0.9605318578714384	0.0819825977086367	0.8420158917121318	0.1681482472321112	0.8925917010036608	0.075339133304016	0.953338135203282	0.0422710918090761	1.011162157716632
539	1	O=C(Nc1cc(C(F)(F)F)cc(C(F)(F)F)c1)c1ccco1	[O][=C][Branch2_3][epsilon][F][N][c][c][c][Branch1_3][Branch2_2][C][Branch1_2][epsilon][F][Branch1_3][epsilon][F][F][c][c][Branch1_3][Branch2_2][C][Branch1_2][epsilon][F][Branch1_3][epsilon][F][F][c][Ring1][=O][c][c][c][c][o][Ring1][Ring2]	ChemBridge ES550-2 (6124506)	1.0694843117254398	0.0612612722575068	1.0711499705411351	0.2323847501169205	1.0197311235156548	0.0719794468940328	0.8901534604600503	0.1479287814473362	0.8161953350750089	0.106976549189829	0.730691775089131	0.1275290738768763	0.8996078999626831	0.0516714416829789	0.7154063516507626	0.0192174531557113	1.0135327223969826
540	1	CC(Oc1cccc(Cl)c1)C(=O)NCc1ccncc1	[C][C][Branch1_3][=O][O][c][c][c][c][c][Branch1_3][epsilon][Cl][c][Ring1][Branch1_2][C][Branch1_3][epsilon][=O][N][C][c][c][c][n][c][c][Ring1][Branch1_1]	ChemBridge ES550-2 (6126135)	1.085785130543603	0.0705740042423312	1.2391342392965496	0.1320629808998528	1.0665340807216297	0.0914574178824715	0.9877503914268652	0.1063081462739729	0.954763420913442	0.0979777751956022	0.607147017210528	0.1401432932213652	0.9473594987850588	0.066490798682878	0.9848487431077624	0.0565304574754996	1.0154510753412143
541	1	O=C(Nc1cc(C(F)(F)F)cc(C(F)(F)F)c1)c1c(F)cccc1F	[O][=C][Branch2_3][epsilon][F][N][c][c][c][Branch1_3][Branch2_2][C][Branch1_2][epsilon][F][Branch1_3][epsilon][F][F][c][c][Branch1_3][Branch2_2][C][Branch1_2][epsilon][F][Branch1_3][epsilon][F][F][c][Ring1][=O][c][c][Branch1_3][epsilon][F][c][c][c][c][Ring1][Branch1_2][F]	ChemBridge ES550-2 (6130869)	1.0714399221744275	0.0753258535148633	1.285096880176236	0.1378236088552167	0.9113861798284464	0.068477166068426	1.0703200129330417	0.0716203868742152	0.9525081146594314	0.0984745906280238	0.9587086735321256	0.2313639388109409	0.9211566522618788	0.100756658436346	0.9868325476548524	0.0697944352340459	1.0053898518510893
542	1	O=C(Nc1cc(C(F)(F)F)cc(C(F)(F)F)c1)c1ccc([N+](=O)[O-])cc1	[O][=C][Branch2_3][epsilon][F][N][c][c][c][Branch1_3][Branch2_2][C][Branch1_2][epsilon][F][Branch1_3][epsilon][F][F][c][c][Branch1_3][Branch2_2][C][Branch1_2][epsilon][F][Branch1_3][epsilon][F][F][c][Ring1][=O][c][c][c][c][Branch1_3][Branch1_2][N+expl][Branch1_3][epsilon][=O][O-expl][c][c][Ring1][Branch2_1]	ChemBridge ES550-2 (6129987)	1.0310222489623384	0.1420950680840573	1.4207856667271277	0.1427580431381485	1.0245425708221518	0.0631151599600579	1.052429743283701	0.0745842273213429	0.97692344281983	0.0903735575680832	0.6956230828056591	0.1173981702102978	0.8885253283535927	0.0697490204164583	0.998369247554746	0.0302200298425685	1.0105947835902878
543	1	COC(=O)C1=C(C)N(c2ccc(Br)cc2)C(=O)C1=Cc1ccc(O)cc1	[C][O][C][Branch1_3][epsilon][=O][C][=C][Branch1_3][epsilon][C][N][Branch1_3][O][c][c][c][c][Branch1_3][epsilon][Br][c][c][Ring1][Branch1_2][C][Branch1_3][epsilon][=O][C][Ring1][=O][=C][c][c][c][c][Branch1_3][epsilon][O][c][c][Ring1][Branch1_2]	ChemBridge ES550-2 (6133147)	0.9559751033851668	0.1040799058212533	1.3128769879513214	0.1623900009218901	0.9304306033537888	0.0573459577865171	1.0543520664552528	0.0654094200779441	1.1170207466341722	0.0880430323357593	0.5348382372159577	0.16060574054428	0.8462290073005552	0.0553476709869391	0.46843675564084	0.0347036381786141	1.0106853787675383
544	1	CN(C)CCNC(=S)NC(=O)C12CCC3CC(CC(C3)C1)C2	[C][N][Branch1_3][epsilon][C][C][C][N][C][Branch1_3][epsilon][=S][N][C][Branch1_3][epsilon][=O][C][C][C][C][C][C][Branch1_3][F][C][C][Branch1_3][Ring2][C][Ring1][Branch1_1][C][Ring1][Branch2_2][C][Ring1][Branch2_3]	ChemBridge ES550-2 (6146624)	1.0026394159255376	0.0942497774049524	1.4960546101635357	0.1651327953890588	0.9818290241827972	0.0623762080418222	1.075015278560151	0.0682281450930485	0.9778070935656968	0.1016721302110396	0.8855253144335733	0.221682078643734	0.8913174732646671	0.0616496118545682	0.9935941644596396	0.0334346694174142	1.0140688529712945
545	1	CCCC1=NN2C(=N)C(=Cc3cccc(OCc4ccccc4F)c3)C(=O)N=C2S1	[C][C][C][C][=N][N][C][Branch1_3][epsilon][=N][C][Branch2_3][epsilon][Ring2][=C][c][c][c][c][c][Branch1_3][O][O][C][c][c][c][c][c][c][Ring1][Branch1_1][F][c][Ring1][N][C][Branch1_3][epsilon][=O][N][=C][Ring2][epsilon][Branch1_1][S][Ring2][epsilon][Branch2_1]	ChemBridge ES550-2 (6253758)	0.9986528953364407	0.1016473125639551	1.6003128092870855	0.160167402739162	0.9717034223187216	0.060782602199664	1.1738361704695386	0.0970957674203861	0.9827079839874382	0.1230931947591928	0.7452275422482302	0.1193604732424336	0.9021706901132048	0.074502442565133	0.9639681711197546	0.0639378491879024	1.009144304212691
546	1	CCCC1=NN2C(=N)C(=Cc3ccc(OCc4ccc(F)cc4)c(OCC)c3)C(=O)N=C2S1	[C][C][C][C][=N][N][C][Branch1_3][epsilon][=N][C][Branch2_3][epsilon][F][=C][c][c][c][c][Branch1_3][N][O][C][c][c][c][c][Branch1_3][epsilon][F][c][c][Ring1][Branch1_2][c][Branch1_3][Ring2][O][C][C][c][Ring1][C][C][Branch1_3][epsilon][=O][N][=C][Ring2][epsilon][Branch2_1][S][Ring2][epsilon][F]	ChemBridge ES550-2 (6263455)	1.0295060498821718	0.057316826043335	1.58825358439818	0.171397453044585	0.969548524530054	0.0839635711430587	1.1904775321298209	0.0734802832029225	0.9920355736686368	0.1012577862377326	0.8529230432913568	0.1458916585719988	0.9037602806479584	0.047497111615867	0.9647183064797096	0.0402377824253561	1.0121974175450594
547	1	CC1CN(Cc2ccccn2)CCC1=O	[C][C][C][N][Branch1_3][Branch2_3][C][c][c][c][c][c][n][Ring1][Branch1_1][C][C][C][Ring1][O][=O]	ChemBridge ES550-2 (6208469)	0.9930215085437532	0.0639677480476001	1.5812771266392387	0.2255364327888697	1.0326291034916606	0.0621710029280645	1.1700712744720272	0.1147562375958911	0.9882622576888376	0.1070889756987135	0.6788089328722328	0.1176424853929033	0.9294327442873602	0.0889406248915469	0.978492714453415	0.0271202915592392	1.0122202901871358
548	1	Cc1cc(C)c(NC(=O)C2C3CCC4C(CCC32)C4(Cl)Cl)c(C)c1	[C][c][c][c][Branch1_3][epsilon][C][c][Branch2_3][epsilon][Branch2_2][N][C][Branch1_3][epsilon][=O][C][C][C][C][C][C][Branch1_3][Branch2_1][C][C][C][Ring1][Branch1_3][Ring1][Branch2_1][C][Ring1][Branch1_1][Branch1_3][epsilon][Cl][Cl][c][Branch1_3][epsilon][C][c][Ring2][epsilon][Ring2]	ChemBridge ES550-2 (6371211)	1.0270137109819288	0.0784713238941524	1.6103724185715944	0.1352423479594758	1.0154224432067631	0.0616422091155591	1.1049338666411082	0.1060913003301703	1.0109372820769815	0.1083810606036034	0.7627787161255944	0.1241494189193557	0.9477035309258874	0.0494909080722549	1.02772336684624	0.0268095962753006	1.014319938060932
549	1	COc1ccc(C2C3=C(CC(c4ccccc4)CC3=O)Nc3ccccc3N2C(=O)C(C)C)cc1OC	[C][O][c][c][c][c][Branch2_3][Ring1][Branch1_2][C][C][=C][Branch1_3][=C][C][C][Branch1_3][Branch2_2][c][c][c][c][c][c][Ring1][Branch1_1][C][C][Ring1][F][=O][N][c][c][c][c][c][c][Ring1][Branch1_1][N][Ring2][epsilon][Ring1][C][Branch1_3][epsilon][=O][C][Branch1_3][epsilon][C][C][c][c][Ring2][epsilon][N][O][C]	ChemBridge ES550-2 (6241450)	1.0528539130975374	0.062897964620868	1.557494348346744	0.2114799546279566	1.0082694101402956	0.0710807665299494	1.200104588303485	0.0875059343319378	1.0189366329193814	0.0894235211215508	0.6037600108623806	0.1059220512195241	0.9241781519335056	0.0573773919560035	1.024995815234121	0.0251277702853412	1.01163976022674
550	1	CCOP(C)(=O)C(c1ccccc1)N(C)S(C)(=O)=O	[C][C][O][P][Branch1_2][epsilon][C][Branch1_3][epsilon][=O][C][Branch1_3][Branch2_2][c][c][c][c][c][c][Ring1][Branch1_1][N][Branch1_3][epsilon][C][S][Branch1_2][epsilon][C][Branch1_1][epsilon][=O][=O]	ChemBridge ES550-2 (5843219)	1.0440584281759864	0.058183355717564	1.661865806912969	0.1856709013258059	1.0325155054344477	0.0617071255348137	1.2183961395703449	0.1698149340519929	1.0144016280417525	0.0891060857914084	0.6785688674694629	0.1082121398519777	0.8994788879098723	0.0679709689368681	1.0291467086553467	0.0459739850712481	1.0088863520530533
551	1	Clc1cccc(CNCCc2c[nH]c3ccccc23)c1	[Cl][c][c][c][c][c][Branch1_3][=C][C][N][C][C][c][c][nHexpl][c][c][c][c][c][c][Ring1][Branch2_1][Ring1][Branch1_1][c][Ring1][=C]	ChemBridge ES550-2 (5937338)	0.9775086228841104	0.1123691783200476	2.301629185721108	0.2383754270832103	0.9922594328956884	0.0992323031037218	1.7041455591669283	0.259766083544531	0.3172877256366316	0.0280446155903631	1.5783715120947803	0.2708375767076445	0.90524952847497	0.0444563112388833	1.1338244050686006	0.0276651537686222	0.25826236057238405
552	1	CC(=O)N(C=Cc1cc[n+](CCCS(=O)(=O)[O-])c2ccccc12)c1ccccc1	[C][C][Branch1_3][epsilon][=O][N][Branch2_3][epsilon][F][C][=C][c][c][c][n+expl][Branch1_3][O][C][C][C][S][Branch1_1][epsilon][=O][Branch1_3][epsilon][=O][O-expl][c][c][c][c][c][c][Ring1][#N][Ring1][Branch1_1][c][c][c][c][c][c][Ring1][Branch1_1]	ChemBridge ES550-2 (5916700)	1.0498247818966686	0.0629411662391854	1.5745693112545287	0.1619786289385504	0.9081234819113648	0.0937769257661874	1.2514140703077463	0.2460505293905362	0.982309575283849	0.1002569061359308	0.8364330974388418	0.1747002617440528	0.8681217917405798	0.0543892841909421	1.0078444893921708	0.0521034710834862	1.0110886159464187
553	1	CC(=O)N(C1=C(Nc2ccccc2)C(=O)c2ccccc2C1=O)c1ccccc1	[C][C][Branch1_3][epsilon][=O][N][Branch2_3][epsilon][F][C][=C][Branch1_3][Branch2_3][N][c][c][c][c][c][c][Ring1][Branch1_1][C][Branch1_3][epsilon][=O][c][c][c][c][c][c][Ring1][Branch1_1][C][Ring1][C][=O][c][c][c][c][c][c][Ring1][Branch1_1]	ChemBridge ES550-2 (6027457)	1.5160755635592869	0.0975199721262272	5.771476251353873	0.4297582319852829	2.635985341894072	0.1573683112663381	3.685207579340275	0.3936194425432386	2.439155005885148	0.1932947674845858	1.0025575842411498	0.1827802305315035	4.16830494834454	0.4036817074644781	2.116152295109238	0.0629217726941541	0.3341346543541597
554	1	COc1ccc(S(=O)(=O)N(CC(=O)Nc2ccccc2F)c2ccc(C)cc2)cc1OC	[C][O][c][c][c][c][Branch2_3][epsilon][=C][S][Branch1_1][epsilon][=O][Branch1_3][epsilon][=O][N][Branch1_3][#N][C][C][Branch1_3][epsilon][=O][N][c][c][c][c][c][c][Ring1][Branch1_1][F][c][c][c][c][Branch1_3][epsilon][C][c][c][Ring1][Branch1_2][c][c][Ring2][epsilon][Branch2_2][O][C]	ChemBridge ES550-2 (6491047)	0.987148419958466	0.0571336975713537	1.540998218915782	0.12080583746534	0.9333896694370224	0.0594340599877953	1.157440648072659	0.2612022260230736	0.9839441787878044	0.0866840922867791	0.6885325851732365	0.1330616913551555	0.9022280288033432	0.06599497919252	0.978961635824227	0.0239648681119423	1.0098554569793732
555	1	Cc1ccc(CSCCNC(=O)CN(c2cccc(C)c2)S(C)(=O)=O)cc1	[C][c][c][c][c][Branch2_3][epsilon][N][C][S][C][C][N][C][Branch1_3][epsilon][=O][C][N][Branch1_3][O][c][c][c][c][c][Branch1_3][epsilon][C][c][Ring1][Branch1_2][S][Branch1_2][epsilon][C][Branch1_1][epsilon][=O][=O][c][c][Ring2][epsilon][Branch1_3]	ChemBridge ES550-2 (6485230)	1.0071815005302316	0.0558433140022342	1.4427012173897218	0.1968360881314807	0.990044888160781	0.0606927815409647	1.147851471540735	0.1969830568467695	0.950713658078091	0.0898882905830699	0.6822433347693515	0.1174454903189327	0.9431784487547142	0.0778889172271845	0.997502263665726	0.0244585531439693	1.0025476143473357
556	1	C=CCN1C(=O)C(=C2C(=O)N(Cc3ccccc3F)c3ccccc32)SC1=S	[C][=C][C][N][C][Branch1_3][epsilon][=O][C][Branch2_3][epsilon][Branch2_3][=C][C][Branch1_3][epsilon][=O][N][Branch1_3][F][C][c][c][c][c][c][c][Ring1][Branch1_1][F][c][c][c][c][c][c][Ring1][Branch1_1][Ring1][C][S][C][Ring2][epsilon][Branch1_1][=S]	ChemBridge ES550-2 (6518600)	1.0179953172658731	0.0786173348281014	1.3697045033563755	0.1818435023250955	1.011487138840479	0.0619328211115478	1.1339988575609403	0.1941654202618065	1.0867667244970796	0.1002195973023824	0.7190460557370112	0.1283889871147172	0.9455405534897529	0.1416135300327517	0.9040710282767566	0.0391294483285746	1.0058676370584336
557	1	Cc1ccc(C2=NN3C(=N)C(=Cc4c[nH]c5ccccc45)C(=O)N=C3S2)cc1	[C][c][c][c][c][Branch2_3][epsilon][C][C][=N][N][C][Branch1_3][epsilon][=N][C][Branch1_3][=N][=C][c][c][nHexpl][c][c][c][c][c][c][Ring1][Branch2_1][Ring1][Branch1_1][C][Branch1_3][epsilon][=O][N][=C][Ring1][C][S][Ring1][S][c][c][Ring2][epsilon][Branch2_1]	ChemBridge ES550-2 (6521969)	1.0330562345138006	0.0646264958962744	1.38015525959019	0.1985030090275607	0.931542924302502	0.0580851601594189	1.12009098746561	0.2086460967828222	0.996584234776132	0.0794220962823212	0.7455150031999715	0.1469707689185349	0.8855898367171731	0.1024657295963225	0.9740887511316956	0.0239162853821138	1.0120027144189723
558	1	O=S(=O)(Nc1nc2ccccc2n2nnnc12)c1ccc(F)cc1	[O][=S][Branch1_1][epsilon][=O][Branch1_3][=S][N][c][n][c][c][c][c][c][c][Ring1][Branch1_1][n][n][n][n][c][Ring1][O][Ring1][Ring2][c][c][c][c][Branch1_3][epsilon][F][c][c][Ring1][Branch1_2]	ChemBridge ES550-2 (6625957)	1.0299831536628006	0.0678378155214954	1.2066929856560056	0.1482598090993269	0.9335460061742455	0.0669799580922208	0.9636792537924292	0.2502297934979779	1.0150142000019386	0.1016303552640418	0.5509306471121174	0.095496291255125	0.9158017172002826	0.0816266474117504	0.8649300959644199	0.0211828309080947	1.0085862122389426
559	1	CN1CCN(C(=O)CN2C(=O)c3cccc4cccc(c34)C2=O)CC1	[C][N][C][C][N][Branch2_3][epsilon][O][C][Branch1_3][epsilon][=O][C][N][C][Branch1_3][epsilon][=O][c][c][c][c][c][c][c][c][c][Branch1_3][Branch1_2][c][Ring1][Branch2_2][Ring1][Branch1_1][C][Ring1][=O][=O][C][C][Ring2][epsilon][Branch1_1]	ChemBridge ES550-2 (6630640), LifeChem Diversity (F0885-0028)	0.9807699742460372	0.0605533259380798	1.2081294518881962	0.1871319629465088	0.8803919536594809	0.0911260664171835	0.96687509002764	0.2600552017332131	0.880991697810749	0.081938154766896	0.9436117245472586	0.260670400997161	0.9104754514837554	0.0604235120539271	0.9706168064595844	0.0257159545302581	1.0105828552416818
560	1	Cc1[nH]c2ccc(Br)cc2c(=O)c1CN1CCCCC1	[C][c][nHexpl][c][c][c][c][Branch1_3][epsilon][Br][c][c][Ring1][Branch1_2][c][Branch1_3][epsilon][=O][c][Ring1][F][C][N][C][C][C][C][C][Ring1][Branch1_1]	ChemBridge ES550-2 (6629229)	0.9698870937744744	0.0545009518031725	1.25003085052896	0.1682622243656016	0.898962846152854	0.0536442240167008	0.9199426471922144	0.0915495333135764	0.8277889671499594	0.0921136357222979	0.8329772363192246	0.4027115354645221	0.9065667602315672	0.0443727512796933	0.950663068069226	0.0348334887034186	1.0044639217070408
561	1	COc1cc(-c2nnc(SCc3ccc([N+](=O)[O-])cc3)n2-c2ccccc2)cc(OC)c1OC	[C][O][c][c][c][Branch2_3][epsilon][#N][-c][n][n][c][Branch1_3][=C][S][C][c][c][c][c][Branch1_3][Branch1_2][N+expl][Branch1_3][epsilon][=O][O-expl][c][c][Ring1][Branch2_1][n][Ring1][=N][-c][c][c][c][c][c][Ring1][Branch1_1][c][c][Branch1_3][Ring1][O][C][c][Ring2][epsilon][F][O][C]	ChemBridge ES550-2 (6632027)	0.94247422845192	0.0527369755961001	1.368880221920826	0.2046406946274422	0.9942815938240256	0.0744944048485297	0.9686507469893788	0.0605009737190085	0.9856765091403163	0.094680947403093	0.6303604925524533	0.112294229743541	1.0076399130259326	0.055556036770496	1.073719059293167	0.0671956428602053	1.0132900524370183
562	1	CCN(CC)c1ccc(C2Nc3ccccc3-c3nnc(SC)nc3O2)c(OC)c1	[C][C][N][Branch1_3][Ring1][C][C][c][c][c][c][Branch2_3][epsilon][Branch1_3][C][N][c][c][c][c][c][c][Ring1][Branch1_1][-c][n][n][c][Branch1_3][Ring1][S][C][n][c][Ring1][Branch1_3][O][Ring1][#N][c][Branch1_3][Ring1][O][C][c][Ring2][epsilon][Branch1_2]	ChemBridge ES550-2 (6634178)	0.9857170660503328	0.0656768424449312	1.3924091711308166	0.2359929483033375	0.9845890148487968	0.0595177644281235	0.8698986912985215	0.0761384176853529	0.889319042967914	0.0705376106690235	0.8547381229957722	0.1775523816230649	1.0156579809457924	0.0789564303262337	0.95402110951903	0.0240230875535286	1.0138873137135365
563	1	Cc1[nH]nc(-c2ccc(OCc3ccccc3)c(C)c2O)c1-c1cnn(-c2ccccc2)c1	[C][c][nHexpl][n][c][Branch2_3][epsilon][Branch1_2][-c][c][c][c][Branch1_3][F][O][C][c][c][c][c][c][c][Ring1][Branch1_1][c][Branch1_3][epsilon][C][c][Ring1][N][O][c][Ring1][S][-c][c][n][n][Branch1_3][Branch2_2][-c][c][c][c][c][c][Ring1][Branch1_1][c][Ring1][Branch2_3]	ChemBridge ES550-2 (6632637)	1.104295797363125	0.0773738624725093	1.5804139892310438	0.1933554631308934	0.783544710670455	0.0491641189630622	1.1102661417121806	0.0952054806757992	0.8924716561976579	0.0733530780613807	1.180023501708208	0.1882012911337704	0.8831273892743929	0.0594513877674933	0.9504447695635851	0.0255756855649687	1.0106162890117527
564	1	O=C(Nc1nc2ccccc2n1CCN1CCOCC1)C1CCCCC1	[O][=C][Branch2_3][epsilon][Branch1_2][N][c][n][c][c][c][c][c][c][Ring1][Branch1_1][n][Ring1][Branch2_1][C][C][N][C][C][O][C][C][Ring1][Branch1_1][C][C][C][C][C][C][Ring1][Branch1_1]	ChemBridge ES550-2 (6639082)	1.0013273113586572	0.0879733409847715	1.553548107709943	0.2716202033146246	0.9332749561113654	0.0683516418642386	1.0684071157182218	0.1208260067733057	1.0344637487917692	0.1037696816179372	0.858713791325117	0.1752985080416139	0.9307213066988886	0.1021878762004095	1.0293753297347976	0.0393225739389859	1.0162946606907672
565	1	COc1ccc(N(CC(=O)N2CCc3ccccc3C2)S(C)(=O)=O)c(OC)c1	[C][O][c][c][c][c][Branch2_3][epsilon][O][N][Branch1_3][S][C][C][Branch1_3][epsilon][=O][N][C][C][c][c][c][c][c][c][Ring1][Branch1_1][C][Ring1][Branch2_2][S][Branch1_2][epsilon][C][Branch1_1][epsilon][=O][=O][c][Branch1_3][Ring1][O][C][c][Ring2][epsilon][Branch1_3]	ChemBridge ES550-2 (6490748)	1.089784229458718	0.0930258023481829	1.489018003208978	0.2841923430776195	0.9132025737288866	0.0569399632566791	1.1302953293837943	0.0893443944438358	1.0405520492746616	0.1258074152472295	1.036500825215173	0.2474999675605144	0.9226028960712868	0.0875960852447043	0.9916202590004451	0.0260746768151275	1.0097534947682414
566	1	Cc1ccc(CNC(=O)CN(c2cccc3ccccc23)S(C)(=O)=O)cc1	[C][c][c][c][c][Branch2_3][epsilon][N][C][N][C][Branch1_3][epsilon][=O][C][N][Branch1_3][=N][c][c][c][c][c][c][c][c][c][c][Ring1][Branch2_2][Ring1][Branch1_1][S][Branch1_2][epsilon][C][Branch1_1][epsilon][=O][=O][c][c][Ring2][epsilon][Branch1_3]	ChemBridge ES550-2 (6495589)	1.0332352149412976	0.097902822580455	1.4653985743117195	0.2779663862045978	0.9569845873685	0.0732583502848982	1.0722297098134226	0.0957151618077082	0.9702633816962236	0.0782007385946624	0.8288899491563091	0.1709962899008557	0.9092012237447618	0.0500369932266203	1.0787886477409323	0.0312816748673676	1.0128262419869725
567	1	O=C(c1ccc(Cl)cc1)c1ccc(N2CCOCC2)c([N+](=O)[O-])c1	[O][=C][Branch1_3][O][c][c][c][c][Branch1_3][epsilon][Cl][c][c][Ring1][Branch1_2][c][c][c][c][Branch1_3][Branch2_2][N][C][C][O][C][C][Ring1][Branch1_1][c][Branch1_3][Branch1_2][N+expl][Branch1_3][epsilon][=O][O-expl][c][Ring1][N]	ChemBridge ES550-2 (6453666)	1.0434432182066395	0.0796497460442168	1.618201619085288	0.2449606115728303	0.7348837958989973	0.0437549207244536	1.4053234697157553	0.2416772247251188	0.6961056844613442	0.0609759080143834	1.0804429831931832	0.2264009725931473	0.9556785948281435	0.0533305770727397	1.1127853538457273	0.0272623120699556	1.0046519878946552
568	1	CS(=O)(=O)N(CC(=O)NC1CC1)c1cccc2ccccc12	[C][S][Branch1_1][epsilon][=O][Branch1_3][epsilon][=O][N][Branch1_3][O][C][C][Branch1_3][epsilon][=O][N][C][C][C][Ring1][epsilon][c][c][c][c][c][c][c][c][c][c][Ring1][Branch2_2][Ring1][Branch1_1]	ChemBridge ES550-2 (6473647)	1.006647932622824	0.1245532008638813	1.5898705391762435	0.3547791638259901	0.9011098773158904	0.0560431767739338	1.1646907937667246	0.1710877529990284	1.040833864200084	0.094464944719878	0.9739830084641194	0.1688464037875925	0.8857331834425184	0.0785371063361392	1.0022958732472038	0.0386188551358642	1.013365278981757
569	1	CN1CCN(C2=C(Cl)C(=O)N(c3ccc(Cl)c(Cl)c3)C2=O)CC1	[C][N][C][C][N][Branch2_3][epsilon][O][C][=C][Branch1_3][epsilon][Cl][C][Branch1_3][epsilon][=O][N][Branch1_3][=N][c][c][c][c][Branch1_3][epsilon][Cl][c][Branch1_3][epsilon][Cl][c][Ring1][Branch1_3][C][Ring1][N][=O][C][C][Ring2][epsilon][Ring1]	ChemBridge ES550-2 (6500959)	1.0079160662564493	0.0905788973129513	1.5422081106277252	0.2804900594884731	0.7592210046419132	0.0452983382081173	1.2447140738575797	0.214428499155241	0.902425474068909	0.1072230577377519	0.6684293076475188	0.1117477713406068	0.8693530154619699	0.0735692131705354	0.5241658079847407	0.0163606024753184	1.0080906330166517
570	1	CCCCN(Cc1ccccc1)C(=O)C1CCN(Cc2c(F)cccc2Cl)CC1	[C][C][C][C][N][Branch1_3][Branch2_3][C][c][c][c][c][c][c][Ring1][Branch1_1][C][Branch1_3][epsilon][=O][C][C][C][N][Branch1_3][N][C][c][c][Branch1_3][epsilon][F][c][c][c][c][Ring1][Branch1_2][Cl][C][C][Ring1][N]	ChemBridge ES550-2 (6578781)	1.0940564014905465	0.0903194619222318	1.6901188242567944	0.2744310071688058	0.7573731442389491	0.0558092643456594	1.3641847172834347	0.2467180332725824	0.3774978507757826	0.0337336237361603	1.7021915346763667	0.3039178492141348	0.933785810388119	0.0538089904072537	1.009171097827242	0.028771717445972	0.6174666830988063
571	1	CCN(CC)c1ccc2cc(-c3nnc(NCc4ccccc4)s3)c(=O)oc2c1	[C][C][N][Branch1_3][Ring1][C][C][c][c][c][c][c][c][Branch1_3][S][-c][n][n][c][Branch1_3][F][N][C][c][c][c][c][c][c][Ring1][Branch1_1][s][Ring1][O][c][Branch1_3][epsilon][=O][o][c][Ring1][#C][c][Ring2][epsilon][Branch1_1]	ChemBridge ES550-2 (6625270)	1.1426292142859262	0.072361797003395	1.4668763331115913	0.2476888668748617	0.9120137573142276	0.0697881222763262	1.284338440237452	0.2176047807383194	1.1157307137649737	0.1479885592641935	0.9399250609986118	0.1522445427887782	0.8091012705661651	0.0860975249336415	0.5976609914786135	0.0264066139850158	0.9974633895742063
572	1	CCOc1ccccc1OCCCCOc1cccc(Br)c1	[C][C][O][c][c][c][c][c][c][Ring1][Branch1_1][O][C][C][C][C][O][c][c][c][c][c][Branch1_3][epsilon][Br][c][Ring1][Branch1_2]	ChemBridge ES550-2 (6470573)	1.0504745663002235	0.075224226112279	1.4875152831520058	0.2396639941928104	0.9676669073411542	0.066673822523093	1.2033469037416982	0.2005701475507117	0.7284442662651949	0.0605408235378202	0.9173522746737252	0.1462422747994436	0.9130095722892082	0.0909077163967617	1.1922105007457364	0.031214949065499	1.0040870738883936
573	1	COc1ccc(OC)c(Nc2nc(-c3c(C)nc4ncccn34)cs2)c1	[C][O][c][c][c][c][Branch1_3][Ring1][O][C][c][Branch2_3][epsilon][Branch2_1][N][c][n][c][Branch1_3][C][-c][c][Branch1_3][epsilon][C][n][c][n][c][c][c][n][Ring1][Branch2_2][Ring1][Branch1_1][c][s][Ring1][N][c][Ring2][epsilon][Branch1_1]	ChemBridge ES550-2 (6508084)	1.3504088259240448	0.1148485197879347	0.3810832469203377	0.0353549841291186	1.0937133519387108	0.0825552142865906	0.361219558405756	0.0657422329694611	2.135288049434409	0.1764291042363976	0.2473984359314456	0.0394506047136769	1.2440788064203752	0.0780926573442995	0.2999110828073176	0.0141620742964363	0.9071718210383167
574	1	COC(=O)c1ccc(N2C(=O)NC(=O)C(=Cc3ccc(OCc4ccccc4F)cc3)C2=O)cc1	[C][O][C][Branch1_3][epsilon][=O][c][c][c][c][Branch2_3][Ring1][Ring1][N][C][Branch1_3][epsilon][=O][N][C][Branch1_3][epsilon][=O][C][Branch2_3][epsilon][Ring2][=C][c][c][c][c][Branch1_3][O][O][C][c][c][c][c][c][c][Ring1][Branch1_1][F][c][c][Ring1][N][C][Ring2][epsilon][Branch1_1][=O][c][c][Ring2][epsilon][O]	ChemBridge ES550-2 (6542106)	1.0380378369029333	0.0572338603056785	1.2538791410592935	0.2373338817505866	0.8799386766990729	0.0556025293069569	1.0755091457728625	0.2507118716389231	1.0563689534922145	0.111355437395589	0.7630004099637795	0.22703929550796	0.925782077140794	0.0461234568488853	0.9423650132713038	0.0428571766001133	1.0029702290317282
575	1	COc1ccc(C(=O)NCCOc2cc(C)cc(C)c2)cc1OC	[C][O][c][c][c][c][Branch2_3][epsilon][Ring2][C][Branch1_3][epsilon][=O][N][C][C][O][c][c][c][Branch1_3][epsilon][C][c][c][Branch1_3][epsilon][C][c][Ring1][Branch1_3][c][c][Ring1][#C][O][C]	ChemBridge ES550-2 (6558073)	1.0042308508474551	0.0558008433719877	1.4217659788338652	0.1878894592015406	0.8267936060783829	0.0617508660485088	1.028233411454572	0.2078471054917287	1.4846543755973909	0.1179030752421117	0.9186841359146872	0.1482638308061735	1.0186364765998157	0.0518728806912856	1.0210064560436352	0.0452072310468727	1.0100247380393377
576	1	O=C(C=Cc1ccco1)Nc1ccc(C(=O)O)cc1NC(=O)C=Cc1ccco1	[O][=C][Branch1_3][Branch2_3][C][=C][c][c][c][c][o][Ring1][Ring2][N][c][c][c][c][Branch1_3][Branch1_2][C][Branch1_3][epsilon][=O][O][c][c][Ring1][Branch2_1][N][C][Branch1_3][epsilon][=O][C][=C][c][c][c][c][o][Ring1][Ring2]	ChemBridge ES550-2 (6572652)	1.1110508905130252	0.0613552381266007	1.2664555962507222	0.1930729348322241	0.9315080522481228	0.0557945436097946	0.975570101611856	0.2683721661742804	0.690719551997325	0.0693804195811189	0.7626640096341102	0.1965625741990149	0.8556359803396849	0.0800593595101386	0.8843748538545704	0.0277198975008377	1.0175674006078266
577	1	CC(C)(C)CC(=O)Nc1nc2ccc(S(C)(=O)=O)cc2s1	[C][C][Branch1_2][epsilon][C][Branch1_3][epsilon][C][C][C][Branch1_3][epsilon][=O][N][c][n][c][c][c][c][Branch1_3][Branch2_2][S][Branch1_2][epsilon][C][Branch1_1][epsilon][=O][=O][c][c][Ring1][Branch2_2][s][Ring1][O]	ChemBridge ES550-2 (6607704)	1.1941150056353984	0.0675397515883169	0.8305511530678956	0.112106297136416	1.2466770593310663	0.1182976984426972	0.7790803300900915	0.2269261369027381	0.986909941220684	0.1152563371772985	0.7925536189164745	0.1315248965363966	1.0690368736079203	0.0735738403414187	0.7872294995753885	0.0334408266974358	0.9476755154502903
578	1	CCOC(=O)C1CCCN(S(=O)(=O)c2ccc(F)cc2)C1	[C][C][O][C][Branch1_3][epsilon][=O][C][C][C][C][N][Branch1_3][#C][S][Branch1_1][epsilon][=O][Branch1_3][epsilon][=O][c][c][c][c][Branch1_3][epsilon][F][c][c][Ring1][Branch1_2][C][Ring1][=N]	ChemBridge ES550-2 (6615871)	1.0953307497962488	0.1114631026387715	1.3000115871169786	0.1815556722735575	0.9697576971098064	0.0587095878826791	1.0227402520012014	0.2958967737665107	1.0734762053192188	0.115627662381966	1.106418059772889	0.1793866198530828	0.9461282750636686	0.0510368270347305	0.9637527710582284	0.0598356209915733	0.9827885513799864
579	1	CC(=O)Oc1ccc(C(=O)Nc2ccccc2Br)cc1	[C][C][Branch1_3][epsilon][=O][O][c][c][c][c][Branch1_3][=N][C][Branch1_3][epsilon][=O][N][c][c][c][c][c][c][Ring1][Branch1_1][Br][c][c][Ring1][=N]	ChemBridge ES550-2 (6621987)	1.0065128592792114	0.0916830123381318	1.0838645823921698	0.2003048970773392	0.8768232738786159	0.0664288247522206	0.9045014226893262	0.2560121906264114	0.855646696885267	0.068145405727574	0.9579900211527724	0.1685497339366569	1.035332007376124	0.0641807108296457	0.9524984776114478	0.0493477184480986	0.9920190459617508
580	1	COC(=O)C1=CN(C2CC2)C=C(C(=O)OC)C1c1ccccc1OC	[C][O][C][Branch1_3][epsilon][=O][C][=C][N][Branch1_3][Branch1_2][C][C][C][Ring1][epsilon][C][=C][Branch1_3][Branch1_3][C][Branch1_3][epsilon][=O][O][C][C][Ring1][O][c][c][c][c][c][c][Ring1][Branch1_1][O][C]	ChemBridge ES550-2 (6624029)	1.0544736226490912	0.0581202201831147	1.2198258068980938	0.1714226315128748	0.9699635238842272	0.0605783417644919	1.0048924689562937	0.0965616667640274	0.917163431213608	0.0737064102802697	0.6809741529840323	0.1405822846120908	0.8995935652901486	0.0531682256579391	0.9342546074685054	0.0737835185646483	1.0131794200036197
581	1	CC(=NN1CCN(C2c3ccccc3-c3ccccc32)CC1)c1ccccc1O	[C][C][Branch2_3][epsilon][O][=N][N][C][C][N][Branch1_3][S][C][c][c][c][c][c][c][Ring1][Branch1_1][-c][c][c][c][c][c][Ring1][Branch1_1][Ring1][O][C][C][Ring1][=C][c][c][c][c][c][c][Ring1][Branch1_1][O]	ChemBridge ES550-2 (6626236)	0.9400446534830272	0.0522275748754126	1.3506622284401546	0.1167535822657145	0.962304378014822	0.0693688362921074	0.984417628376218	0.0862762610437471	0.9528608160840568	0.1156843920124686	0.7851098932187545	0.1269350939086673	0.951511879470334	0.0601312816859923	1.0196645688309125	0.0357024263478739	1.015578547379764
582	1	O=c1oc2c3c4c(cc2cc1-c1nnc(-c2ccccc2)o1)CCCN4CCC3	[O][=c][o][c][c][c][c][Branch2_3][epsilon][Branch1_3][c][c][Ring1][Branch1_1][c][c][Ring1][Branch2_2][-c][n][n][c][Branch1_3][Branch2_2][-c][c][c][c][c][c][Ring1][Branch1_1][o][Ring1][Branch2_3][C][C][C][N][Ring1][S][C][C][C][Ring2][epsilon][Branch1_2]	ChemBridge ES550-2 (6626652)	1.035545519285814	0.1027613027653165	1.4056437139116928	0.1693131357729884	0.9800969923739338	0.0583425878720632	1.0420889503036486	0.068736812432058	1.0084708900266257	0.124937641718594	0.745917170643197	0.1190072331058704	0.8912888039195981	0.0656408335911035	1.017678419931084	0.0582624818553283	1.0119986034585664
583	1	Cc1c(NC=C2C(=O)NC(=O)NC2=O)c(=O)n(-c2ccccc2)n1C	[C][c][c][Branch1_3][=C][N][C][=C][C][Branch1_3][epsilon][=O][N][C][Branch1_3][epsilon][=O][N][C][Ring1][Branch1_3][=O][c][Branch1_3][epsilon][=O][n][Branch1_3][Branch2_2][-c][c][c][c][c][c][Ring1][Branch1_1][n][Ring2][epsilon][Ring2][C]	ChemBridge ES550-2 (6627577)	1.0805178979948626	0.0738836885753213	1.4505763285678257	0.1947635854502387	0.9570295565853985	0.0602757922564694	1.076498366063926	0.0685129968540521	0.9673927407620284	0.0772312320844771	0.8089166620287471	0.1596651883860576	0.9405583199140544	0.0615084501680252	1.0090126927620595	0.0290895308925304	1.0155826816578988
584	1	O=C(O)c1coc(CNC(=O)c2cocc2C(=O)O)c1	[O][=C][Branch1_3][epsilon][O][c][c][o][c][Branch1_3][#C][C][N][C][Branch1_3][epsilon][=O][c][c][o][c][c][Ring1][Ring2][C][Branch1_3][epsilon][=O][O][c][Ring1][#N]	ChemBridge ES550-2 (6628321)	1.084366312395241	0.0799356337967258	1.5094202706554611	0.2123566428155035	0.9024145223246504	0.0542504919217744	1.1368429428990394	0.0725183298281394	1.0436313280254566	0.0997020354289661	0.8617307418723388	0.1443203580899458	0.8615786369751971	0.0473494334071377	0.9959884753007866	0.0266640093264972	1.0088846359361103
585	1	COC(=O)C1=CN(CC2CCCO2)C=C(C(=O)OC)C1c1ccc2c(c1)OCO2	[C][O][C][Branch1_3][epsilon][=O][C][=C][N][Branch1_3][Branch2_2][C][C][C][C][C][O][Ring1][Ring2][C][=C][Branch1_3][Branch1_3][C][Branch1_3][epsilon][=O][O][C][C][Ring1][=N][c][c][c][c][c][Branch1_3][Ring2][c][Ring1][Branch1_1][O][C][O][Ring1][Branch1_1]	ChemBridge ES550-2 (6628358)	1.1001429172387969	0.0932030675183638	1.4581554787692714	0.1602313791590555	1.0239239752304454	0.071459929952495	1.1161809371339837	0.0885852648506505	1.0272831597464096	0.1243938050381121	0.911911667047349	0.2100840901859259	0.9257390731231904	0.0451378363032263	1.0710207726047742	0.0363112695215058	1.0138874415986079
586	1	COc1ccccc1N1C(=O)C(=Cc2ccc(C)s2)C(=O)NC1=S	[C][O][c][c][c][c][c][c][Ring1][Branch1_1][N][C][Branch1_3][epsilon][=O][C][Branch1_3][O][=C][c][c][c][c][Branch1_3][epsilon][C][s][Ring1][Branch1_1][C][Branch1_3][epsilon][=O][N][C][Ring1][N][=S]	ChemBridge ES550-2 (6631198)	1.077404028037578	0.0927810966567641	1.800222460366286	0.2853256688562018	0.9733746919129012	0.0844495234905059	1.391325292155005	0.1383330353182083	1.0696866277596813	0.1102241935482762	1.0021401328912527	0.1719489621471806	0.929719437738051	0.0503154545844804	0.9525735978078944	0.0486499522004483	0.9917588793120737
587	1	COc1ccc(C(=O)Nc2sc3c(c2C(N)=O)CCC(C)C3)c(OC)c1	[C][O][c][c][c][c][Branch2_3][epsilon][Branch2_3][C][Branch1_3][epsilon][=O][N][c][s][c][c][Branch1_3][Branch2_2][c][Ring1][Ring2][C][Branch1_2][epsilon][N][=O][C][C][C][Branch1_3][epsilon][C][C][Ring1][Branch2_3][c][Branch1_3][Ring1][O][C][c][Ring2][epsilon][Branch1_1]	ChemBridge ES550-2 (5697964)	1.083220567363592	0.0674293780123845	1.4950590212743426	0.2005566929416025	0.9471390174613796	0.0583923359685227	1.22368751201651	0.1127900062538117	1.0853490469697196	0.1055625110018513	0.8342189379491143	0.1637109395065555	0.9530728006600182	0.0464693871882765	0.9071041114519482	0.0675303721142207	1.014958532341884
588	1	COC(=O)CNC(c1ccccc1)c1cc(Br)ccc1NC(=O)c1ccccc1Cl	[C][O][C][Branch1_3][epsilon][=O][C][N][C][Branch1_3][Branch2_2][c][c][c][c][c][c][Ring1][Branch1_1][c][c][c][Branch1_3][epsilon][Br][c][c][c][Ring1][Branch1_2][N][C][Branch1_3][epsilon][=O][c][c][c][c][c][c][Ring1][Branch1_1][Cl]	ChemBridge ES550-2 (5688510)	1.0811833787020355	0.0915633125337677	1.7807970285792516	0.1656364113203385	0.9633919240716746	0.0913284716720966	1.5946518602942483	0.1609161052777199	0.6753904951719224	0.0589463985315471	0.6130646679845305	0.116505641298822	0.8942959689186905	0.0436704167166087	1.004417382559379	0.037383582855415	1.00715950214065
589	1	CCc1ccc2oc(-c3ccc(NC(=O)c4ccc(C)c([N+](=O)[O-])c4)cc3)nc2c1	[C][C][c][c][c][c][o][c][Branch2_3][epsilon][#N][-c][c][c][c][Branch2_3][epsilon][Branch1_1][N][C][Branch1_3][epsilon][=O][c][c][c][c][Branch1_3][epsilon][C][c][Branch1_3][Branch1_2][N+expl][Branch1_3][epsilon][=O][O-expl][c][Ring1][Branch2_2][c][c][Ring1][=C][n][c][Ring2][epsilon][Branch1_1][c][Ring2][epsilon][Branch2_2]	ChemBridge ES550-2 (5758117)	1.0387252711520487	0.0586839518318782	1.6034800566289324	0.2226809874884841	0.9305902858963438	0.0887595828538521	1.328538647782687	0.1580406972946992	1.018006960154298	0.0802215313660687	0.762425488060297	0.1216025373143727	0.8750949866819986	0.0434308141495281	1.001070885943558	0.0244516795765947	1.0071559018240848
590	1	CCOc1ccc(CN(CCc2ccc3c(c2)OCO3)Cc2ccc3ccccc3c2)cc1	[C][C][O][c][c][c][c][Branch2_3][epsilon][=C][C][N][Branch1_3][=C][C][C][c][c][c][c][c][Branch1_3][Ring2][c][Ring1][Branch1_1][O][C][O][Ring1][Branch1_1][C][c][c][c][c][c][c][c][c][c][Ring1][Branch1_1][c][Ring1][Branch2_2][c][c][Ring2][epsilon][F]	ChemBridge ES550-2 (5925267)	0.9541167887354896	0.0629642964306827	1.5372492217344726	0.20401994999825	0.7811918527329975	0.0525730885851352	1.2029083456523595	0.1633385507986049	0.7332748996682388	0.0827661387992828	0.4139250901769791	0.0884204960108547	0.8146425563707103	0.0743611514545362	0.1965555388216811	0.0058012590922916	0.9886573890189034
591	1	COc1cc(C=NNc2ccc(C(=O)O)cc2)cc(Br)c1O	[C][O][c][c][c][Branch1_3][#C][C][=N][N][c][c][c][c][Branch1_3][Branch1_2][C][Branch1_3][epsilon][=O][O][c][c][Ring1][Branch2_1][c][c][Branch1_3][epsilon][Br][c][Ring1][=C][O]	ChemBridge ES550-2 (5944759)	0.9697584053679272	0.0615805691733793	0.241074810842979	0.0612525210836642	1.0939067912672011	0.1015965253363634	0.2232602524799436	0.0352595794967957	1.1592238649908395	0.125626841474673	0.2239112397154939	0.0419838522223733	0.9073106050867832	0.1306870893513715	0.1983322334001619	0.005980243446345	1.0013066148174248
592	1	CCC(=O)Nc1ccc(C(=O)NN=Cc2ccc(C#N)cc2)cc1	[C][C][C][Branch1_3][epsilon][=O][N][c][c][c][c][Branch1_3][S][C][Branch1_3][epsilon][=O][N][N][=C][c][c][c][c][Branch1_3][Ring1][C][#N][c][c][Ring1][Branch1_3][c][c][Ring1][=C]	ChemBridge ES550-2 (6043567)	1.029816836693816	0.0812520996646188	1.529996922018651	0.2187375806048672	0.91335891046611	0.0637216189877852	1.108683389597669	0.2306379347705557	1.0392264157857345	0.0938702431819239	0.8277675855047738	0.1451945108761649	0.9708992124499748	0.0480241303735895	0.9716038143416588	0.0305252711130689	1.0120482207773884
593	1	CCOC(=O)c1sc(NN=Cc2cccc(Cl)c2)nc1C	[C][C][O][C][Branch1_3][epsilon][=O][c][s][c][Branch1_3][=N][N][N][=C][c][c][c][c][c][Branch1_3][epsilon][Cl][c][Ring1][Branch1_2][n][c][Ring1][N][C]	ChemBridge ES550-2 (6156867)	1.0633507070663342	0.0588720261116801	1.572171142321797	0.2287023927807742	0.8899641832203096	0.0535168258784852	1.176551057820174	0.1814352946100563	1.0352282004095972	0.1148257056264787	0.9441912779376112	0.1633480534199177	0.9271279782424602	0.0455146735210203	0.8491682160472684	0.0386988006936561	1.0109533207167622
594	1	CC(=NNC(=O)COc1ccc(Cl)cc1[N+](=O)[O-])c1cccc(Br)c1	[C][C][Branch2_3][epsilon][Branch1_2][=N][N][C][Branch1_3][epsilon][=O][C][O][c][c][c][c][Branch1_3][epsilon][Cl][c][c][Ring1][Branch1_2][N+expl][Branch1_3][epsilon][=O][O-expl][c][c][c][c][c][Branch1_3][epsilon][Br][c][Ring1][Branch1_2]	ChemBridge ES550-2 (6166211)	1.1109629912127623	0.063806883462301	1.4680304853272628	0.2155997548585451	0.8902633539803821	0.0530319223570376	1.1900381040754229	0.2239026242364498	0.9611066959724036	0.0908885810294265	0.7752272265352086	0.1288737209685977	0.9776573873033754	0.0481354199410184	0.983226970698559	0.0319687220955105	1.0031617671413224
595	1	NC(=O)c1cc2ccccc2oc1=NCc1ccccc1	[N][C][Branch1_3][epsilon][=O][c][c][c][c][c][c][c][c][Ring1][Branch1_1][o][c][Ring1][Branch2_2][=N][C][c][c][c][c][c][c][Ring1][Branch1_1]	ChemBridge ES550-2 (6143391)	1.06452784470522	0.0670012088819668	1.1625287859261475	0.1603162394255366	0.9100612807481252	0.1003626349965478	1.068273800020524	0.2216478090025849	0.906621591121905	0.0904866486719441	0.8540622346785204	0.1425749133370012	0.9556929295006782	0.052054251727768	0.946344908896295	0.0231338401603102	1.0054325600852911
596	1	COc1cc(C=C2NC(=O)NC2=O)cc(I)c1OCc1ccccc1	[C][O][c][c][c][Branch1_3][=O][C][=C][N][C][Branch1_3][epsilon][=O][N][C][Ring1][Branch1_1][=O][c][c][Branch1_3][epsilon][I][c][Ring1][N][O][C][c][c][c][c][c][c][Ring1][Branch1_1]	ChemBridge ES550-2 (6135624)	1.0939841559276546	0.0655735799680999	1.3654218637112483	0.1459715414128824	0.9302270071162556	0.0981612852014828	1.1200744896268937	0.2309488361340063	0.9857062695797943	0.081714036447167	0.8302218103972712	0.1580992289908007	0.9928350009076028	0.0520371726783442	1.0452835678134351	0.0255017011355749	1.0113753968864858
597	1	O=C(Nc1cc(C(F)(F)F)cc(C(F)(F)F)c1)c1cc(Br)ccc1Cl	[O][=C][Branch2_3][epsilon][F][N][c][c][c][Branch1_3][Branch2_2][C][Branch1_2][epsilon][F][Branch1_3][epsilon][F][F][c][c][Branch1_3][Branch2_2][C][Branch1_2][epsilon][F][Branch1_3][epsilon][F][F][c][Ring1][=O][c][c][c][Branch1_3][epsilon][Br][c][c][c][Ring1][Branch1_2][Cl]	ChemBridge ES550-2 (6124491)	1.023428930632969	0.0661805013201231	1.516567628545884	0.1970077531384563	0.912298310091482	0.0591691493818004	1.0547244249995256	0.2011451634718856	0.9662679290400848	0.1089564795254574	1.1162380470007918	0.2014645583710744	0.977399363197754	0.0735548032858215	0.6926051175223312	0.0432432099827606	1.0122285833017832
598	1	CCOC(=O)c1ccccc1-c1ccc(C=C2C(=O)NC(=O)N(c3ccccc3C)C2=O)o1	[C][C][O][C][Branch1_3][epsilon][=O][c][c][c][c][c][c][Ring1][Branch1_1][-c][c][c][c][Branch2_3][epsilon][Branch2_2][C][=C][C][Branch1_3][epsilon][=O][N][C][Branch1_3][epsilon][=O][N][Branch1_3][Branch2_3][c][c][c][c][c][c][Ring1][Branch1_1][C][C][Ring1][N][=O][o][Ring2][epsilon][Ring1]	ChemBridge ES550-2 (6228672)	0.4436845730843254	0.0251953002101141	0.6307414903069766	0.0961711239256014	0.3576284119256477	0.0505342990813013	0.320815329314716	0.0876944465157669	0.7267963212716262	0.082413759567594	0.9873000770447842	0.1622688021132332	0.591935032771087	0.040698997783377	0.6547631364072029	0.0232582632036654	0.0805032553140546
599	1	Cc1cc(OCCCOc2cccc3cccnc23)ccc1Cl	[C][c][c][c][Branch1_3][S][O][C][C][C][O][c][c][c][c][c][c][c][c][n][c][Ring1][Branch2_2][Ring1][Branch1_1][c][c][c][Ring1][S][Cl]	ChemBridge ES550-2 (6478353)	1.0151545629915488	0.058313908684806	1.136453363692114	0.1819133270262474	0.8637723627172424	0.0518328743040443	1.0333325194276894	0.2703795761982019	0.7519922052594648	0.0605049645025309	0.8885529174005966	0.2189543108317621	0.933570790300101	0.0832445942010631	0.9982328613933498	0.0254310550255557	1.0004639569039582
600	1	CCC(C)NC(=O)C(=O)Nc1cccc(C(F)(F)F)c1	[C][C][C][Branch1_3][epsilon][C][N][C][Branch1_3][epsilon][=O][C][Branch1_3][epsilon][=O][N][c][c][c][c][c][Branch1_3][Branch2_2][C][Branch1_2][epsilon][F][Branch1_3][epsilon][F][F][c][Ring1][Branch2_2]	ChemBridge ES550-2 (5378869)	1.0469212211247472	0.0734819655762505	1.1605510073524947	0.1790233869536819	0.8698906855693869	0.0518721482413058	0.9589458315219628	0.1410951996434132	0.889641511842682	0.0934864240123448	1.0380926672524469	0.1855206391779148	0.936649628661866	0.0458328018959413	1.0378120180616877	0.0581735736120251	1.0155531298060214
601	1	Cc1ccc2[nH]c(=O)c(-c3cc(-c4ccccc4)c4ccccc4n3)c(-c3ccccc3)c2c1	[C][c][c][c][c][nHexpl][c][Branch1_3][epsilon][=O][c][Branch2_3][epsilon][Branch1_2][-c][c][c][Branch1_3][Branch2_2][-c][c][c][c][c][c][Ring1][Branch1_1][c][c][c][c][c][c][Ring1][Branch1_1][n][Ring1][=N][c][Branch1_3][Branch2_2][-c][c][c][c][c][c][Ring1][Branch1_1][c][Ring2][epsilon][Branch2_3][c][Ring2][epsilon][N]	ChemBridge ES550-2 (5849363)	1.1002559306248494	0.1076895109873332	1.168900801745202	0.1912725383177425	0.8162811255573263	0.050616549797033	1.037235718798192	0.071791269610356	0.9381848277980596	0.0805076570026812	0.8511936460940395	0.2337517168155591	0.9706698576894222	0.0591729216355844	1.0824985946242849	0.0367904289008234	1.0186225921737742
602	1	O=C(c1cc2nc(-c3ccccc3)cc(-c3ccccc3)n2n1)N1CCCCCC1	[O][=C][Branch2_3][epsilon][=N][c][c][c][n][c][Branch1_3][Branch2_2][-c][c][c][c][c][c][Ring1][Branch1_1][c][c][Branch1_3][Branch2_2][-c][c][c][c][c][c][Ring1][Branch1_1][n][Ring1][C][n][Ring1][S][N][C][C][C][C][C][C][Ring1][Branch1_2]	ChemBridge ES550-2 (5680650)	1.15531390271414	0.0772448751840679	1.373120945407121	0.19282706875387	0.9761954447935848	0.0652887396869876	1.1170422916573206	0.0779992375068257	0.9992569740334688	0.0810398485995494	0.6759540843654666	0.1085967216123667	0.9991918049300368	0.0872905716545012	0.9649408372262678	0.034767851770475	1.0165247273510807
603	1	CCc1ccc(OCCSc2nc3ccccc3n2CCO)cc1	[C][C][c][c][c][c][Branch1_3][=S][O][C][C][S][c][n][c][c][c][c][c][c][Ring1][Branch1_1][n][Ring1][Branch2_1][C][C][O][c][c][Ring2][epsilon][Ring1]	ChemBridge ES550-2 (5678499)	1.0809793267549963	0.0699492476800423	1.3334361169901932	0.1503295162585935	0.9269496912163562	0.0730023508818959	1.1347809160915736	0.0897044688435865	0.7757188642607296	0.0753053602895983	0.9240880004118937	0.2262852913587817	0.9773420245076156	0.0821885455823916	0.9856472930314812	0.0296205913519122	1.0118519516582405
604	1	CCN1C(=O)C(=Cc2nc3ccccc3c(=O)n2-c2ccc(C)cc2)c2ccccc21	[C][C][N][C][Branch1_3][epsilon][=O][C][Branch2_3][epsilon][F][=C][c][n][c][c][c][c][c][c][Ring1][Branch1_1][c][Branch1_3][epsilon][=O][n][Ring1][Branch2_3][-c][c][c][c][Branch1_3][epsilon][C][c][c][Ring1][Branch1_2][c][c][c][c][c][c][Ring1][Branch1_1][Ring2][epsilon][Branch2_3]	ChemBridge ES550-2 (5705468)	1.0832645170137236	0.0709982702796219	1.5549692488627174	0.2822803193750179	0.9944210820415432	0.0767379896240897	1.1132612627301155	0.0780889903837549	1.0642813136257985	0.0845947250831317	0.5961878385954615	0.1018232894348567	0.9203554687165248	0.0482494207880289	0.8895920182324384	0.0350567676194174	1.0051340187319981
605	1	O=C(O)c1cc2nc(-c3ccc(Cl)c(Cl)c3)cc(C(F)(F)F)n2n1	[O][=C][Branch1_3][epsilon][O][c][c][c][n][c][Branch1_3][=N][-c][c][c][c][Branch1_3][epsilon][Cl][c][Branch1_3][epsilon][Cl][c][Ring1][Branch1_3][c][c][Branch1_3][Branch2_2][C][Branch1_2][epsilon][F][Branch1_3][epsilon][F][F][n][Ring1][C][n][Ring1][S]	ChemBridge ES550-2 (5672759)	1.0890433852110537	0.0605018147088257	1.658233896241553	0.204732643484127	0.9726953938530348	0.0581297860006509	1.1328691128355923	0.1083380108268735	0.9583280990766414	0.0760328666746931	0.8297401357627746	0.1754327616691778	0.9173769730625014	0.0531343023733564	1.015293450955642	0.0308398738657326	1.0108377756858977
606	1	CC(C)(C)C1CCc2c(sc(NC(=O)c3ccc(Cl)cc3)c2C(N)=O)C1	[C][C][Branch1_2][epsilon][C][Branch1_3][epsilon][C][C][C][C][c][c][Branch2_3][epsilon][Branch2_3][s][c][Branch1_3][C][N][C][Branch1_3][epsilon][=O][c][c][c][c][Branch1_3][epsilon][Cl][c][c][Ring1][Branch1_2][c][Ring1][N][C][Branch1_2][epsilon][N][=O][C][Ring2][epsilon][Ring1]	ChemBridge ES550-2 (5699435)	1.0526499037167452	0.0930961885166989	1.5477719527148852	0.230081249583579	0.9100422016915316	0.0810574282330158	1.1552576477234895	0.0889514301943894	1.022045829479781	0.0854947256459876	0.904677438939056	0.1587436198226386	0.9227032387790288	0.0718564105636779	0.9611601291171284	0.0430160836724061	1.0115038814458364
607	1	Cc1c(-c2ccccc2)nc2ccccc2c1C(=O)N1CCCC1	[C][c][c][Branch1_3][Branch2_2][-c][c][c][c][c][c][Ring1][Branch1_1][n][c][c][c][c][c][c][Ring1][Branch1_1][c][Ring1][=N][C][Branch1_3][epsilon][=O][N][C][C][C][C][Ring1][Ring2]	ChemBridge ES550-2 (5700220)	1.125094793702098	0.0865749180639644	1.617164089888782	0.1769627934910938	1.095244077793453	0.0685247304560453	1.2351973660626037	0.1304456754236387	1.0863301098238902	0.0947336752870781	0.7969024307046584	0.136919069491107	0.99939249034552	0.0595024771653675	1.005745324175415	0.0351757663532367	1.0078129004403822
608	1	CCOC(=O)c1ccc(NC(=O)c2sc(NC(=O)c3cc(OC)c(OC)c(OC)c3)c(C(=O)OCC)c2C)cc1	[C][C][O][C][Branch1_3][epsilon][=O][c][c][c][c][Branch2_3][Ring1][=O][N][C][Branch1_3][epsilon][=O][c][s][c][Branch2_3][epsilon][Branch1_3][N][C][Branch1_3][epsilon][=O][c][c][c][Branch1_3][Ring1][O][C][c][Branch1_3][Ring1][O][C][c][Branch1_3][Ring1][O][C][c][Ring1][F][c][Branch1_3][Branch2_1][C][Branch1_3][epsilon][=O][O][C][C][c][Ring2][epsilon][Branch1_2][C][c][c][Ring2][epsilon][#N]	ChemBridge ES550-2 (5709024)	1.0204469309092024	0.0785629607626954	1.5325541739371542	0.2534387387846096	0.8946980197924168	0.0578121928210141	1.1427227178098858	0.1211567007993412	1.0012872235210146	0.094989232182862	0.6991522758007204	0.1131068391567107	0.9217873778533984	0.0540694173331054	0.9686540090286702	0.0255121297298932	1.0053578261584721
609	1	COC(=O)c1cccc(-c2ccc(C=NN3C(=O)C4C5C=CC(CC5)C4C3=O)o2)c1	[C][O][C][Branch1_3][epsilon][=O][c][c][c][c][c][Branch2_3][epsilon][C][-c][c][c][c][Branch2_3][epsilon][Branch1_3][C][=N][N][C][Branch1_3][epsilon][=O][C][C][C][=C][C][Branch1_3][Branch1_1][C][C][Ring1][Branch1_1][C][Ring1][Branch1_3][C][Ring1][F][=O][o][Ring1][#C][c][Ring2][epsilon][Branch1_3]	ChemBridge ES550-2 (5730326)	1.1422305707402658	0.0821842267989153	1.5516287524493355	0.2193798059982668	0.8149258752429253	0.0551829413229835	1.355684300541646	0.1416671283327247	1.0415031943192277	0.0997960944315148	0.999461126502657	0.1765867673662453	0.904819488298934	0.0883349471541891	0.8671270672185303	0.0248831189987267	1.0016166994889306
610	1	CCNC(=O)c1ccc(CN2CCc3ccccc3C2)cc1	[C][C][N][C][Branch1_3][epsilon][=O][c][c][c][c][Branch1_3][#N][C][N][C][C][c][c][c][c][c][c][Ring1][Branch1_1][C][Ring1][Branch2_2][c][c][Ring1][#N]	ChemBridge ES550-2 (5726346)	1.1338086365617095	0.0738909289350658	1.371849890396793	0.2899168573385014	0.9584545510085584	0.0590467539313737	1.0450088407995066	0.0747885691602703	1.1174707027969748	0.0896710186918106	0.7486756842230637	0.1384432200810486	0.9336567983353082	0.070091179182681	0.9048394485710156	0.0390353014679037	1.00527564322516
611	1	CS(=O)(=O)N(Cc1ccccc1)c1ccc(C(=O)NCCSCc2ccc(Cl)cc2)cc1	[C][S][Branch1_1][epsilon][=O][Branch1_3][epsilon][=O][N][Branch1_3][Branch2_3][C][c][c][c][c][c][c][Ring1][Branch1_1][c][c][c][c][Branch1_3][=S][C][Branch1_3][epsilon][=O][N][C][C][S][C][c][c][c][c][Branch1_3][epsilon][Cl][c][c][Ring1][Branch1_2][c][c][Ring1][#C]	ChemBridge ES550-2 (5736762)	0.975822946291112	0.0618709034508959	1.5439265948240677	0.2532023296664859	1.0063428237344978	0.0972488744365628	1.1299104719647046	0.1390619132860348	0.924043023663682	0.0989762222634221	0.7693707113878923	0.1575766826422854	0.9595872860803318	0.0783638341112892	1.009725545043666	0.0281224207242021	1.01325692393796
612	1	O=C(Nc1ncc(S(=O)(=O)c2ccc([N+](=O)[O-])cc2)s1)c1cccs1	[O][=C][Branch2_3][epsilon][=N][N][c][n][c][c][Branch2_3][epsilon][Ring2][S][Branch1_1][epsilon][=O][Branch1_3][epsilon][=O][c][c][c][c][Branch1_3][Branch1_2][N+expl][Branch1_3][epsilon][=O][O-expl][c][c][Ring1][Branch2_1][s][Ring1][#N][c][c][c][c][s][Ring1][Ring2]	ChemBridge ES550-2 (5749177)	1.088377925787004	0.0604343437045701	1.4922757060896124	0.2682935133876751	0.914464480057636	0.0595806976068638	1.1822338101735588	0.2145244529637963	1.060109431572284	0.1078487921539742	0.6977072518972307	0.1299862570308277	0.8611916008167647	0.066782203531919	0.9874678092217416	0.030532715424235	1.0115869619926152
613	1	COc1cc(C=NN2C(=O)c3cccc4cccc(c34)C2=O)cc(Br)c1OC	[C][O][c][c][c][Branch2_3][epsilon][Branch2_2][C][=N][N][C][Branch1_3][epsilon][=O][c][c][c][c][c][c][c][c][c][Branch1_3][Branch1_2][c][Ring1][Branch2_2][Ring1][Branch1_1][C][Ring1][=O][=O][c][c][Branch1_3][epsilon][Br][c][Ring2][epsilon][Branch1_1][O][C]	ChemBridge ES550-2 (5732768)	1.1165912174616024	0.0619204095447469	1.5058008726326797	0.2905456452145862	0.9673407311523334	0.0615583029985324	1.1259279014247523	0.1670635221707233	1.022024199830172	0.0801588471808109	0.8012328709282572	0.1325934363556271	0.9227032387790288	0.0718564105636779	1.0079007940716984	0.0321728819098429	1.0095241445757335
614	1	O=c1c2c([nH]c3c(-c4cccc5ccccc45)cnn13)CCCC2	[O][=c][c][c][Branch2_3][epsilon][Branch2_1][nHexpl][c][c][Branch1_3][=N][-c][c][c][c][c][c][c][c][c][c][Ring1][Branch2_2][Ring1][Branch1_1][c][n][n][Ring1][=C][Ring1][N][C][C][C][C][Ring2][epsilon][Ring1]	ChemBridge ES550-2 (5795290)	1.0724726112537772	0.0667822040026147	1.4685321590718403	0.2335123199589368	0.9132734331060892	0.0623158074980876	1.0889781823136968	0.1967582778526079	1.018418867717627	0.0945084140948061	0.692509797331538	0.1151376832341348	0.9035165912148712	0.0778863959009041	0.9872552099000722	0.0266989437220278	1.0135097861642242
615	1	CC(C)(C)C1(O)CC(C(F)(F)F)=NN1C(=O)c1cccc([N+](=O)[O-])c1	[C][C][Branch1_2][epsilon][C][Branch1_3][epsilon][C][C][Branch1_3][epsilon][O][C][C][Branch1_2][Branch2_2][C][Branch1_2][epsilon][F][Branch1_3][epsilon][F][F][=N][N][Ring1][Branch2_2][C][Branch1_3][epsilon][=O][c][c][c][c][c][Branch1_3][Branch1_2][N+expl][Branch1_3][epsilon][=O][O-expl][c][Ring1][Branch2_1]	ChemBridge ES550-2 (5802275)	1.0813936453211517	0.0624671608578772	1.483535148454949	0.2657213831382682	0.8728216309554281	0.0520267215965187	1.0106882213971808	0.2205998556157986	0.6203196587105907	0.0912546749948167	1.2058670440608013	0.231903553027374	0.8600463851305818	0.04299439670805	1.010053825812518	0.0246424079736183	0.9737165001428221
616	1	CCOC(=O)C1=C(C)NC2=C(C(=O)CC(C)(C)C2)C1c1ccccc1Br	[C][C][O][C][Branch1_3][epsilon][=O][C][=C][Branch1_3][epsilon][C][N][C][=C][Branch1_3][#N][C][Branch1_3][epsilon][=O][C][C][Branch1_2][epsilon][C][Branch1_3][epsilon][C][C][Ring1][Branch2_1][C][Ring1][=O][c][c][c][c][c][c][Ring1][Branch1_1][Br]	ChemBridge ES550-2 (5804325)	1.065541719503351	0.0592497703670221	1.3161571031568895	0.1878283071074215	0.9335831087655126	0.055917288710215	0.9753212623024256	0.2036282153455796	0.9929057255547642	0.0963211237160868	0.9041162571132884	0.1502138710065911	0.9410170294351594	0.0653138203715086	0.8975438953194981	0.0224835518460475	1.0177167826894582
617	1	CCCCCCc1cc2cc(-c3nc(-c4ccc(Oc5ccccc5)cc4)cs3)c(=O)oc2cc1O	[C][C][C][C][C][C][c][c][c][c][c][Branch2_3][epsilon][Branch2_3][-c][n][c][Branch1_3][S][-c][c][c][c][Branch1_3][Branch2_3][O][c][c][c][c][c][c][Ring1][Branch1_1][c][c][Ring1][O][c][s][Ring1][C][c][Branch1_3][epsilon][=O][o][c][Ring2][epsilon][Branch1_2][c][c][Ring2][epsilon][Branch2_3][O]	ChemBridge ES550-2 (5806108)	1.0381602255049098	0.0852168561577912	1.4199823914011214	0.2157044669286397	0.9464338292412088	0.0679504482542284	1.1223071916824123	0.293933868469835	0.9621609359353968	0.0957667049887032	0.7208886155968562	0.1661437658010558	0.9257104037781212	0.0453018289784398	0.8732674428386356	0.0244014444578217	1.009955379293253
618	1	COc1ccc(Cl)cc1C(=O)Nc1ccc(NC(=O)c2ccccc2)cc1	[C][O][c][c][c][c][Branch1_3][epsilon][Cl][c][c][Ring1][Branch1_2][C][Branch1_3][epsilon][=O][N][c][c][c][c][Branch1_3][N][N][C][Branch1_3][epsilon][=O][c][c][c][c][c][c][Ring1][Branch1_1][c][c][Ring1][N]	ChemBridge ES550-2 (5796320)	1.1188575295897405	0.1086126060643304	1.339372201635431	0.2013788650813293	0.9488856672530612	0.0565864508929445	1.092930802328291	0.2503131851856092	0.9074319073888232	0.0790025357709753	0.8817835361911717	0.1793734976184874	0.9587144291723052	0.0563259466034198	0.9374639958849582	0.0229176466435381	1.0160805397739376
619	1	COc1cccc(-c2csc(C(C#N)=CNc3cc(Cl)ccc3OC)n2)c1	[C][O][c][c][c][c][c][Branch2_3][epsilon][F][-c][c][s][c][Branch1_3][=S][C][Branch1_2][Ring1][C][#N][=C][N][c][c][c][Branch1_3][epsilon][Cl][c][c][c][Ring1][Branch1_2][O][C][n][Ring1][=C][c][Ring2][epsilon][Branch1_2]	ChemBridge ES550-2 (5813690)	1.0553650662789988	0.083291094464695	1.2380002302491362	0.2120875940191063	0.9633278160516592	0.0929427180227975	1.0052396493267424	0.2559387234552153	0.938542582552303	0.0957529581594826	0.766098411531229	0.1380676341544678	0.9367213020245388	0.0466451164862545	0.9637900908876864	0.0239414430969022	1.005604261935671
[truncated: 2,260 more rows]
